# Supplementary material for: Prevalence of hypervirulent and carbapenem-resistant Klebsiella pneumoniae under divergent evolutionary patterns
Source: Emerg Microbes Infect. 2022 Aug 5;11(1):1936–49. doi: 10.1080/22221751.2022.2103454 (PMC9359173; doi:10.1080/22221751.2022.2103454)
Supplement: Supplemental Material [file TEMI_A_2103454_SM8825.zip]

Archive with 8 entries (8 files):
- Supplementary_Materials/supplemental materials.pdf
- Supplementary_Materials/Supplementary_Table_S1.docx
- Supplementary_Materials/Supplementary_Table_S2.xlsx
- Supplementary_Materials/Supplementary_Table_S3.xlsx
- Supplementary_Materials/Supplementary_Table_S4.xlsx
- Supplementary_Materials/Supplementary_Table_S5.xlsx
- Supplementary_Materials/Supplementary_Table_S6.docx
- Supplementary_Materials/Supplementary_Table_S7.docx
