# Supplementary material for: Prevalence of hypervirulent and carbapenem-resistant Klebsiella pneumoniae under divergent evolutionary patterns
Source: Emerg Microbes Infect. 2022 Aug 5;11(1):1936–49. doi: 10.1080/22221751.2022.2103454 (PMC9359173; doi:10.1080/22221751.2022.2103454)
Supplement: Supplemental Material [file TEMI_A_2103454_SM8825.zip › Supplementary_Materials/Supplementary_Table_S2.xlsx]

## Sheet: Supplementary Table S2
Supplementary Table S2. All chromosome and plasmid genomes of Klebsiella pneumoniae used in this study.
Genomes	strain	ST	ID	length	replicon	K_locus	K_type	K_locus_confidence	AGly_acquired	Col_acquired	Fcyn_acquired	Flq_acquired	Gly_acquired	MLS_acquired	Phe_acquired	Rif_acquired	Sul_acquired	Tet_acquired	Tgc_acquired	Tmt_acquired	Bla_acquired	Bla_inhR_acquired	Bla_ESBL_acquired	Bla_ESBL_inhR_acquired	Bla_Carb_acquired	ybtS	ybtX	ybtQ	ybtP	ybtA	irp2	irp1	ybtU	ybtT	ybtE	fyuA	iucA	iucB	iucC	iucD	iutA	iroB	iroC	iroD	iroN	rmpA	rmpD	rmpC	rmpA2
1	GCA_000009885.1_ASM988v1_genomic	ST23	AP006726.1	224152	IncFIB(K),IncHI1B	KL1	K1	Perfect	-	-	-	-	-	-	-	-	-	-	-	-	-	-	-	-	-	-	-	-	-	-	-	-	-	-	-	-	1	1	1	1	1	1	2	1	1	2	2	2	rmpA2_3-47%
2	GCA_003584585.1_ASM358458v1_genomic	ST11	AP018672.1	159072	IncA/C2	KL47	K47	Very high	aac(3)-IId^;aadA2^;strA.v1^;strB.v1	-	-	qnrA1^	-	-	-	-	sul1;sul2	-	-	dfrA12	TEM-1D.v1^	-	-	-	-	-	-	-	-	-	-	-	-	-	-	-	-	-	-	-	-	-	-	-	-	-	-	-	-
2	GCA_003584585.1_ASM358458v1_genomic	ST11	AP018673.1	134879	IncFII	KL47	K47	Very high	aac(3)-IIa.v1^;aac(6')-Ib-cr.v2*	-	-	-	-	-	CatB4.v1	-	-	tet(A).v1	-	-	OXA-1	-	-	-	-	-	-	-	-	-	-	-	-	-	-	-	-	-	-	-	-	-	-	-	-	-	-	-	-
2	GCA_003584585.1_ASM358458v1_genomic	ST11	AP018674.1	66250	IncFII(pHN7A8),IncN	KL47	K47	Very high	-	-	fosA3	-	-	-	-	-	-	-	-	-	-	-	-	-	KPC-2	-	-	-	-	-	-	-	-	-	-	-	-	-	-	-	-	-	-	-	-	-	-	-	-
2	GCA_003584585.1_ASM358458v1_genomic	ST11	AP018675.1	10060	ColRNAI	KL47	K47	Very high	-	-	-	-	-	-	-	-	-	-	-	-	-	-	-	-	-	-	-	-	-	-	-	-	-	-	-	-	-	-	-	-	-	-	-	-	-	-	-	-	-
3	GCA_003574235.1_ASM357423v1_genomic	ST14	AP018748.1	296750	IncFIB(Mar),IncHI1B	KL2	K2	High	aac(6')-Ib'.v1;aac(6')-Ib-cr.v2;aadA2^;aph(3')-VI;armA	-	-	qnrB1.v2^	-	mphE.v2^;msrE	CatB4.v1	-	sul1	tet(D)	-	dfrA12;dfrA14.v1^	OXA-1;TEM-1D.v1^	-	CTX-M-15	-	NDM-1*	-	-	-	-	-	-	-	-	-	-	-	-	-	-	-	-	-	-	-	-	-	-	-	-
3	GCA_003574235.1_ASM357423v1_genomic	ST14	AP018749.1	102910	IncFIB(K)	KL2	K2	High	-	-	-	-	-	-	-	-	-	-	-	-	-	-	-	-	-	-	-	-	-	-	-	-	-	-	-	-	-	-	-	-	-	-	-	-	-	-	-	-	-
4	GCA_003574255.1_ASM357425v1_genomic	ST14	AP018751.1	102903	IncFIB(K)	KL2	K2	High	-	-	-	-	-	-	-	-	-	-	-	-	-	-	-	-	-	-	-	-	-	-	-	-	-	-	-	-	-	-	-	-	-	-	-	-	-	-	-	-	-
4	GCA_003574255.1_ASM357425v1_genomic	ST14	AP018752.1	31835	IncR	KL2	K2	High	aac(6')-Ib'.v1;aadA*	-	-	-	-	-	-	-	-	-	-	-	OXA-9.v1;TEM-1D.v1^	-	CTX-M-15	-	-	-	-	-	-	-	-	-	-	-	-	-	-	-	-	-	-	-	-	-	-	-	-	-	-
5	GCA_003574275.1_ASM357427v1_genomic	ST14	AP018754.1	102917	IncFIB(K)	KL2	K2	High	-	-	-	-	-	-	-	-	-	-	-	-	-	-	-	-	-	-	-	-	-	-	-	-	-	-	-	-	-	-	-	-	-	-	-	-	-	-	-	-	-
5	GCA_003574275.1_ASM357427v1_genomic	ST14	AP018755.1	31833	IncR	KL2	K2	High	aac(6')-Ib'.v1;aadA*	-	-	-	-	-	-	-	-	-	-	-	OXA-9.v1;TEM-1D.v1^	-	CTX-M-15	-	-	-	-	-	-	-	-	-	-	-	-	-	-	-	-	-	-	-	-	-	-	-	-	-	-
6	GCA_010367305.1_ASM1036730v1_genomic	ST268	AP019666.1	166700	IncFIB(K)	KL20	K20	Very high	-	-	-	-	-	-	-	-	-	-	-	-	-	-	-	-	-	-	-	-	-	-	-	-	-	-	-	-	-	-	-	-	-	1	1	1	1	22	2	2	-
6	GCA_010367305.1_ASM1036730v1_genomic	ST268	AP019667.1	88953	IncL/M(pMU407)	KL20	K20	Very high	aac(6')-Ia^	-	-	-	-	-	-	-	sul1	-	-	-	TEM-1D.v1^	-	-	-	IMP-11*	-	-	-	-	-	-	-	-	-	-	-	-	-	-	-	-	-	-	-	-	-	-	-	-
6	GCA_010367305.1_ASM1036730v1_genomic	ST268	AP019668.1	81239	IncFIA(HI1),IncR	KL20	K20	Very high	aac(3)-IId^;strA.v1*;strB.v1*	-	-	qnrS1	-	-	catII.2*	-	sul2	-	-	dfrA14.v1^	LAP-2;TEM-1D.v1^	-	-	-	-	-	-	-	-	-	-	-	-	-	-	-	-	-	-	-	-	-	-	-	-	-	-	-	-
7	GCA_014168575.1_ASM1416857v1_genomic	ST101	AP021910.1	139376	IncFIB(K),IncFII	KL106	unknown (KL106)	Good	-	-	-	-	-	-	-	-	-	-	-	-	-	-	-	-	-	-	-	-	-	-	-	-	-	-	-	-	-	-	-	-	-	-	-	-	-	-	-	-	-
7	GCA_014168575.1_ASM1416857v1_genomic	ST101	AP021911.1	80272	IncFIA(HI1),IncR	KL106	unknown (KL106)	Good	aac(3)-IId^;strA.v1*;strB.v1*	-	-	qnrB1.v1	-	-	-	-	sul2	-	-	dfrA14.v1^	TEM-1D.v1^	-	CTX-M-15	-	-	-	-	-	-	-	-	-	-	-	-	-	-	-	-	-	-	-	-	-	-	-	-	-	-
7	GCA_014168575.1_ASM1416857v1_genomic	ST101	AP021912.1	4572	Col440I	KL106	unknown (KL106)	Good	-	-	-	-	-	-	-	-	-	-	-	-	-	-	-	-	-	-	-	-	-	-	-	-	-	-	-	-	-	-	-	-	-	-	-	-	-	-	-	-	-
7	GCA_014168575.1_ASM1416857v1_genomic	ST101	AP021913.1	4163	Col440I	KL106	unknown (KL106)	Good	-	-	-	-	-	-	-	-	-	-	-	-	-	-	-	-	-	-	-	-	-	-	-	-	-	-	-	-	-	-	-	-	-	-	-	-	-	-	-	-	-
8	GCA_014168655.1_ASM1416865v1_genomic	ST4	AP021930.1	140912	IncFIB(K),IncFII	KL13	K13	High	-	-	-	-	-	-	-	-	-	-	-	-	-	-	-	-	-	-	-	-	-	-	-	-	-	-	-	-	-	-	-	-	-	-	-	-	-	-	-	-	-
8	GCA_014168655.1_ASM1416865v1_genomic	ST4	AP021931.1	130287	IncFIA(HI1)	KL13	K13	High	strA.v1^;strB.v1	-	-	qnrB1.v2^	-	-	-	-	sul2	tet(A).v1	-	dfrA14.v1^	TEM-1D.v1^	-	CTX-M-15	-	-	-	-	-	-	-	-	-	-	-	-	-	-	-	-	-	-	-	-	-	-	-	-	-	-
8	GCA_014168655.1_ASM1416865v1_genomic	ST4	AP021932.1	3981	ColRNAI	KL13	K13	High	-	-	-	-	-	-	-	-	-	-	-	-	-	-	-	-	-	-	-	-	-	-	-	-	-	-	-	-	-	-	-	-	-	-	-	-	-	-	-	-	-
9	GCA_014170935.1_ASM1417093v1_genomic	ST29	AP022079.1	224088	IncFIB(K),IncFII	KL30	K30	Good	-	-	-	-	-	-	-	-	-	-	-	-	-	-	-	-	-	-	-	-	-	-	-	-	-	-	-	-	-	-	-	-	-	-	-	-	-	-	-	-	-
9	GCA_014170935.1_ASM1417093v1_genomic	ST29	AP022080.1	176026	IncA/C2	KL30	K30	Good	aac(6')-Ib3^;aadA*	-	-	qnrB4	-	-	cmlA5;floR.v2*	arr-2	sul1;sul1;sul2	-	-	dfrA14.v1^	DHA-1;OXA-10	-	-	-	-	-	-	-	-	-	-	-	-	-	-	-	-	-	-	-	-	-	-	-	-	-	-	-	-
9	GCA_014170935.1_ASM1417093v1_genomic	ST29	AP022081.1	55445	IncN	KL30	K30	Good	-	-	-	-	-	-	-	-	sul1	tet(A).v1*	-	-	-	-	CTX-M-2	-	IMP-1	-	-	-	-	-	-	-	-	-	-	-	-	-	-	-	-	-	-	-	-	-	-	-	-
9	GCA_014170935.1_ASM1417093v1_genomic	ST29	AP022082.1	41162	-	KL30	K30	Good	-	-	-	-	-	-	-	-	-	-	-	-	-	-	-	-	-	-	-	-	-	-	-	-	-	-	-	-	-	-	-	-	-	-	-	-	-	-	-	-	-
9	GCA_014170935.1_ASM1417093v1_genomic	ST29	AP022083.1	4012	-	KL30	K30	Good	-	-	-	-	-	-	-	-	-	-	-	-	-	-	-	-	-	-	-	-	-	-	-	-	-	-	-	-	-	-	-	-	-	-	-	-	-	-	-	-	-
9	GCA_014170935.1_ASM1417093v1_genomic	ST29	AP022084.1	3729	-	KL30	K30	Good	-	-	-	-	-	-	-	-	-	-	-	-	-	-	-	-	-	-	-	-	-	-	-	-	-	-	-	-	-	-	-	-	-	-	-	-	-	-	-	-	-
10	GCA_014169335.1_ASM1416933v1_genomic	ST655	AP022140.1	85044	IncFII,IncR	KL62	K62	Very high	-	-	-	-	-	-	-	-	-	-	-	-	-	-	-	-	-	-	-	-	-	-	-	-	-	-	-	-	-	-	-	-	-	-	-	-	-	-	-	-	-
10	GCA_014169335.1_ASM1416933v1_genomic	ST655	AP022141.1	3852	-	KL62	K62	Very high	-	-	-	-	-	-	-	-	-	-	-	-	-	-	-	-	-	-	-	-	-	-	-	-	-	-	-	-	-	-	-	-	-	-	-	-	-	-	-	-	-
11	GCA_015138775.1_ASM1513877v1_genomic	ST20	AP022528.1	142386	IncFIB(K)	KL28	K28	High	-	-	-	-	-	-	-	-	-	-	-	-	-	-	-	-	-	-	-	-	-	-	-	-	-	-	-	-	-	-	-	-	-	-	-	-	-	-	-	-	-
11	GCA_015138775.1_ASM1513877v1_genomic	ST20	AP022529.1	44402	IncN3	KL28	K28	High	-	-	-	-	-	-	-	-	-	-	-	-	-	-	CTX-M-14	-	-	-	-	-	-	-	-	-	-	-	-	-	-	-	-	-	-	-	-	-	-	-	-	-	-
11	GCA_015138775.1_ASM1513877v1_genomic	ST20	AP022530.1	4906	-	KL28	K28	High	-	-	-	-	-	-	-	-	-	-	-	-	-	-	-	-	-	-	-	-	-	-	-	-	-	-	-	-	-	-	-	-	-	-	-	-	-	-	-	-	-
11	GCA_015138775.1_ASM1513877v1_genomic	ST20	AP022531.1	4680	-	KL28	K28	High	-	-	-	-	-	-	-	-	-	-	-	-	-	-	-	-	-	-	-	-	-	-	-	-	-	-	-	-	-	-	-	-	-	-	-	-	-	-	-	-	-
11	GCA_015138775.1_ASM1513877v1_genomic	ST20	AP022532.1	2315	ColRNAI	KL28	K28	High	-	-	-	-	-	-	-	-	-	-	-	-	-	-	-	-	-	-	-	-	-	-	-	-	-	-	-	-	-	-	-	-	-	-	-	-	-	-	-	-	-
12	GCA_013168295.1_ASM1316829v1_genomic	ST967	AP023149.1	111317	-	KL19	K19	High	-	-	-	-	-	-	-	-	-	-	-	-	-	-	-	-	-	-	-	-	-	-	-	-	-	-	-	-	-	-	-	-	-	-	-	-	-	-	-	-	-
12	GCA_013168295.1_ASM1316829v1_genomic	ST967	AP023150.1	86902	IncFII	KL19	K19	High	aac(3)-IId^;aac(6')-Ib-cr.v2*;aadA16*;aph3-Ia.v1;strA.v1^;strB.v1	-	-	qnrS1	-	mphA	floR.v1	arr-3	sul1;sul1;sul2*	tet(A).v2	-	dfrA27	TEM-1D.v1^	-	CTX-M-3	-	-	-	-	-	-	-	-	-	-	-	-	-	-	-	-	-	-	-	-	-	-	-	-	-	-
12	GCA_013168295.1_ASM1316829v1_genomic	ST967	AP023151.1	54548	-	KL19	K19	High	-	-	-	-	-	-	-	-	-	-	-	-	-	-	-	-	-	-	-	-	-	-	-	-	-	-	-	-	-	-	-	-	-	-	-	-	-	-	-	-	-
13	GCA_013426775.1_ASM1342677v1_genomic	ST3026	AP023265.1	217495	IncFIB(K),IncFII(p14)	KL132	unknown (KL132)	High	-	-	-	-	-	-	-	-	-	-	-	-	-	-	-	-	-	-	-	-	-	-	-	-	-	-	-	-	-	-	-	-	-	-	-	-	-	-	-	-	-
13	GCA_013426775.1_ASM1342677v1_genomic	ST3026	AP023266.1	114591	ColRNAI,IncFIB(pQil),IncFII	KL132	unknown (KL132)	High	aac(6')-Ib'.v1	-	-	-	-	-	-	-	-	-	-	-	TEM-1D.v1^	-	-	-	KPC-2	-	-	-	-	-	-	-	-	-	-	-	-	-	-	-	-	-	-	-	-	-	-	-	-
13	GCA_013426775.1_ASM1342677v1_genomic	ST3026	AP023267.1	66443	FII(pBK30683)	KL132	unknown (KL132)	High	-	-	-	-	-	-	-	-	-	-	-	-	-	-	-	-	-	-	-	-	-	-	-	-	-	-	-	-	-	-	-	-	-	-	-	-	-	-	-	-	-
14	GCA_011764365.2_ASM1176436v2_genomic	ST273	AP023338.1	288040	IncFIB(Mar),IncHI1B	KL74	K74	Very high	aac(3)-IV;aadA2;aadA^;aph(4)-Ia;armA;strA.v1*;strA.v1^;strB.v1;strB.v1	-	-	qnrB4	-	mphE.v2;msrE	cmlA1*	-	sul1;sul3	-	tmexC1^;tmexD1;toprJ1	-	DHA-1	-	-	-	-	-	-	-	-	-	-	-	-	-	-	-	-	-	-	-	-	-	-	-	-	-	-	-	-
14	GCA_011764365.2_ASM1176436v2_genomic	ST273	AP023339.1	173855	-	KL74	K74	Very high	-	-	-	-	-	-	-	-	-	-	-	-	-	-	-	-	-	-	-	-	-	-	-	-	-	-	-	-	-	-	-	-	-	-	-	-	-	-	-	-	-
14	GCA_011764365.2_ASM1176436v2_genomic	ST273	AP023340.1	160398	IncFIB(K),IncFII	KL74	K74	Very high	strA.v1^;strB.v1	-	-	qnrB4	-	mphA	-	-	sul1;sul1	-	-	-	DHA-1	-	-	-	-	-	-	-	-	-	-	-	-	-	-	-	-	-	-	-	-	-	-	-	-	-	-	-	-
14	GCA_011764365.2_ASM1176436v2_genomic	ST273	AP023341.1	71220	IncFII	KL74	K74	Very high	-	-	fosA3	-	-	-	-	-	-	-	-	-	-	-	CTX-M-15	-	-	-	-	-	-	-	-	-	-	-	-	-	-	-	-	-	-	-	-	-	-	-	-	-	-
14	GCA_011764365.2_ASM1176436v2_genomic	ST273	AP023342.1	4167	Col440I	KL74	K74	Very high	-	-	-	-	-	-	-	-	-	-	-	-	-	-	-	-	-	-	-	-	-	-	-	-	-	-	-	-	-	-	-	-	-	-	-	-	-	-	-	-	-
15	GCA_014905815.1_ASM1490581v1_genomic	ST11	AP023454.1	93470	IncFII	KL24	K24	High	aadA2^;rmtB	-	-	-	-	ermB.v1*;mphA?	-	-	sul1	-	-	dfrA12	TEM-1D.v1^	-	-	-	NDM-5	-	-	-	-	-	-	-	-	-	-	-	-	-	-	-	-	-	-	-	-	-	-	-	-
15	GCA_014905815.1_ASM1490581v1_genomic	ST11	AP023455.1	185769	IncFIB(K),IncFII	KL24	K24	High	-	-	-	-	-	mphA	-	-	-	tet(A).v1	-	-	-	-	-	-	-	-	-	-	-	-	-	-	-	-	-	-	-	-	-	-	-	-	-	-	-	-	-	-	-
15	GCA_014905815.1_ASM1490581v1_genomic	ST11	AP023456.1	56841	IncFIA(HI1),IncR	KL24	K24	High	aac(3)-IIa.v1^;aac(6')-Ib'.v1	-	-	qnrB9.2^	-	-	-	-	-	-	-	-	-	-	CTX-M-15	-	-	-	-	-	-	-	-	-	-	-	-	-	-	-	-	-	-	-	-	-	-	-	-	-	-
15	GCA_014905815.1_ASM1490581v1_genomic	ST11	AP023457.1	9294	ColRNAI	KL24	K24	High	-	-	-	-	-	-	-	-	-	-	-	-	-	-	-	-	-	-	-	-	-	-	-	-	-	-	-	-	-	-	-	-	-	-	-	-	-	-	-	-	-
15	GCA_014905815.1_ASM1490581v1_genomic	ST11	AP023458.1	3991	ColRNAI	KL24	K24	High	-	-	-	-	-	-	-	-	-	-	-	-	-	-	-	-	-	-	-	-	-	-	-	-	-	-	-	-	-	-	-	-	-	-	-	-	-	-	-	-	-
16	GCA_016629585.1_ASM1662958v1_genomic	ST2999	AP024174.1	252273	IncFIB(K),IncFII	KL141	unknown (KL141)	Very high	-	-	-	-	-	-	-	-	-	-	-	-	-	-	-	-	-	-	-	-	-	-	-	-	-	-	-	-	-	-	-	-	-	-	-	-	-	-	-	-	-
16	GCA_016629585.1_ASM1662958v1_genomic	ST2999	AP024175.1	130933	IncFII,IncR	KL141	unknown (KL141)	Very high	-	-	-	-	-	-	-	-	-	-	-	-	-	-	-	-	-	-	-	-	-	-	-	-	-	-	-	-	-	-	-	-	-	-	-	-	-	-	-	-	-
16	GCA_016629585.1_ASM1662958v1_genomic	ST2999	AP024176.1	110494	-	KL141	unknown (KL141)	Very high	-	-	-	-	-	-	-	-	-	-	-	-	-	-	-	-	-	-	-	-	-	-	-	-	-	-	-	-	-	-	-	-	-	-	-	-	-	-	-	-	-
16	GCA_016629585.1_ASM1662958v1_genomic	ST2999	AP024177.1	69826	IncFII(Yp)	KL141	unknown (KL141)	Very high	-	-	-	-	-	-	-	-	-	-	-	-	-	-	-	-	-	-	-	-	-	-	-	-	-	-	-	-	-	-	-	-	-	-	-	-	-	-	-	-	-
16	GCA_016629585.1_ASM1662958v1_genomic	ST2999	AP024178.1	5783	Col440I	KL141	unknown (KL141)	Very high	-	-	-	-	-	-	-	-	-	-	-	-	-	-	-	-	-	-	-	-	-	-	-	-	-	-	-	-	-	-	-	-	-	-	-	-	-	-	-	-	-
16	GCA_016629585.1_ASM1662958v1_genomic	ST2999	AP024179.1	4941	-	KL141	unknown (KL141)	Very high	-	-	-	-	-	-	-	-	-	-	-	-	-	-	-	-	-	-	-	-	-	-	-	-	-	-	-	-	-	-	-	-	-	-	-	-	-	-	-	-	-
16	GCA_016629585.1_ASM1662958v1_genomic	ST2999	AP024180.1	3359	ColRNAI	KL141	unknown (KL141)	Very high	-	-	-	-	-	-	-	-	-	-	-	-	-	-	-	-	-	-	-	-	-	-	-	-	-	-	-	-	-	-	-	-	-	-	-	-	-	-	-	-	-
17	GCA_000016305.1_ASM1630v1_genomic	ST38	CP000648.1	175879	IncFIB(K),IncFII	KL52	K52	Perfect	-	-	-	-	-	-	-	-	-	-	-	-	-	-	-	-	-	-	-	-	-	-	-	-	-	-	-	-	-	-	-	-	-	-	-	-	-	-	-	-	-
17	GCA_000016305.1_ASM1630v1_genomic	ST38	CP000649.1	107576	IncFIB(pQil),IncFII	KL52	K52	Perfect	aac(6')-Ib'.v1;aadA*	-	-	-	-	-	-	-	-	-	-	-	TEM-1D.v1^	-	SHV-12	-	-	-	-	-	-	-	-	-	-	-	-	-	-	-	-	-	-	-	-	-	-	-	-	-	-
17	GCA_000016305.1_ASM1630v1_genomic	ST38	CP000650.1	88582	IncR	KL52	K52	Perfect	ant(2'')-Ia;aph(3')-Ia;strA.v1;strB.v1	-	-	-	-	-	catA1*;cmlA5	-	sul1;sul2	tet(D)	-	-	TEM-1D.v1^	-	-	-	-	-	-	-	-	-	-	-	-	-	-	-	-	-	-	-	-	-	-	-	-	-	-	-	-
17	GCA_000016305.1_ASM1630v1_genomic	ST38	CP000651.1	4259	Col440I	KL52	K52	Perfect	-	-	-	-	-	-	-	-	-	-	-	-	-	-	-	-	-	-	-	-	-	-	-	-	-	-	-	-	-	-	-	-	-	-	-	-	-	-	-	-	-
17	GCA_000016305.1_ASM1630v1_genomic	ST38	CP000652.1	3478	ColRNAI	KL52	K52	Perfect	-	-	-	-	-	-	-	-	-	-	-	-	-	-	-	-	-	-	-	-	-	-	-	-	-	-	-	-	-	-	-	-	-	-	-	-	-	-	-	-	-
18	GCA_000220485.1_ASM22048v1_genomic	ST375	CP002911.1	202852	IncFIB(K),IncHI1B	KL2	K2	Very high	-	-	-	-	-	-	-	-	-	-	-	-	-	-	-	-	-	-	-	-	-	-	-	-	-	-	-	-	10	1	8	9	11	1	15	1	7	17	25*-58%	2	rmpA2_5-54%
19	GCA_000240185.2_ASM24018v2_genomic	ST11	CP003223.1	122799	IncFIB(pKPHS1)	KL103	unknown (KL103)	Very high	-	-	-	-	-	-	-	-	-	-	-	-	-	-	CTX-M-14	-	-	-	-	-	-	-	-	-	-	-	-	-	-	-	-	-	-	-	-	-	-	-	-	-	-
19	GCA_000240185.2_ASM24018v2_genomic	ST11	CP003224.1	111195	IncFII,IncR	KL103	unknown (KL103)	Very high	-	-	-	-	-	-	-	-	-	-	-	-	TEM-1	-	-	-	KPC-2	-	-	-	-	-	-	-	-	-	-	-	-	-	-	-	-	-	-	-	-	-	-	-	-
19	GCA_000240185.2_ASM24018v2_genomic	ST11	CP003225.1	105974	IncA/C2	KL103	unknown (KL103)	Very high	aadA2^;rmtB;strA.v1^;strB.v1	-	-	-	-	-	-	-	sul2	tet(G).v1	-	dfrA12*	TEM-1;TEM-1	-	CTX-M-14	-	-	-	-	-	-	-	-	-	-	-	-	-	-	-	-	-	-	-	-	-	-	-	-	-	-
19	GCA_000240185.2_ASM24018v2_genomic	ST11	CP003226.1	3751	Col156	KL103	unknown (KL103)	Very high	-	-	-	-	-	-	-	-	-	-	-	-	-	-	-	-	-	-	-	-	-	-	-	-	-	-	-	-	-	-	-	-	-	-	-	-	-	-	-	-	-
19	GCA_000240185.2_ASM24018v2_genomic	ST11	CP003227.1	3353	ColRNAI	KL103	unknown (KL103)	Very high	-	-	-	-	-	-	-	-	-	-	-	-	-	-	-	-	-	-	-	-	-	-	-	-	-	-	-	-	-	-	-	-	-	-	-	-	-	-	-	-	-
19	GCA_000240185.2_ASM24018v2_genomic	ST11	CP003228.1	1308	Col(KPHS6)	KL103	unknown (KL103)	Very high	-	-	-	-	-	-	-	-	-	-	-	-	-	-	-	-	-	-	-	-	-	-	-	-	-	-	-	-	-	-	-	-	-	-	-	-	-	-	-	-	-
20	GCA_000512165.1_ASM51216v1_genomic	ST442	CP003994.1	3223	Col440II,ColRNAI	KL107	unknown (KL107)	Very high	-	-	-	-	-	-	-	-	-	-	-	-	-	-	-	-	-	-	-	-	-	-	-	-	-	-	-	-	-	-	-	-	-	-	-	-	-	-	-	-	-
20	GCA_000512165.1_ASM51216v1_genomic	ST442	CP003995.1	5065	Col440I	KL107	unknown (KL107)	Very high	-	-	-	-	-	-	-	-	-	-	-	-	-	-	-	-	-	-	-	-	-	-	-	-	-	-	-	-	-	-	-	-	-	-	-	-	-	-	-	-	-
20	GCA_000512165.1_ASM51216v1_genomic	ST442	CP003996.1	2459	-	KL107	unknown (KL107)	Very high	-	-	-	-	-	-	-	-	-	-	-	-	-	-	-	-	-	-	-	-	-	-	-	-	-	-	-	-	-	-	-	-	-	-	-	-	-	-	-	-	-
20	GCA_000512165.1_ASM51216v1_genomic	ST442	CP003997.1	45574	IncU,IncX3	KL107	unknown (KL107)	Very high	sat-2	-	-	-	-	-	-	-	-	-	-	-	-	-	-	-	KPC-2	-	-	-	-	-	-	-	-	-	-	-	-	-	-	-	-	-	-	-	-	-	-	-	-
20	GCA_000512165.1_ASM51216v1_genomic	ST442	CP003998.1	81071	IncA/C2	KL107	unknown (KL107)	Very high	-	-	-	-	-	-	-	-	-	-	-	-	-	-	-	-	-	-	-	-	-	-	-	-	-	-	-	-	-	-	-	-	-	-	-	-	-	-	-	-	-
20	GCA_000512165.1_ASM51216v1_genomic	ST442	CP004000.1	295493	IncFIB(Mar),IncHI1B	KL107	unknown (KL107)	Very high	aac(6')-Ib'.v2^;aadA*;aadA2;rmtG	-	-	-	-	-	cmlA4*	-	sul1;sul1;sul2	-	-	dfrA15.v2*	OXA-9.v1;TEM-1D.v1^	-	CTX-M-2;SHV-12	-	-	-	-	-	-	-	-	-	-	-	-	-	-	-	-	-	-	-	-	-	-	-	-	-	-
21	GCA_000364385.3_ASM36438v3_genomic	ST11	CP006660.1	2014	ColRNAI	unknown (KL74)	unknown (K74)	Low	-	-	-	-	-	-	-	-	-	-	-	-	-	-	-	-	-	-	-	-	-	-	-	-	-	-	-	-	-	-	-	-	-	-	-	-	-	-	-	-	-
21	GCA_000364385.3_ASM36438v3_genomic	ST11	CP006661.1	140825	IncA/C2	unknown (KL74)	unknown (K74)	Low	aac(6')-Ib3^;rmtC	-	-	-	-	-	-	-	sul1	-	-	-	CMY-6	-	-	-	NDM-1	-	-	-	-	-	-	-	-	-	-	-	-	-	-	-	-	-	-	-	-	-	-	-	-
21	GCA_000364385.3_ASM36438v3_genomic	ST11	CP006662.2	85161	IncFIA(HI1),IncR	unknown (KL74)	unknown (K74)	Low	aac(3)-IIa.v1^;aac(6')-Ib'.v1;aac(6')-Ib-cr.v2;strA.v1^;strB.v1	-	-	qnrB9.2^	-	-	CatB4.v1	-	sul2	-	-	dfrA14.v1^	OXA-1;TEM-1D.v1^	-	CTX-M-15	-	-	-	-	-	-	-	-	-	-	-	-	-	-	-	-	-	-	-	-	-	-	-	-	-	-
21	GCA_000364385.3_ASM36438v3_genomic	ST11	CP006663.1	117755	IncFIB(K),IncFII	unknown (KL74)	unknown (K74)	Low	-	-	-	-	-	mphA	-	-	-	tet(A).v1	-	-	-	-	-	-	-	-	-	-	-	-	-	-	-	-	-	-	-	-	-	-	-	-	-	-	-	-	-	-	-
22	GCA_000733255.1_ASM73325v1_genomic	ST14	CP006799.1	283371	IncFIB(Mar),IncHI1B	KL2	K2	Very high	aac(6')-Ib-cr.v2;aadA2^;aph(3')-VI;armA	-	-	qnrB1.v2^	-	mphE.v2^;msrE	CatB4.v1	-	sul1	-	-	dfrA12;dfrA14.v1^	OXA-1	-	-	-	NDM-1	-	-	-	-	-	-	-	-	-	-	-	-	-	-	-	-	-	-	-	-	-	-	-	-
22	GCA_000733255.1_ASM73325v1_genomic	ST14	CP006800.1	103694	IncFIB(K)	KL2	K2	Very high	-	-	-	-	-	-	-	-	-	-	-	-	-	-	-	-	-	-	-	-	-	-	-	-	-	-	-	-	-	-	-	-	-	-	-	-	-	-	-	-	-
22	GCA_000733255.1_ASM73325v1_genomic	ST14	CP006801.1	70814	IncFIA(HI1),IncR	KL2	K2	Very high	aac(3)-IId^;aac(6')-Ib'.v1;aadA*;aadA*;strA.v1*;strB.v1*	-	-	-	-	ereA2*	cmlA5	arr-2	sul1*;sul2	-	-	-	OXA-9.v1;TEM-1D.v1^	-	CTX-M-15	-	-	-	-	-	-	-	-	-	-	-	-	-	-	-	-	-	-	-	-	-	-	-	-	-	-
22	GCA_000733255.1_ASM73325v1_genomic	ST14	CP006802.1	6141	ColKP3	KL2	K2	Very high	-	-	-	-	-	-	-	-	-	-	-	-	-	-	-	-	OXA-232	-	-	-	-	-	-	-	-	-	-	-	-	-	-	-	-	-	-	-	-	-	-	-	-
23	GCA_000597905.1_ASM59790v1_genomic	ST258	CP006919.1	25284	ColRNAI	KL107	unknown (KL107)	Very high	aac(6')-Ib'.v1	-	-	-	-	-	-	-	-	-	-	-	-	-	-	-	KPC-3	-	-	-	-	-	-	-	-	-	-	-	-	-	-	-	-	-	-	-	-	-	-	-	-
23	GCA_000597905.1_ASM59790v1_genomic	ST258	CP006921.1	12399	-	KL107	unknown (KL107)	Very high	-	-	-	-	-	-	-	-	-	-	-	-	-	-	-	-	-	-	-	-	-	-	-	-	-	-	-	-	-	-	-	-	-	-	-	-	-	-	-	-	-
23	GCA_000597905.1_ASM59790v1_genomic	ST258	CP006922.1	86232	IncFII(Yp)	KL107	unknown (KL107)	Very high	-	-	-	-	-	-	-	-	-	-	-	-	-	-	-	-	-	-	-	-	-	-	-	-	-	-	-	-	-	-	-	-	-	-	-	-	-	-	-	-	-
24	GCA_000598005.1_ASM59800v1_genomic	ST258	CP006924.1	10925	Col440I	KL107	unknown (KL107)	Very high	aadA*	-	-	-	-	-	-	-	-	-	-	-	OXA-9.v1;TEM-150*	-	-	-	-	-	-	-	-	-	-	-	-	-	-	-	-	-	-	-	-	-	-	-	-	-	-	-	-
24	GCA_000598005.1_ASM59800v1_genomic	ST258	CP006925.1	36109	-	KL107	unknown (KL107)	Very high	-	-	-	-	-	-	-	-	-	-	-	-	-	-	-	-	-	-	-	-	-	-	-	-	-	-	-	-	-	-	-	-	-	-	-	-	-	-	-	-	-
24	GCA_000598005.1_ASM59800v1_genomic	ST258	CP006926.1	73636	FIA(pBK30683)	KL107	unknown (KL107)	Very high	aac(6')-Ib'.v2^;aadA*;strB.v1	-	-	-	-	-	-	-	sul2	-	-	dfrA14.v1^	OXA-9.v1;TEM-1D.v1^	-	-	-	KPC-3	-	-	-	-	-	-	-	-	-	-	-	-	-	-	-	-	-	-	-	-	-	-	-	-
24	GCA_000598005.1_ASM59800v1_genomic	ST258	CP006927.1	142788	IncFIB(K),IncFII	KL107	unknown (KL107)	Very high	-	-	-	-	-	-	-	-	-	-	-	-	-	-	-	-	-	-	-	-	-	-	-	-	-	-	-	-	-	-	-	-	-	-	-	-	-	-	-	-	-
24	GCA_000598005.1_ASM59800v1_genomic	ST258	CP006928.1	14249	ColRNAI	KL107	unknown (KL107)	Very high	-	-	-	-	-	-	-	-	-	-	-	-	TEM-1D.v1^	-	-	-	-	-	-	-	-	-	-	-	-	-	-	-	-	-	-	-	-	-	-	-	-	-	-	-	-
25	GCA_000281435.2_ASM28143v2_genomic	ST258	CP007728.1	15096	ColRNAI	KL107	unknown (KL107)	Very high	aac(6')-Ib'.v1	-	-	-	-	-	-	-	-	-	-	-	-	-	-	-	-	-	-	-	-	-	-	-	-	-	-	-	-	-	-	-	-	-	-	-	-	-	-	-	-
25	GCA_000281435.2_ASM28143v2_genomic	ST258	CP007729.1	243824	IncFIB(K),IncFII	KL107	unknown (KL107)	Very high	aadA2^;aph3-Ia.v1^	-	-	-	-	mphA	catA1^	-	sul1	-	-	dfrA12	-	-	-	-	-	-	-	-	-	-	-	-	-	-	-	-	-	-	-	-	-	-	-	-	-	-	-	-	-
25	GCA_000281435.2_ASM28143v2_genomic	ST258	CP007730.1	113639	IncFIB(pQil),IncFII	KL107	unknown (KL107)	Very high	-	-	-	-	-	-	-	-	-	-	-	-	TEM-1D.v1^	-	-	-	KPC-3	-	-	-	-	-	-	-	-	-	-	-	-	-	-	-	-	-	-	-	-	-	-	-	-
26	GCA_000695935.1_ASM69593v1_genomic	ST34	CP007732.1	268334	IncA/C2,IncN	KL37	K37	Good	aac(3)-Ia*;aac(6')-Ib7;ant(2'')-Ia	-	-	-	-	mphE.v2;msrE	-	-	sul1;sul1*	-	-	dfrA14.v1^	FOX-5	-	SHV-5	-	KPC-2	-	-	-	-	-	-	-	-	-	-	-	-	-	-	-	-	-	-	-	-	-	-	-	-
26	GCA_000695935.1_ASM69593v1_genomic	ST34	CP007733.1	80411	IncL/M(pOXA-48)	KL37	K37	Good	ant(2'')-Ia	-	-	qnrB19^	-	-	catA1*	-	-	-	-	-	TEM-1D.v1^	-	SHV-12	-	-	-	-	-	-	-	-	-	-	-	-	-	-	-	-	-	-	-	-	-	-	-	-	-	-
26	GCA_000695935.1_ASM69593v1_genomic	ST34	CP007734.1	338850	IncFIB(K),IncFII	KL37	K37	Good	-	-	-	-	-	-	-	-	-	-	-	-	-	-	-	-	-	-	-	-	-	-	-	-	-	-	-	-	-	-	-	-	-	-	-	-	-	-	-	-	-
26	GCA_000695935.1_ASM69593v1_genomic	ST34	CP007735.1	89770	IncR	KL37	K37	Good	-	-	-	-	-	-	-	-	-	-	-	-	-	-	-	-	-	-	-	-	-	-	-	-	-	-	-	-	-	-	-	-	-	-	-	-	-	-	-	-	-
26	GCA_000695935.1_ASM69593v1_genomic	ST34	CP007736.1	113440	IncFIA(HI1),IncFII	KL37	K37	Good	-	-	-	-	-	-	-	-	-	-	-	-	-	-	-	-	-	-	-	-	-	-	-	-	-	-	-	-	-	-	-	-	-	-	-	-	-	-	-	-	-
27	GCA_000714675.1_ASM71467v1_genomic	ST258	CP008798.1	85473	IncR	KL106	unknown (KL106)	Good	aac(3)-IV;aac(6')-Ib'.v1;aadA2^;aph(4)-Ia	-	-	-	-	mphA	-	-	sul1;sul3	-	-	dfrA12	TEM-1D.v1^	-	-	-	KPC-2	-	-	-	-	-	-	-	-	-	-	-	-	-	-	-	-	-	-	-	-	-	-	-	-
27	GCA_000714675.1_ASM71467v1_genomic	ST258	CP008799.1	58050	ColRNAI,IncX3	KL106	unknown (KL106)	Good	aac(6')-Ib'.v1	-	-	-	-	-	-	-	-	-	-	-	-	-	SHV-12	-	-	-	-	-	-	-	-	-	-	-	-	-	-	-	-	-	-	-	-	-	-	-	-	-	-
27	GCA_000714675.1_ASM71467v1_genomic	ST258	CP008800.1	194877	IncFIB(K),IncFII	KL106	unknown (KL106)	Good	aadA2;aadA^	-	-	-	-	-	cmlA1*	-	-	-	-	-	-	-	-	-	-	-	-	-	-	-	-	-	-	-	-	-	-	-	-	-	-	-	-	-	-	-	-	-	-
28	GCA_000281535.2_ASM28153v2_genomic	ST258	CP008828.1	15096	ColRNAI	KL107	unknown (KL107)	Very high	aac(6')-Ib'.v1	-	-	-	-	-	-	-	-	-	-	-	-	-	-	-	-	-	-	-	-	-	-	-	-	-	-	-	-	-	-	-	-	-	-	-	-	-	-	-	-
28	GCA_000281535.2_ASM28153v2_genomic	ST258	CP008829.1	243824	IncFIB(K),IncFII	KL107	unknown (KL107)	Very high	aadA2^;aph3-Ia.v1^	-	-	-	-	mphA	catA1^	-	sul1	-	-	dfrA12	-	-	-	-	-	-	-	-	-	-	-	-	-	-	-	-	-	-	-	-	-	-	-	-	-	-	-	-	-
28	GCA_000281535.2_ASM28153v2_genomic	ST258	CP008830.1	113639	IncFIB(pQil),IncFII	KL107	unknown (KL107)	Very high	-	-	-	-	-	-	-	-	-	-	-	-	TEM-1D.v1^	-	-	-	KPC-3	-	-	-	-	-	-	-	-	-	-	-	-	-	-	-	-	-	-	-	-	-	-	-	-
29	GCA_000717515.1_ASM71751v1_genomic	ST258	CP008832.1	13841	ColRNAI	KL106	unknown (KL106)	Good	aac(6')-Ib'.v1	-	-	-	-	-	-	-	-	-	-	-	-	-	-	-	-	-	-	-	-	-	-	-	-	-	-	-	-	-	-	-	-	-	-	-	-	-	-	-	-
29	GCA_000717515.1_ASM71751v1_genomic	ST258	CP008833.1	113639	IncFIB(pQil),IncFII	KL106	unknown (KL106)	Good	-	-	-	-	-	-	-	-	-	-	-	-	TEM-1D.v1^	-	-	-	KPC-2	-	-	-	-	-	-	-	-	-	-	-	-	-	-	-	-	-	-	-	-	-	-	-	-
30	GCA_000764615.1_ASM76461v1_genomic	ST15	CP008930.1	187571	IncFIB(K),IncFII	unknown (KL112)	unknown (KL112)	None	-	-	-	-	-	-	-	-	-	tet(D)	-	-	-	-	-	-	-	-	-	-	-	-	-	-	-	-	-	-	-	-	-	-	-	-	-	-	-	-	-	-	-
30	GCA_000764615.1_ASM76461v1_genomic	ST15	CP008931.1	111693	IncFIB(pKPHS1)	unknown (KL112)	unknown (KL112)	None	-	-	-	-	-	-	-	-	-	-	-	-	-	-	-	-	-	-	-	-	-	-	-	-	-	-	-	-	-	-	-	-	-	-	-	-	-	-	-	-	-
30	GCA_000764615.1_ASM76461v1_genomic	ST15	CP008932.1	69947	-	unknown (KL112)	unknown (KL112)	None	strA.v1;strB.v1	-	-	-	-	-	-	-	-	-	-	-	-	-	-	-	-	-	-	-	-	-	-	-	-	-	-	-	-	-	-	-	-	-	-	-	-	-	-	-	-
30	GCA_000764615.1_ASM76461v1_genomic	ST15	CP008933.1	304526	IncFIB(Mar),IncHI1B	unknown (KL112)	unknown (KL112)	None	aac(6')-Ib-cr.v2;aadA2^;armA	-	-	qnrB1.v2^	-	mphE.v2;msrE	CatB4.v1;catA1^	-	sul1	-	-	dfrA12	OXA-1	-	CTX-M-15	-	NDM-1;NDM-1;NDM-1	-	-	-	-	-	-	-	-	-	-	-	-	-	-	-	-	-	-	-	-	-	-	-	-
31	GCA_000739495.1_ASM73949v1_genomic	ST395	CP009115.1	118061	IncFIB(pQil),IncFII	KL108	unknown (KL108)	Perfect	aac(6')-Ib'.v1;aadA*;aph(3')-VI	-	-	qnrS1	-	-	-	-	-	-	-	-	OXA-9.v1;TEM-1D.v1^	-	CTX-M-15	-	NDM-1	-	-	-	-	-	-	-	-	-	-	-	-	-	-	-	-	-	-	-	-	-	-	-	-
31	GCA_000739495.1_ASM73949v1_genomic	ST395	CP009116.1	94760	IncFIA(HI1),IncR	KL108	unknown (KL108)	Perfect	aac(6')-Ib-cr.v2;aadA16*;strA.v1*;strB.v1*	-	-	qnrB6^	-	-	catII.2*	arr-3	sul1;sul1;sul2	tet(D)	-	dfrA27	TEM-1D.v1^	-	-	-	-	-	-	-	-	-	-	-	-	-	-	-	-	-	-	-	-	-	-	-	-	-	-	-	-
32	GCA_000775375.1_ASM77537v1_genomic	ST258	CP009772.1	9294	ColRNAI	KL107	unknown (KL107)	Very high	-	-	-	-	-	-	-	-	-	-	-	-	-	-	-	-	-	-	-	-	-	-	-	-	-	-	-	-	-	-	-	-	-	-	-	-	-	-	-	-	-
32	GCA_000775375.1_ASM77537v1_genomic	ST258	CP009773.1	75618	FIA(pBK30683)	KL107	unknown (KL107)	Very high	aac(6')-Ib'.v2^;aadA*;strA.v1^;strB.v1	-	-	-	-	-	-	-	sul2	-	-	dfrA14.v1^	OXA-9.v1;TEM-1D.v1^	-	-	-	KPC-3	-	-	-	-	-	-	-	-	-	-	-	-	-	-	-	-	-	-	-	-	-	-	-	-
32	GCA_000775375.1_ASM77537v1_genomic	ST258	CP009774.1	36109	-	KL107	unknown (KL107)	Very high	-	-	-	-	-	-	-	-	-	-	-	-	-	-	-	-	-	-	-	-	-	-	-	-	-	-	-	-	-	-	-	-	-	-	-	-	-	-	-	-	-
33	GCA_000775395.1_ASM77539v1_genomic	ST258	CP009776.1	115320	FIA(pBK30683),IncX3	KL107	unknown (KL107)	Very high	aac(6')-Ib'.v2^;aadA*;strA.v1^;strB.v1	-	-	-	-	-	-	-	sul2	-	-	dfrA14.v1^	OXA-9.v1;TEM-1D.v1^	-	SHV-12	-	KPC-3	-	-	-	-	-	-	-	-	-	-	-	-	-	-	-	-	-	-	-	-	-	-	-	-
33	GCA_000775395.1_ASM77539v1_genomic	ST258	CP009777.1	212192	IncFIB(K),IncFII	KL107	unknown (KL107)	Very high	aadA2^;aph3-Ia.v1^	-	-	-	-	mphA	catA1^	-	sul1	-	-	dfrA12	-	-	-	-	-	-	-	-	-	-	-	-	-	-	-	-	-	-	-	-	-	-	-	-	-	-	-	-	-
33	GCA_000775395.1_ASM77539v1_genomic	ST258	CP009778.1	15271	ColRNAI	KL107	unknown (KL107)	Very high	aac(6')-Ib'.v1	-	-	-	-	-	-	-	-	-	-	-	-	-	-	-	-	-	-	-	-	-	-	-	-	-	-	-	-	-	-	-	-	-	-	-	-	-	-	-	-
34	GCA_000784945.1_ASM78494v1_genomic	ST1518	CP009864.1	62589	IncN	KL64	K64	Very high	aac(6')-Ib'.v2^;aadA*	-	-	-	-	-	-	-	-	-	-	dfrA14.v1^	OXA-9.v1	-	-	-	KPC-3	-	-	-	-	-	-	-	-	-	-	-	-	-	-	-	-	-	-	-	-	-	-	-	-
34	GCA_000784945.1_ASM78494v1_genomic	ST1518	CP009865.1	159360	IncFIB(K),IncHI1B	KL64	K64	Very high	-	-	-	-	-	-	-	-	-	-	-	-	-	-	-	-	-	-	-	-	-	-	-	-	-	-	-	-	-	-	-	-	-	-	-	-	-	-	-	-	-
35	GCA_000784985.1_ASM78498v1_genomic	ST258	CP009873.1	13841	ColRNAI	KL106	unknown (KL106)	Good	aac(6')-Ib'.v1	-	-	-	-	-	-	-	-	-	-	-	-	-	-	-	-	-	-	-	-	-	-	-	-	-	-	-	-	-	-	-	-	-	-	-	-	-	-	-	-
35	GCA_000784985.1_ASM78498v1_genomic	ST258	CP009874.1	50051	IncN	KL106	unknown (KL106)	Good	aadA*	-	-	-	-	-	-	-	sul1	-	-	dfrA1.v1	-	-	-	-	-	-	-	-	-	-	-	-	-	-	-	-	-	-	-	-	-	-	-	-	-	-	-	-	-
35	GCA_000784985.1_ASM78498v1_genomic	ST258	CP009875.1	113639	IncFIB(pQil),IncFII	KL106	unknown (KL106)	Good	-	-	-	-	-	-	-	-	-	-	-	-	TEM-1D.v1^	-	-	-	KPC-2	-	-	-	-	-	-	-	-	-	-	-	-	-	-	-	-	-	-	-	-	-	-	-	-
36	GCA_000785005.1_ASM78500v1_genomic	ST392	CP009877.1	15100	ColRNAI	KL27	K27	Very high	aac(6')-Ib'.v1	-	-	-	-	-	-	-	-	-	-	-	-	-	-	-	-	-	-	-	-	-	-	-	-	-	-	-	-	-	-	-	-	-	-	-	-	-	-	-	-
36	GCA_000785005.1_ASM78500v1_genomic	ST392	CP009878.1	51622	-	KL27	K27	Very high	-	-	-	-	-	-	-	-	-	-	-	-	-	-	-	-	-	-	-	-	-	-	-	-	-	-	-	-	-	-	-	-	-	-	-	-	-	-	-	-	-
36	GCA_000785005.1_ASM78500v1_genomic	ST392	CP009879.1	178563	IncFIB(K),IncFII	KL27	K27	Very high	aac(6')-Ib-cr.v2	-	-	qnrB1.v2^	-	-	-	-	-	tet(A).v1	-	dfrA14.v1^	OXA-1	-	-	-	-	-	-	-	-	-	-	-	-	-	-	-	-	-	-	-	-	-	-	-	-	-	-	-	-
37	GCA_000814305.1_ASM81430v1_genomic	ST258	CP010393.1	207543	IncFIB(K),IncFII	KL63	K63	Very high	aadA2^;aph3-Ia.v1^	-	-	-	-	mphA	catA1^	-	sul1	-	-	dfrA12	-	-	-	-	-	-	-	-	-	-	-	-	-	-	-	-	-	-	-	-	-	-	-	-	-	-	-	-	-
37	GCA_000814305.1_ASM81430v1_genomic	ST258	CP010394.1	13841	ColRNAI	KL63	K63	Very high	aac(6')-Ib'.v1	-	-	-	-	-	-	-	-	-	-	-	-	-	-	-	-	-	-	-	-	-	-	-	-	-	-	-	-	-	-	-	-	-	-	-	-	-	-	-	-
37	GCA_000814305.1_ASM81430v1_genomic	ST258	CP010395.1	43380	IncX3	KL63	K63	Very high	-	-	-	-	-	-	-	-	-	-	-	-	-	-	SHV-12	-	-	-	-	-	-	-	-	-	-	-	-	-	-	-	-	-	-	-	-	-	-	-	-	-	-
37	GCA_000814305.1_ASM81430v1_genomic	ST258	CP010396.1	71572	IncR	KL63	K63	Very high	aac(3)-IV;aac(6')-Ib'.v1;aadA2;aadA^;aph(4)-Ia	-	-	-	-	-	cmlA1*	-	-	-	-	-	TEM-1D.v1^	-	-	-	KPC-2	-	-	-	-	-	-	-	-	-	-	-	-	-	-	-	-	-	-	-	-	-	-	-	-
38	GCA_001022035.1_ASM102203v1_genomic	ST11	CP011575.1	43621	repA	KL125	unknown (KL125)	High	-	-	-	-	-	-	-	-	-	-	-	-	TEM-1D.v1^	-	-	-	KPC-3	-	-	-	-	-	-	-	-	-	-	-	-	-	-	-	-	-	-	-	-	-	-	-	-
38	GCA_001022035.1_ASM102203v1_genomic	ST11	CP011576.1	49832	IncR	KL125	unknown (KL125)	High	aac(3)-IIa.v1^;aac(6')-Ib-cr.v2	-	-	-	-	-	CatB4.v1;catII.2*	-	-	-	-	-	OXA-1	-	-	-	-	-	-	-	-	-	-	-	-	-	-	-	-	-	-	-	-	-	-	-	-	-	-	-	-
38	GCA_001022035.1_ASM102203v1_genomic	ST11	CP011577.1	130719	IncFIB(K),IncFII	KL125	unknown (KL125)	High	-	-	-	-	-	-	-	-	-	-	-	-	-	-	-	-	-	-	-	-	-	-	-	-	-	-	-	-	-	-	-	-	-	-	-	-	-	-	-	-	-
39	GCA_001022175.1_ASM102217v1_genomic	ST941	CP011619.1	3741	-	KL25	K25	High	-	-	-	-	-	-	-	-	-	-	-	-	-	-	-	-	-	-	-	-	-	-	-	-	-	-	-	-	-	-	-	-	-	-	-	-	-	-	-	-	-
39	GCA_001022175.1_ASM102217v1_genomic	ST941	CP011620.1	39554	repA	KL25	K25	High	-	-	-	-	-	-	-	-	-	-	-	-	TEM-1D.v1^	-	-	-	-	-	-	-	-	-	-	-	-	-	-	-	-	-	-	-	-	-	-	-	-	-	-	-	-
39	GCA_001022175.1_ASM102217v1_genomic	ST941	CP011621.1	77808	IncFII(Yp)	KL25	K25	High	aac(6')-Ib'.v2^;aadA*	-	-	-	-	-	-	-	-	-	-	-	OXA-9.v1;TEM-1D.v1^	-	-	-	-	-	-	-	-	-	-	-	-	-	-	-	-	-	-	-	-	-	-	-	-	-	-	-	-
39	GCA_001022175.1_ASM102217v1_genomic	ST941	CP011622.1	176497	IncA/C2	KL25	K25	High	aac(6')-Ib'.v2^;aadA*;ant(2'')-Ia	-	-	qnrA1	-	-	-	-	sul1;sul1	-	-	-	OXA-9.v1;TEM-1D.v1^	-	SHV-7^	-	KPC-2	-	-	-	-	-	-	-	-	-	-	-	-	-	-	-	-	-	-	-	-	-	-	-	-
39	GCA_001022175.1_ASM102217v1_genomic	ST941	CP011623.1	250396	IncFIB(K),IncFII	KL25	K25	High	-	-	-	-	-	-	-	-	-	-	-	-	-	-	-	-	-	-	-	-	-	-	-	-	-	-	-	-	-	-	-	-	-	-	-	-	-	-	-	-	-
40	GCA_001022235.1_ASM102223v1_genomic	ST258	CP011643.1	2927	ColRNAI	KL107	unknown (KL107)	Very high	-	-	-	-	-	-	-	-	-	-	-	-	-	-	-	-	-	-	-	-	-	-	-	-	-	-	-	-	-	-	-	-	-	-	-	-	-	-	-	-	-
40	GCA_001022235.1_ASM102223v1_genomic	ST258	CP011644.1	40939	IncR	KL107	unknown (KL107)	Very high	aac(3)-IV;aadA2;aadA^;aph(4)-Ia	-	-	-	-	-	cmlA1*	-	sul3	-	-	-	-	-	-	-	-	-	-	-	-	-	-	-	-	-	-	-	-	-	-	-	-	-	-	-	-	-	-	-	-
40	GCA_001022235.1_ASM102223v1_genomic	ST258	CP011645.1	77801	IncI2	KL107	unknown (KL107)	Very high	aac(6')-Ib'.v2^;aadA*	-	-	-	-	-	-	-	-	-	-	-	OXA-9.v1;TEM-1D.v1^	-	-	-	KPC-3	-	-	-	-	-	-	-	-	-	-	-	-	-	-	-	-	-	-	-	-	-	-	-	-
40	GCA_001022235.1_ASM102223v1_genomic	ST258	CP011646.1	96702	IncN3	KL107	unknown (KL107)	Very high	-	-	-	-	-	-	-	-	-	-	-	-	-	-	SHV-12	-	KPC-3	-	-	-	-	-	-	-	-	-	-	-	-	-	-	-	-	-	-	-	-	-	-	-	-
41	GCA_001855315.1_ASM185531v1_genomic	ST147	CP011839.1	90103	IncR	KL64	K64	Perfect	aac(6')-Ib;rmtF*	-	-	qnrB1.v1;qnrS1;qnrS1	-	-	-	-	sul1	tet(A).v1	-	dfrA1.v1;dfrA1.v1	TEM-1D.v1^	-	CTX-M-15	-	NDM-1	-	-	-	-	-	-	-	-	-	-	-	-	-	-	-	-	-	-	-	-	-	-	-	-
42	GCA_000417225.2_ASM41722v2_genomic	ST258	CP011977.1	218836	IncFIB(K),IncFII,IncR	KL107	unknown (KL107)	Very high	aadA2^;aph3-Ia.v1^	-	-	-	-	mphA	-	-	sul1	-	-	dfrA12	-	-	SHV-12	-	-	-	-	-	-	-	-	-	-	-	-	-	-	-	-	-	-	-	-	-	-	-	-	-	-
42	GCA_000417225.2_ASM41722v2_genomic	ST258	CP011978.1	77775	IncI2	KL107	unknown (KL107)	Very high	aac(6')-Ib'.v2^;aadA*	-	-	-	-	-	-	-	-	-	-	-	OXA-9.v1;TEM-1D.v1^	-	-	-	KPC-3	-	-	-	-	-	-	-	-	-	-	-	-	-	-	-	-	-	-	-	-	-	-	-	-
42	GCA_000417225.2_ASM41722v2_genomic	ST258	CP011979.1	20222	ColRNAI	KL107	unknown (KL107)	Very high	-	-	-	-	-	-	-	-	-	-	-	-	-	-	-	-	-	-	-	-	-	-	-	-	-	-	-	-	-	-	-	-	-	-	-	-	-	-	-	-	-
43	GCA_000406765.2_ASM40676v2_genomic	ST258	CP011981.1	130552	IncFIB(pQil),IncFII	unknown (KL106)	unknown (KL106)	Low	-	-	-	-	-	-	-	-	-	-	-	-	-	-	-	-	KPC-2	-	-	-	-	-	-	-	-	-	-	-	-	-	-	-	-	-	-	-	-	-	-	-	-
43	GCA_000406765.2_ASM40676v2_genomic	ST258	CP011982.1	51662	ColRNAI,ColRNAI,ColRNAI	unknown (KL106)	unknown (KL106)	Low	aac(6')-Ib'.v2^	-	-	-	-	-	-	-	-	-	-	-	-	-	-	-	-	-	-	-	-	-	-	-	-	-	-	-	-	-	-	-	-	-	-	-	-	-	-	-	-
43	GCA_000406765.2_ASM40676v2_genomic	ST258	CP011983.1	43380	IncX3	unknown (KL106)	unknown (KL106)	Low	-	-	-	-	-	-	-	-	-	-	-	-	-	-	SHV-12	-	-	-	-	-	-	-	-	-	-	-	-	-	-	-	-	-	-	-	-	-	-	-	-	-	-
43	GCA_000406765.2_ASM40676v2_genomic	ST258	CP011984.1	13838	ColRNAI	unknown (KL106)	unknown (KL106)	Low	-	-	-	-	-	-	-	-	-	-	-	-	-	-	-	-	-	-	-	-	-	-	-	-	-	-	-	-	-	-	-	-	-	-	-	-	-	-	-	-	-
44	GCA_000417265.2_ASM41726v2_genomic	ST258	CP011986.1	113639	IncFIB(pQil),IncFII	KL106	unknown (KL106)	Good	-	-	-	-	-	-	-	-	-	-	-	-	TEM-1D.v1^	-	-	-	KPC-2	-	-	-	-	-	-	-	-	-	-	-	-	-	-	-	-	-	-	-	-	-	-	-	-
44	GCA_000417265.2_ASM41726v2_genomic	ST258	CP011987.1	74026	IncX3	KL106	unknown (KL106)	Good	aac(6')-Ib'.v1	-	-	-	-	-	-	-	-	-	-	-	-	-	SHV-12	-	-	-	-	-	-	-	-	-	-	-	-	-	-	-	-	-	-	-	-	-	-	-	-	-	-
44	GCA_000417265.2_ASM41726v2_genomic	ST258	CP011988.1	13841	ColRNAI	KL106	unknown (KL106)	Good	aac(6')-Ib'.v1	-	-	-	-	-	-	-	-	-	-	-	-	-	-	-	-	-	-	-	-	-	-	-	-	-	-	-	-	-	-	-	-	-	-	-	-	-	-	-	-
44	GCA_001855315.1_ASM185531v1_genomic	ST147	CP012427.1	126466	IncFIB(pKPHS1)	KL64	K64	Perfect	-	-	-	-	-	-	-	-	-	-	-	-	-	-	-	-	-	-	-	-	-	-	-	-	-	-	-	-	-	-	-	-	-	-	-	-	-	-	-	-	-
44	GCA_001855315.1_ASM185531v1_genomic	ST147	CP012428.1	54744	IncFIB(pECLA)	KL64	K64	Perfect	armA	-	-	-	-	mphE.v2;msrE	-	-	-	-	-	dfrA14.v1^;dfrA14.v2*	FONA-5*;FONA-5*	-	SFO-1.v1;SFO-1.v1*	-	-	-	-	-	-	-	-	-	-	-	-	-	-	-	-	-	-	-	-	-	-	-	-	-	-
44	GCA_001855315.1_ASM185531v1_genomic	ST147	CP012429.1	46883	-	KL64	K64	Perfect	-	-	-	-	-	-	-	-	-	-	-	-	-	-	-	-	-	-	-	-	-	-	-	-	-	-	-	-	-	-	-	-	-	-	-	-	-	-	-	-	-
45	GCA_001741665.1_ASM174166v1_genomic	ST16	CP012562.1	6141	ColKP3	KL51	K51	High	-	-	-	-	-	-	-	-	-	-	-	-	-	-	-	-	OXA-232	-	-	-	-	-	-	-	-	-	-	-	-	-	-	-	-	-	-	-	-	-	-	-	-
45	GCA_001741665.1_ASM174166v1_genomic	ST16	CP012563.1	36889	IncX3	KL51	K51	High	-	-	-	-	-	-	-	-	-	-	-	-	-	-	-	-	-	-	-	-	-	-	-	-	-	-	-	-	-	-	-	-	-	-	-	-	-	-	-	-	-
45	GCA_001741665.1_ASM174166v1_genomic	ST16	CP012564.1	88800	IncFII(pKPX1)	KL51	K51	High	aac(6')-Ib;rmtF	-	-	-	-	-	-	arr-2	-	-	-	-	-	-	CTX-M-15	-	-	-	-	-	-	-	-	-	-	-	-	-	-	-	-	-	-	-	-	-	-	-	-	-	-
45	GCA_001741665.1_ASM174166v1_genomic	ST16	CP012565.1	112059	IncFIB(pKPHS1)	KL51	K51	High	-	-	-	-	-	-	-	-	-	-	-	-	-	-	-	-	-	-	-	-	-	-	-	-	-	-	-	-	-	-	-	-	-	-	-	-	-	-	-	-	-
45	GCA_001741665.1_ASM174166v1_genomic	ST16	CP012566.1	127690	IncFII,IncR	KL51	K51	High	-	-	-	-	-	-	-	arr-3	sul1	-	-	dfrA1.v1	-	-	-	-	-	-	-	-	-	-	-	-	-	-	-	-	-	-	-	-	-	-	-	-	-	-	-	-	-
45	GCA_001741665.1_ASM174166v1_genomic	ST16	CP012567.1	196706	IncFIB(K),IncFII	KL51	K51	High	aac(6')-Ib-cr.v2^	-	-	-	-	-	CatB4.v1	-	-	-	-	-	OXA-1	-	-	-	-	-	-	-	-	-	-	-	-	-	-	-	-	-	-	-	-	-	-	-	-	-	-	-	-
46	GCA_001741545.1_ASM174154v1_genomic	ST16	CP012569.1	83730	IncFII(pKPX1)	KL51	K51	High	aac(6')-Ib;rmtF	-	-	-	-	-	-	arr-2	-	-	-	-	-	-	-	-	-	-	-	-	-	-	-	-	-	-	-	-	-	-	-	-	-	-	-	-	-	-	-	-	-
46	GCA_001741545.1_ASM174154v1_genomic	ST16	CP012570.1	111236	IncFIB(pKPHS1)	KL51	K51	High	-	-	-	-	-	-	-	-	-	-	-	-	-	-	-	-	-	-	-	-	-	-	-	-	-	-	-	-	-	-	-	-	-	-	-	-	-	-	-	-	-
46	GCA_001741545.1_ASM174154v1_genomic	ST16	CP012571.1	126863	IncFII,IncR	KL51	K51	High	-	-	-	-	-	-	-	arr-3	sul1	-	-	dfrA1.v1	-	-	-	-	-	-	-	-	-	-	-	-	-	-	-	-	-	-	-	-	-	-	-	-	-	-	-	-	-
46	GCA_001741545.1_ASM174154v1_genomic	ST16	CP012572.1	163420	IncFIB(K),IncFII	KL51	K51	High	-	-	-	-	-	-	-	-	-	-	-	-	-	-	-	-	-	-	-	-	-	-	-	-	-	-	-	-	-	-	-	-	-	-	-	-	-	-	-	-	-
47	GCA_001307175.1_ASM130717v1_genomic	ST14	CP012754.1	273628	IncFIB(Mar),IncHI1B	KL2	K2	Good	aadA2^;aph(3')-VI;armA	-	-	qnrB1.v2^	-	mphE.v2^;msrE	-	-	sul1	-	-	dfrA12	-	-	-	-	NDM-1	-	-	-	-	-	-	-	-	-	-	-	-	-	-	-	-	-	-	-	-	-	-	-	-
47	GCA_001307175.1_ASM130717v1_genomic	ST14	CP012755.1	6141	ColKP3	KL2	K2	Good	-	-	-	-	-	-	-	-	-	-	-	-	-	-	-	-	OXA-232	-	-	-	-	-	-	-	-	-	-	-	-	-	-	-	-	-	-	-	-	-	-	-	-
48	GCA_000465975.2_ASM46597v2_genomic	ST29	CP012884.1	194742	IncFIB(K),IncFII	KL54	K54	Very high	-	-	-	-	-	-	-	-	-	-	-	-	-	-	-	-	-	-	-	-	-	-	-	-	-	-	-	-	-	-	-	-	-	-	-	-	-	-	-	-	-
49	GCA_001456055.3_ASM145605v3_genomic	ST278	CP012988.3	190072	FIA(pBK30683),IncFII	KL136	unknown (KL136)	Very high	strA.v1^;strB.v1	-	-	qnrB1.v2^	-	-	-	-	sul2	tet(A).v1	-	dfrA14.v1^	TEM-1D.v1^	-	CTX-M-15	-	-	-	-	-	-	-	-	-	-	-	-	-	-	-	-	-	-	-	-	-	-	-	-	-	-
49	GCA_001456055.3_ASM145605v3_genomic	ST278	CP012989.1	134064	IncFIB(K)	KL136	unknown (KL136)	Very high	-	-	-	-	-	-	-	-	-	-	-	-	-	-	-	-	-	-	-	-	-	-	-	-	-	-	-	-	-	-	-	-	-	-	-	-	-	-	-	-	-
49	GCA_001456055.3_ASM145605v3_genomic	ST278	CP012990.1	46161	IncX3	KL136	unknown (KL136)	Very high	-	-	-	-	-	-	-	-	-	-	-	-	-	-	-	-	NDM-7	-	-	-	-	-	-	-	-	-	-	-	-	-	-	-	-	-	-	-	-	-	-	-	-
49	GCA_001456055.3_ASM145605v3_genomic	ST278	CP012991.1	3223	Col440II,ColRNAI	KL136	unknown (KL136)	Very high	-	-	-	-	-	-	-	-	-	-	-	-	-	-	-	-	-	-	-	-	-	-	-	-	-	-	-	-	-	-	-	-	-	-	-	-	-	-	-	-	-
50	GCA_001456095.3_ASM145609v3_genomic	ST278	CP012993.2	190072	FIA(pBK30683),IncFII	KL136	unknown (KL136)	Very high	strA.v1^;strB.v1	-	-	qnrB1.v2^	-	-	-	-	sul2	tet(A).v1	-	dfrA14.v1^	TEM-1D.v1^	-	CTX-M-15	-	-	-	-	-	-	-	-	-	-	-	-	-	-	-	-	-	-	-	-	-	-	-	-	-	-
50	GCA_001456095.3_ASM145609v3_genomic	ST278	CP012994.1	107110	IncFIB(K)	KL136	unknown (KL136)	Very high	-	-	-	-	-	-	-	-	-	-	-	-	-	-	-	-	-	-	-	-	-	-	-	-	-	-	-	-	-	-	-	-	-	-	-	-	-	-	-	-	-
50	GCA_001456095.3_ASM145609v3_genomic	ST278	CP012995.1	41072	IncX3	KL136	unknown (KL136)	Very high	-	-	-	-	-	-	-	-	-	-	-	-	-	-	-	-	-	-	-	-	-	-	-	-	-	-	-	-	-	-	-	-	-	-	-	-	-	-	-	-	-
51	GCA_001456135.1_ASM145613v1_genomic	ST941	CP013321.1	3741	-	KL25	K25	High	-	-	-	-	-	-	-	-	-	-	-	-	-	-	-	-	-	-	-	-	-	-	-	-	-	-	-	-	-	-	-	-	-	-	-	-	-	-	-	-	-
51	GCA_001456135.1_ASM145613v1_genomic	ST941	CP013323.1	257944	IncFIB(K),IncFII	KL25	K25	High	-	-	-	-	-	-	-	-	-	-	-	-	-	-	-	-	-	-	-	-	-	-	-	-	-	-	-	-	-	-	-	-	-	-	-	-	-	-	-	-	-
51	GCA_001456135.1_ASM145613v1_genomic	ST941	CP013324.1	166486	IncA/C2	KL25	K25	High	aac(6')-Ib'.v2^;aadA*;ant(2'')-Ia	-	-	qnrA1	-	-	-	-	sul1;sul1	-	-	-	OXA-9.v1;TEM-1D.v1^	-	SHV-7^	-	-	-	-	-	-	-	-	-	-	-	-	-	-	-	-	-	-	-	-	-	-	-	-	-	-
51	GCA_001456135.1_ASM145613v1_genomic	ST941	CP013325.1	49565	repA	KL25	K25	High	-	-	-	-	-	-	-	-	-	-	-	-	TEM-1D.v1^	-	-	-	KPC-2	-	-	-	-	-	-	-	-	-	-	-	-	-	-	-	-	-	-	-	-	-	-	-	-
51	GCA_001456135.1_ASM145613v1_genomic	ST941	CP013326.1	77808	IncFII(Yp)	KL25	K25	High	aac(6')-Ib'.v2^;aadA*	-	-	-	-	-	-	-	-	-	-	-	OXA-9.v1;TEM-1D.v1^	-	-	-	-	-	-	-	-	-	-	-	-	-	-	-	-	-	-	-	-	-	-	-	-	-	-	-	-
52	GCA_001482345.1_ASM148234v1_genomic	ST111	CP013712.1	74973	-	KL113	unknown (KL113)	High	-	-	-	-	-	-	-	-	-	-	-	-	-	-	-	-	-	-	-	-	-	-	-	-	-	-	-	-	-	-	-	-	-	-	-	-	-	-	-	-	-
52	GCA_001482345.1_ASM148234v1_genomic	ST111	CP013713.1	53400	IncFIB(K),IncHI1B	KL113	unknown (KL113)	High	-	-	-	-	-	-	-	-	-	-	-	-	-	-	-	-	-	-	-	-	-	-	-	-	-	-	-	-	-	-	-	-	-	-	-	-	-	-	-	-	-
53	GCA_001521895.1_ASM152189v1_genomic	ST14	CP014005.1	101030	IncFII	KL2	K2	Good	aadA2^	-	-	-	-	-	-	-	-	-	-	dfrA12	-	-	CTX-M-15	-	-	-	-	-	-	-	-	-	-	-	-	-	-	-	-	-	-	-	-	-	-	-	-	-	-
53	GCA_001521895.1_ASM152189v1_genomic	ST14	CP014006.1	46161	IncX3	KL2	K2	Good	-	-	-	-	-	-	-	-	-	-	-	-	-	-	-	-	NDM-5	-	-	-	-	-	-	-	-	-	-	-	-	-	-	-	-	-	-	-	-	-	-	-	-
54	GCA_001530015.1_ASM153001v1_genomic	ST374	CP014009.1	224263	IncFIB(K),IncHI1B	KL2	K2	High	-	-	-	-	-	-	-	-	-	-	-	-	-	-	-	-	-	-	-	-	-	-	-	-	-	-	-	-	1	1*	1	1	1	1	4	1	1	2	2	2	rmpA2_5-54%
55	GCA_001529935.1_ASM152993v1_genomic	ST23	CP014011.1	228907	IncFIB(K),IncHI1B	KL1	K1	Very high	-	-	-	-	-	-	-	-	-	-	-	-	-	-	-	-	-	-	-	-	-	-	-	-	-	-	-	-	1	1	1	1	1	1	4	1	1	2	3	2	rmpA2_5-54%
56	GCA_002951635.1_ASM295163v1_genomic	ST13	CP014121.1	200203	IncFIB(K),IncFII	KL3	K3	Very high	-	-	-	-	-	-	-	-	-	tet(D)	-	-	-	-	-	-	-	-	-	-	-	-	-	-	-	-	-	-	-	-	-	-	-	-	-	-	-	-	-	-	-
56	GCA_002951635.1_ASM295163v1_genomic	ST13	CP014122.1	25882	ColRNAI,ColRNAI	KL3	K3	Very high	-	-	-	-	-	-	-	-	-	-	-	-	-	-	-	-	-	-	-	-	-	-	-	-	-	-	-	-	-	-	-	-	-	-	-	-	-	-	-	-	-
56	GCA_002951635.1_ASM295163v1_genomic	ST13	CP014124.1	38302	IncR	KL3	K3	Very high	-	-	-	-	-	-	-	-	-	-	-	-	-	-	-	-	-	-	-	-	-	-	-	-	-	-	-	-	-	-	-	-	-	-	-	-	-	-	-	-	-
56	GCA_002951635.1_ASM295163v1_genomic	ST13	CP014125.1	21714	-	KL3	K3	Very high	-	-	-	-	-	-	-	-	-	-	-	-	-	-	-	-	-	-	-	-	-	-	-	-	-	-	-	-	-	-	-	-	-	-	-	-	-	-	-	-	-
57	GCA_002009075.1_ASM200907v1_genomic	ST11	CP014295.1	137267	IncA/C2	unknown (KL105)	unknown (KL105)	None	-	-	-	-	-	-	-	-	sul2	tet(D)	-	-	-	-	-	-	-	-	-	-	-	-	-	-	-	-	-	-	-	-	-	-	-	-	-	-	-	-	-	-	-
57	GCA_002009075.1_ASM200907v1_genomic	ST11	CP014296.1	76205	-	unknown (KL105)	unknown (KL105)	None	-	-	-	-	-	mphA	-	arr-3	sul1*	-	-	-	-	-	-	-	-	-	-	-	-	-	-	-	-	-	-	-	-	-	-	-	-	-	-	-	-	-	-	-	-
57	GCA_002009075.1_ASM200907v1_genomic	ST11	CP014297.1	90274	IncFIB(pB171),IncFII(Yp)	unknown (KL105)	unknown (KL105)	None	aac(6')-Ib-cr.v2;rmtC	-	-	-	-	mphA	catB3.v2	arr-3	sul1*;sul1*	-	-	-	OXA-1	-	-	-	NDM-1	-	-	-	-	-	-	-	-	-	-	-	-	-	-	-	-	-	-	-	-	-	-	-	-
57	GCA_002009075.1_ASM200907v1_genomic	ST11	CP014298.1	70438	IncL/M	unknown (KL105)	unknown (KL105)	None	aac(6')-Ib-cr.v2	-	-	-	-	-	CatB4.v1	-	-	-	-	-	-	-	CTX-M-3	-	-	-	-	-	-	-	-	-	-	-	-	-	-	-	-	-	-	-	-	-	-	-	-	-	-
57	GCA_002009075.1_ASM200907v1_genomic	ST11	CP014299.1	39287	IncR	unknown (KL105)	unknown (KL105)	None	aac(6')-Ib-cr.v2;aph3-Ia.v1^	-	-	-	-	mphA	catB3.v2	arr-3	sul1	-	-	-	OXA-1	-	-	-	-	-	-	-	-	-	-	-	-	-	-	-	-	-	-	-	-	-	-	-	-	-	-	-	-
57	GCA_002009075.1_ASM200907v1_genomic	ST11	CP014300.1	4744	Col440I,Col440II	unknown (KL105)	unknown (KL105)	None	-	-	-	-	-	-	-	-	-	-	-	-	-	-	-	-	-	-	-	-	-	-	-	-	-	-	-	-	-	-	-	-	-	-	-	-	-	-	-	-	-
57	GCA_001456095.3_ASM145609v3_genomic	ST278	CP014305.2	3223	Col440II,ColRNAI	KL136	unknown (KL136)	Very high	-	-	-	-	-	-	-	-	-	-	-	-	-	-	-	-	-	-	-	-	-	-	-	-	-	-	-	-	-	-	-	-	-	-	-	-	-	-	-	-	-
58	GCA_001675125.1_ASM167512v1_genomic	ST258	CP014648.1	40448	ColRNAI	KL107	unknown (KL107)	High	aac(6')-Ib'.v1;aadA2^;aph3-Ia.v1^	-	-	-	-	mphA;mphA	-	-	sul1	-	-	dfrA12	-	-	-	-	-	-	-	-	-	-	-	-	-	-	-	-	-	-	-	-	-	-	-	-	-	-	-	-	-
58	GCA_001675125.1_ASM167512v1_genomic	ST258	CP014649.1	133484	IncFIB(K)	KL107	unknown (KL107)	High	-	-	-	-	-	-	-	-	-	-	-	-	-	-	-	-	-	-	-	-	-	-	-	-	-	-	-	-	-	-	-	-	-	-	-	-	-	-	-	-	-
58	GCA_001675125.1_ASM167512v1_genomic	ST258	CP014650.1	113639	IncFIB(pQil),IncFII	KL107	unknown (KL107)	High	-	-	-	-	-	-	-	-	-	-	-	-	TEM-1D.v1^	-	-	-	KPC-3	-	-	-	-	-	-	-	-	-	-	-	-	-	-	-	-	-	-	-	-	-	-	-	-
59	GCA_001648215.1_ASM164821v1_genomic	ST147	CP014756.1	121030	IncFIB(pKPHS1)	KL64	K64	Very high	-	-	-	-	-	-	-	-	-	-	-	-	-	-	-	-	-	-	-	-	-	-	-	-	-	-	-	-	-	-	-	-	-	-	-	-	-	-	-	-	-
59	GCA_001648215.1_ASM164821v1_genomic	ST147	CP014757.1	54064	IncFIB(pQil)	KL64	K64	Very high	aac(6')-Ib-cr.v2;aph(3')-VI	-	-	qnrS1	-	-	catB3.v2	arr-3	sul1	-	-	-	OXA-1	-	CTX-M-15	-	NDM-1	-	-	-	-	-	-	-	-	-	-	-	-	-	-	-	-	-	-	-	-	-	-	-	-
59	GCA_001648215.1_ASM164821v1_genomic	ST147	CP014758.1	38384	IncR	KL64	K64	Very high	aac(6')-Ib'.v1;aadA*	-	-	-	-	-	-	-	-	-	-	-	OXA-9.v1;TEM-1D.v1^	-	-	-	-	-	-	-	-	-	-	-	-	-	-	-	-	-	-	-	-	-	-	-	-	-	-	-	-
60	GCA_001663295.1_ASM166329v1_genomic	ST37	CP014763.1	284894	IncFIB(K)	KL15	K15	Good	-	-	-	-	-	-	-	-	-	-	-	-	-	-	-	-	-	-	-	-	-	-	-	-	-	-	-	-	-	-	-	-	-	-	-	-	-	-	-	-	-
60	GCA_001663295.1_ASM166329v1_genomic	ST37	CP014764.1	36707	-	KL15	K15	Good	-	-	-	-	-	-	-	-	-	-	-	-	-	-	-	-	-	-	-	-	-	-	-	-	-	-	-	-	-	-	-	-	-	-	-	-	-	-	-	-	-
60	GCA_001663295.1_ASM166329v1_genomic	ST37	CP014765.1	106559	IncFII	KL15	K15	Good	-	-	-	-	-	-	-	-	-	-	-	-	-	-	-	-	KPC-3	-	-	-	-	-	-	-	-	-	-	-	-	-	-	-	-	-	-	-	-	-	-	-	-
61	GCA_001663435.1_ASM166343v1_genomic	ST273	CP015026.1	170926	IncFIB(K),IncHI1B	KL74	K74	Very high	strA.v1;strB.v1	-	-	-	-	-	-	-	sul2	-	-	-	-	-	-	-	-	-	-	-	-	-	-	-	-	-	-	-	-	-	-	-	-	-	-	-	-	-	-	-	-
62	GCA_001663455.1_ASM166345v1_genomic	ST2623	CP015131.1	142858	Col156,IncFIB(AP001918),IncFII(29)	KL52	K52	Very high	-	-	-	-	-	mphA;mphA;mphA	-	-	-	tet(B).v2*	-	-	-	-	-	-	-	-	-	-	-	-	-	-	-	-	-	-	-	-	-	-	-	-	-	-	-	-	-	-	-
62	GCA_001663455.1_ASM166345v1_genomic	ST2623	CP015132.1	224457	IncFIB(K),IncFII	KL52	K52	Very high	-	-	-	-	-	-	-	-	-	-	-	-	-	-	-	-	-	-	-	-	-	-	-	-	-	-	-	-	-	-	-	-	-	-	-	-	-	-	-	-	-
62	GCA_001663455.1_ASM166345v1_genomic	ST2623	CP015133.1	26450	-	KL52	K52	Very high	-	-	-	-	-	-	-	-	-	-	-	-	-	-	-	-	-	-	-	-	-	-	-	-	-	-	-	-	-	-	-	-	-	-	-	-	-	-	-	-	-
63	GCA_001936035.1_ASM193603v1_genomic	ST505	CP015135.1	158741	IncFIB(K),IncFII	KL64	K64	Very high	-	-	-	-	-	-	-	-	-	-	-	-	-	-	-	-	-	-	-	-	-	-	-	-	-	-	-	-	-	-	-	-	-	-	-	-	-	-	-	-	-
64	GCA_001952875.1_ASM195287v1_genomic	ST392	CP015383.1	182846	IncFIB(K),IncFII	KL27	K27	Very high	aac(3)-IIa.v1^;aac(6')-Ib-cr.v2	-	-	qnrB1.v2^	-	-	-	-	-	tet(A).v1	-	dfrA14.v1^	OXA-1	-	-	-	-	-	-	-	-	-	-	-	-	-	-	-	-	-	-	-	-	-	-	-	-	-	-	-	-
64	GCA_001952875.1_ASM195287v1_genomic	ST392	CP015384.1	15100	ColRNAI	KL27	K27	Very high	aac(6')-Ib'.v1	-	-	-	-	-	-	-	-	-	-	-	-	-	-	-	-	-	-	-	-	-	-	-	-	-	-	-	-	-	-	-	-	-	-	-	-	-	-	-	-
65	GCA_001952895.1_ASM195289v1_genomic	ST340	CP015386.1	199497	IncFIB(K),IncFII	KL55	K55	Very high	aadA2^;aph3-Ia.v1^	-	-	-	-	mphA	-	-	sul1	-	-	dfrA12	-	-	-	-	-	-	-	-	-	-	-	-	-	-	-	-	-	-	-	-	-	-	-	-	-	-	-	-	-
65	GCA_001952895.1_ASM195289v1_genomic	ST340	CP015387.1	139933	FIA(pBK30683),FII(pBK30683)	KL55	K55	Very high	aac(6')-Ib'.v2^;aadA*;strA.v1^;strB.v1	-	-	-	-	-	-	-	sul2	-	-	dfrA14.v1^	OXA-9.v1;TEM-1D.v1^	-	-	-	KPC-3	-	-	-	-	-	-	-	-	-	-	-	-	-	-	-	-	-	-	-	-	-	-	-	-
65	GCA_001952895.1_ASM195289v1_genomic	ST340	CP015388.1	89067	IncFII	KL55	K55	Very high	aac(6')-Ib-cr.v2	-	-	-	-	-	CatB4.v1	-	-	tet(A).v1*	-	-	OXA-1;TEM-1D.v1^	-	CTX-M-15	-	-	-	-	-	-	-	-	-	-	-	-	-	-	-	-	-	-	-	-	-	-	-	-	-	-
65	GCA_001952895.1_ASM195289v1_genomic	ST340	CP015389.1	53300	IncN	KL55	K55	Very high	-	-	-	-	-	-	-	-	-	-	-	-	-	-	-	-	-	-	-	-	-	-	-	-	-	-	-	-	-	-	-	-	-	-	-	-	-	-	-	-	-
65	GCA_001952895.1_ASM195289v1_genomic	ST340	CP015390.1	39432	repA	KL55	K55	Very high	-	-	-	-	-	-	-	-	-	-	-	-	-	-	-	-	-	-	-	-	-	-	-	-	-	-	-	-	-	-	-	-	-	-	-	-	-	-	-	-	-
65	GCA_001952895.1_ASM195289v1_genomic	ST340	CP015391.1	11090	ColRNAI	KL55	K55	Very high	-	-	-	-	-	-	-	-	-	-	-	-	-	-	-	-	-	-	-	-	-	-	-	-	-	-	-	-	-	-	-	-	-	-	-	-	-	-	-	-	-
66	GCA_001952915.1_ASM195291v1_genomic	ST258	CP015393.1	202696	IncFIB(K),IncFII	KL107	unknown (KL107)	Very high	-	-	-	-	-	mphA	catA1^	-	-	-	-	-	-	-	-	-	-	-	-	-	-	-	-	-	-	-	-	-	-	-	-	-	-	-	-	-	-	-	-	-	-
66	GCA_001952915.1_ASM195291v1_genomic	ST258	CP015394.1	154343	IncA/C2	KL107	unknown (KL107)	Very high	aac(3)-IIa.v1;aac(6')-Ib3^	-	-	-	-	-	-	-	sul1;sul1	-	-	-	OXA-2;TEM-1D.v1^	-	CTX-M-2	-	-	-	-	-	-	-	-	-	-	-	-	-	-	-	-	-	-	-	-	-	-	-	-	-	-
66	GCA_001952915.1_ASM195291v1_genomic	ST258	CP015395.1	116419	IncFIB(pQil),IncFII	KL107	unknown (KL107)	Very high	-	-	-	-	-	-	-	-	-	-	-	-	TEM-1D.v1^	-	-	-	KPC-2	-	-	-	-	-	-	-	-	-	-	-	-	-	-	-	-	-	-	-	-	-	-	-	-
66	GCA_001952915.1_ASM195291v1_genomic	ST258	CP015396.1	110092	ColRNAI,IncFIA(HI1),IncFII	KL107	unknown (KL107)	Very high	aac(6')-Ib'.v1	-	-	-	-	-	-	-	-	-	-	-	-	-	-	-	-	-	-	-	-	-	-	-	-	-	-	-	-	-	-	-	-	-	-	-	-	-	-	-	-
66	GCA_001952915.1_ASM195291v1_genomic	ST258	CP015397.1	9456	ColRNAI	KL107	unknown (KL107)	Very high	aac(6')-Ib'.v1	-	-	-	-	-	-	-	-	-	-	-	-	-	-	-	-	-	-	-	-	-	-	-	-	-	-	-	-	-	-	-	-	-	-	-	-	-	-	-	-
67	GCA_001644765.1_ASM164476v1_genomic	ST147	CP015501.1	281190	IncFIB(Mar),IncHI1B	KL64	K64	Perfect	-	-	-	-	-	-	-	-	-	-	-	-	-	-	-	-	-	-	-	-	-	-	-	-	-	-	-	-	-	-	-	-	-	-	-	-	-	-	-	-	-
67	GCA_001644765.1_ASM164476v1_genomic	ST147	CP015502.1	140874	IncFII(pKPX1)	KL64	K64	Perfect	-	-	-	qnrB1.v2^	-	-	-	-	-	-	-	dfrA14.v1^	-	-	-	-	-	-	-	-	-	-	-	-	-	-	-	-	-	-	-	-	-	-	-	-	-	-	-	-	-
67	GCA_001644765.1_ASM164476v1_genomic	ST147	CP015503.1	84941	IncFII	KL64	K64	Perfect	aac(6')-Ib;aadA2^;rmtF	-	-	-	-	-	-	-	-	-	-	dfrA12	-	-	-	-	-	-	-	-	-	-	-	-	-	-	-	-	-	-	-	-	-	-	-	-	-	-	-	-	-
67	GCA_001644765.1_ASM164476v1_genomic	ST147	CP015504.1	56230	-	KL64	K64	Perfect	-	-	-	-	-	-	-	-	-	-	-	-	-	-	-	-	-	-	-	-	-	-	-	-	-	-	-	-	-	-	-	-	-	-	-	-	-	-	-	-	-
67	GCA_001644765.1_ASM164476v1_genomic	ST147	CP015505.1	34611	-	KL64	K64	Perfect	-	-	-	-	-	-	-	-	-	-	-	-	-	-	-	-	-	-	-	-	-	-	-	-	-	-	-	-	-	-	-	-	-	-	-	-	-	-	-	-	-
68	GCA_001646625.1_ASM164662v1_genomic	ST1536	CP015754.1	165275	IncFIA(HI1),IncFIB(K),IncFII	KL30	K30	Very high	-	-	-	-	-	-	-	-	-	-	-	-	-	-	-	-	-	18	20	27	18	13	41	71	9	8	26	35	-	-	-	-	-	-	-	-	-	-	-	-	-
68	GCA_001646625.1_ASM164662v1_genomic	ST1536	CP015755.1	109349	IncFIB(pKPHS1)	KL30	K30	Very high	-	-	-	-	-	-	-	-	-	-	-	-	-	-	-	-	-	-	-	-	-	-	-	-	-	-	-	-	-	-	-	-	-	-	-	-	-	-	-	-	-
69	GCA_001705385.1_ASM170538v1_genomic	ST512	CP015823.1	205221	IncFIB(K),IncFII	KL107	unknown (KL107)	Very high	aadA2^;aph3-Ia.v1^	-	-	-	-	mphA	catA1^	-	sul1	-	-	dfrA12	-	-	-	-	-	-	-	-	-	-	-	-	-	-	-	-	-	-	-	-	-	-	-	-	-	-	-	-	-
69	GCA_001705385.1_ASM170538v1_genomic	ST512	CP015824.1	103147	IncFIB(pQil),IncFII	KL107	unknown (KL107)	Very high	-	-	-	-	-	-	-	-	-	-	-	-	-	-	-	-	KPC-3	-	-	-	-	-	-	-	-	-	-	-	-	-	-	-	-	-	-	-	-	-	-	-	-
69	GCA_001705385.1_ASM170538v1_genomic	ST512	CP015825.1	43322	IncX3	KL107	unknown (KL107)	Very high	-	-	-	-	-	-	-	-	-	-	-	-	-	-	-	-	-	-	-	-	-	-	-	-	-	-	-	-	-	-	-	-	-	-	-	-	-	-	-	-	-
70	GCA_001663195.1_ASM166319v1_genomic	ST15	CP015991.1	76251	IncR,IncR	KL112	unknown (KL112)	Very high	aac(6')-Ib-cr.v2^;aadA16*	-	-	qnrA3^	-	mphA	catB3.v2	arr-3	sul1	-	-	dfrA27	OXA-1	-	-	-	KPC-2	-	-	-	-	-	-	-	-	-	-	-	-	-	-	-	-	-	-	-	-	-	-	-	-
71	GCA_001676825.1_ASM167682v1_genomic	ST1536	CP016160.1	165276	IncFIA(HI1),IncFIB(K),IncFII	KL30	K30	Very high	-	-	-	-	-	-	-	-	-	-	-	-	-	-	-	-	-	18	20	27	18	13	41	71	9	8	26	35	-	-	-	-	-	-	-	-	-	-	-	-	-
71	GCA_001676825.1_ASM167682v1_genomic	ST1536	CP016161.1	109349	IncFIB(pKPHS1)	KL30	K30	Very high	-	-	-	-	-	-	-	-	-	-	-	-	-	-	-	-	-	-	-	-	-	-	-	-	-	-	-	-	-	-	-	-	-	-	-	-	-	-	-	-	-
72	GCA_001704235.1_ASM170423v1_genomic	ST34	CP016810.1	307743	IncFIB(K),IncFIB(pQil),IncFII	KL57	K57	High	aac(6')-Ib-cr.v2;aadA^;strA.v1*;strB.v1*	-	-	-	-	-	-	-	sul1;sul2*	-	-	dfrA14.v1^	-	-	-	-	-	-	-	-	-	-	-	-	-	-	-	-	-	-	-	-	-	-	-	-	-	-	-	-	-
72	GCA_001704235.1_ASM170423v1_genomic	ST34	CP016812.1	65887	Col440II,ColRNAI,IncFII,IncR	KL57	K57	High	-	-	-	-	-	ereA2*	catA1*	arr-2	-	tet(A).v1	-	-	-	-	-	-	-	-	-	-	-	-	-	-	-	-	-	-	-	-	-	-	-	-	-	-	-	-	-	-	-
73	GCA_001708225.1_ASM170822v1_genomic	ST23	CP016815.1	212770	IncFIB(K),IncHI1B	KL1	K1	Very high	-	-	-	-	-	-	-	-	-	-	-	-	-	-	-	-	-	-	-	-	-	-	-	-	-	-	-	-	1	1	1	1	1	1	4	1	1*	5-54%	2	2	rmpA2_5-54%
74	GCA_001709275.1_ASM170927v1_genomic	ST14	CP016919.1	70830	IncFIA(HI1),IncR	KL2	K2	Very high	aac(3)-IId^;aac(6')-Ib'.v1;aadA*;aadA*;strA.v1*;strB.v1*	-	-	-	-	ereA2*	cmlA5	arr-2	sul1*;sul2	-	-	-	OXA-9.v1;TEM-1D.v1^	-	CTX-M-15	-	-	-	-	-	-	-	-	-	-	-	-	-	-	-	-	-	-	-	-	-	-	-	-	-	-
74	GCA_001709275.1_ASM170927v1_genomic	ST14	CP016920.1	6139	ColKP3	KL2	K2	Very high	-	-	-	-	-	-	-	-	-	-	-	-	-	-	-	-	OXA-232	-	-	-	-	-	-	-	-	-	-	-	-	-	-	-	-	-	-	-	-	-	-	-	-
74	GCA_001709275.1_ASM170927v1_genomic	ST14	CP016921.1	283369	IncFIB(Mar),IncHI1B	KL2	K2	Very high	aac(6')-Ib-cr.v2;aadA2^;aph(3')-VI;armA	-	-	qnrB1.v2^	-	mphE.v2^;msrE	CatB4.v1	-	sul1	-	-	dfrA12;dfrA14.v1^	OXA-1	-	-	-	NDM-1	-	-	-	-	-	-	-	-	-	-	-	-	-	-	-	-	-	-	-	-	-	-	-	-
74	GCA_001709275.1_ASM170927v1_genomic	ST14	CP016922.1	103694	IncFIB(K)	KL2	K2	Very high	-	-	-	-	-	-	-	-	-	-	-	-	-	-	-	-	-	-	-	-	-	-	-	-	-	-	-	-	-	-	-	-	-	-	-	-	-	-	-	-	-
75	GCA_001709295.1_ASM170929v1_genomic	ST14	CP016924.1	111539	IncFIB(pKPHS1)	KL2	K2	Very high	-	-	-	-	-	-	-	-	-	-	-	-	-	-	-	-	-	-	-	-	-	-	-	-	-	-	-	-	-	-	-	-	-	-	-	-	-	-	-	-	-
75	GCA_001709295.1_ASM170929v1_genomic	ST14	CP016925.1	63291	-	KL2	K2	Very high	strA.v1^;strB.v1	-	-	qnrB1.v2^	-	-	-	-	sul2	tet(A).v1	-	dfrA14.v1^	TEM-1D.v1^	-	CTX-M-15	-	-	-	-	-	-	-	-	-	-	-	-	-	-	-	-	-	-	-	-	-	-	-	-	-	-
75	GCA_001709295.1_ASM170929v1_genomic	ST14	CP016927.1	72093	IncL/M(pOXA-48)	KL2	K2	Very high	aph(3')-VI*;strA.v1;strA.v1;strB.v1	-	-	-	-	-	-	-	-	-	-	-	-	-	CTX-M-14^	-	OXA-48	-	-	-	-	-	-	-	-	-	-	-	-	-	-	-	-	-	-	-	-	-	-	-	-
76	GCA_016864395.1_ASM1686439v1_genomic	ST15	CP017778.1	225961	IncA/C2,IncFIB(pKPHS1)	KL64	K64	High	aac(6')-Ib4*	-	-	qnrB2.v1^	-	erm(42)*	-	-	sul1;sul2	-	-	-	-	-	-	-	-	-	-	-	-	-	-	-	-	-	-	-	-	-	-	-	-	-	-	-	-	-	-	-	-
76	GCA_016864395.1_ASM1686439v1_genomic	ST15	CP017779.1	173923	FII(pBK30683)	KL64	K64	High	aac(3)-IId^;aadA^	-	-	qnrS1	-	-	-	-	-	tet(D)	-	-	TEM-1D.v1^	-	-	-	-	-	-	-	-	-	-	-	-	-	-	-	-	-	-	-	-	-	-	-	-	-	-	-	-
77	GCA_001870165.1_ASM187016v1_genomic	ST45	CP017935.1	89621	IncR	KL25	K25	High	aadA1.v1^	-	-	-	-	-	-	-	sul1	-	-	dfrA1.v2	-	-	-	-	-	-	-	-	-	-	-	-	-	-	-	-	-	-	-	-	-	-	-	-	-	-	-	-	-
77	GCA_001870165.1_ASM187016v1_genomic	ST45	CP017936.1	76186	IncL/M(pMU407)	KL25	K25	High	aac(6')-Ib-cr.v2	-	-	-	-	-	catB3.v2	arr-3	sul1	-	-	-	OXA-1	-	SHV-30	-	-	-	-	-	-	-	-	-	-	-	-	-	-	-	-	-	-	-	-	-	-	-	-	-	-
77	GCA_001870165.1_ASM187016v1_genomic	ST45	CP017937.1	43621	repA	KL25	K25	High	-	-	-	-	-	-	-	-	-	-	-	-	TEM-1D.v1^	-	-	-	KPC-2	-	-	-	-	-	-	-	-	-	-	-	-	-	-	-	-	-	-	-	-	-	-	-	-
78	GCA_001956965.1_ASM195696v1_genomic	ST147	CP017986.1	244706	IncFIB(Mar),IncHI1B	KL64	K64	Very high	-	-	-	-	-	-	-	-	-	-	-	-	-	-	-	-	-	-	-	-	-	-	-	-	-	-	-	-	-	-	-	-	-	-	-	-	-	-	-	-	-
78	GCA_001956965.1_ASM195696v1_genomic	ST147	CP017987.1	117168	IncA/C2	KL64	K64	Very high	aac(6')-Ib3^;strA.v1;strB.v1	-	-	-	-	-	floR.v2*	-	sul1;sul2	tet(A).v2	-	-	-	-	-	-	OXA-48	-	-	-	-	-	-	-	-	-	-	-	-	-	-	-	-	-	-	-	-	-	-	-	-
78	GCA_001956965.1_ASM195696v1_genomic	ST147	CP017988.1	73221	-	KL64	K64	Very high	-	-	-	-	-	-	-	-	-	-	-	-	-	-	-	-	-	-	-	-	-	-	-	-	-	-	-	-	-	-	-	-	-	-	-	-	-	-	-	-	-
78	GCA_001956965.1_ASM195696v1_genomic	ST147	CP017989.1	61011	IncR	KL64	K64	Very high	strA.v1;strB.v1	-	-	qnrS1	-	-	-	-	-	tet(A).v1	-	dfrA1.v1	TEM-1D.v1^	-	CTX-M-15	-	-	-	-	-	-	-	-	-	-	-	-	-	-	-	-	-	-	-	-	-	-	-	-	-	-
79	GCA_001885255.2_ASM188525v2_genomic	ST147	CP018313.1	245975	IncFIB(Mar),IncHI1B	KL64	K64	Very high	-	-	-	-	-	-	-	-	-	-	-	-	-	-	-	-	-	-	-	-	-	-	-	-	-	-	-	-	-	-	-	-	-	-	-	-	-	-	-	-	-
79	GCA_001885255.2_ASM188525v2_genomic	ST147	CP018314.1	68601	-	KL64	K64	Very high	-	-	-	-	-	-	-	-	-	-	-	-	-	-	-	-	-	-	-	-	-	-	-	-	-	-	-	-	-	-	-	-	-	-	-	-	-	-	-	-	-
79	GCA_001885255.2_ASM188525v2_genomic	ST147	CP018315.1	63587	IncL/M(pOXA-48)	KL64	K64	Very high	-	-	-	-	-	-	-	-	-	-	-	-	-	-	-	-	OXA-48	-	-	-	-	-	-	-	-	-	-	-	-	-	-	-	-	-	-	-	-	-	-	-	-
79	GCA_001885255.2_ASM188525v2_genomic	ST147	CP018316.1	61012	IncR	KL64	K64	Very high	strA.v1;strB.v1	-	-	qnrS1	-	-	-	-	-	tet(A).v1	-	dfrA1.v1	TEM-1D.v1^	-	CTX-M-15	-	-	-	-	-	-	-	-	-	-	-	-	-	-	-	-	-	-	-	-	-	-	-	-	-	-
79	GCA_001885255.2_ASM188525v2_genomic	ST147	CP018317.1	4249	Col440I,ColpVC	KL64	K64	Very high	-	-	-	-	-	-	-	-	-	-	-	-	-	-	-	-	-	-	-	-	-	-	-	-	-	-	-	-	-	-	-	-	-	-	-	-	-	-	-	-	-
79	GCA_001885255.2_ASM188525v2_genomic	ST147	CP018318.1	96082	IncA/C2	KL64	K64	Very high	aac(6')-Ib3^;strA.v1;strB.v1	-	-	-	-	-	floR.v2*	-	sul1;sul2	tet(A).v2	-	-	-	-	-	-	-	-	-	-	-	-	-	-	-	-	-	-	-	-	-	-	-	-	-	-	-	-	-	-	-
80	GCA_001902335.1_ASM190233v1_genomic	ST23	CP018338.1	202175	IncFIB(K)	KL57	K57	Good	-	-	-	-	-	-	-	-	-	-	-	-	-	-	-	-	-	-	-	-	-	-	-	-	-	-	-	-	1	1	1	1	1	-	-	-	-	5-54%	28*-58%	2	rmpA2_8*-60%
80	GCA_001902335.1_ASM190233v1_genomic	ST23	CP018339.1	204862	IncFIB(Mar)	KL57	K57	Good	-	-	-	-	-	-	-	-	-	-	-	-	-	-	-	-	-	-	-	-	-	-	-	-	-	-	-	-	-	-	-	-	-	-	-	-	-	-	-	-	-
80	GCA_001902335.1_ASM190233v1_genomic	ST23	CP018340.1	81939	IncFIA(HI1),IncFII	KL57	K57	Good	-	-	-	-	-	-	-	-	-	-	-	-	-	-	-	-	-	-	-	-	-	-	-	-	-	-	-	-	-	-	-	-	-	-	-	-	-	-	-	-	-
80	GCA_001902335.1_ASM190233v1_genomic	ST23	CP018341.1	81641	IncFII(pCRY)	KL57	K57	Good	-	-	-	qnrS1	-	-	catII.2*	-	sul2	tet(A).v1	-	-	LAP-2	-	-	-	-	-	-	-	-	-	-	-	-	-	-	-	-	-	-	-	-	-	-	-	-	-	-	-	-
80	GCA_001902335.1_ASM190233v1_genomic	ST23	CP018342.1	63588	IncL/M(pOXA-48)	KL57	K57	Good	-	-	-	-	-	-	-	-	-	-	-	-	-	-	-	-	OXA-48	-	-	-	-	-	-	-	-	-	-	-	-	-	-	-	-	-	-	-	-	-	-	-	-
80	GCA_001902335.1_ASM190233v1_genomic	ST23	CP018343.1	57266	IncFII	KL57	K57	Good	aac(3)-IIa.v1*;aac(6')-Ib-cr.v2	-	-	-	-	-	CatB4.v1	-	-	-	-	-	OXA-1	-	-	-	-	-	-	-	-	-	-	-	-	-	-	-	-	-	-	-	-	-	-	-	-	-	-	-	-
81	GCA_001902535.1_ASM190253v1_genomic	ST340	CP018348.1	9294	ColRNAI	KL55	K55	Very high	-	-	-	-	-	-	-	-	-	-	-	-	-	-	-	-	-	-	-	-	-	-	-	-	-	-	-	-	-	-	-	-	-	-	-	-	-	-	-	-	-
81	GCA_001902535.1_ASM190253v1_genomic	ST340	CP018349.1	43482	-	KL55	K55	Very high	-	-	-	-	-	-	-	-	-	-	-	-	-	-	-	-	-	-	-	-	-	-	-	-	-	-	-	-	-	-	-	-	-	-	-	-	-	-	-	-	-
81	GCA_001902535.1_ASM190253v1_genomic	ST340	CP018350.1	66920	IncR	KL55	K55	Very high	aadA2;aadA^;aph3-Ia.v1^	-	-	-	-	mphA	cmlA1*	-	sul3	-	-	-	-	-	-	-	-	-	-	-	-	-	-	-	-	-	-	-	-	-	-	-	-	-	-	-	-	-	-	-	-
81	GCA_001902535.1_ASM190253v1_genomic	ST340	CP018351.1	184940	IncFIB(K),IncFII	KL55	K55	Very high	-	-	-	-	-	-	-	-	-	-	-	-	-	-	-	-	-	-	-	-	-	-	-	-	-	-	-	-	-	-	-	-	-	-	-	-	-	-	-	-	-
82	GCA_001902255.1_ASM190225v1_genomic	ST258	CP018353.1	13841	ColRNAI	KL106	unknown (KL106)	Good	aac(6')-Ib'.v1	-	-	-	-	-	-	-	-	-	-	-	-	-	-	-	-	-	-	-	-	-	-	-	-	-	-	-	-	-	-	-	-	-	-	-	-	-	-	-	-
82	GCA_001902255.1_ASM190225v1_genomic	ST258	CP018354.1	45742	IncR	KL106	unknown (KL106)	Good	aac(6')-Ib'.v1;aadA2;aadA^;aph(4)-Ia	-	-	-	-	-	cmlA1*	-	sul3	-	-	-	-	-	-	-	-	-	-	-	-	-	-	-	-	-	-	-	-	-	-	-	-	-	-	-	-	-	-	-	-
82	GCA_001902255.1_ASM190225v1_genomic	ST258	CP018355.1	207543	IncFIB(K),IncFII	KL106	unknown (KL106)	Good	aadA2^;aph3-Ia.v1^	-	-	-	-	mphA	catA1^	-	sul1	-	-	dfrA12	-	-	-	-	-	-	-	-	-	-	-	-	-	-	-	-	-	-	-	-	-	-	-	-	-	-	-	-	-
83	GCA_001902355.1_ASM190235v1_genomic	ST395	CP018365.1	260772	IncFIB(K),IncFII,IncR	KL108	unknown (KL108)	Perfect	aac(3)-IIa.v1^;aac(6')-Ib-cr.v2;aadA2^	-	-	-	-	mphA	CatB4.v1;catA1^	-	sul1;sul1	tet(A).v1	-	dfrA1.v1	OXA-1	-	CTX-M-15	-	-	-	-	-	-	-	-	-	-	-	-	-	-	-	-	-	-	-	-	-	-	-	-	-	-
83	GCA_001902355.1_ASM190235v1_genomic	ST395	CP018366.1	94434	IncFIB(pB171),IncFII(Yp)	KL108	unknown (KL108)	Perfect	rmtC	-	-	-	-	-	-	-	sul1*	-	-	-	-	-	-	-	NDM-1	-	-	-	-	-	-	-	-	-	-	-	-	-	-	-	-	-	-	-	-	-	-	-	-
84	GCA_001902215.1_ASM190221v1_genomic	ST258	CP018423.1	45288	IncX3	KL107	unknown (KL107)	Very high	-	-	-	-	-	-	-	-	-	-	-	-	-	-	SHV-12^	-	-	-	-	-	-	-	-	-	-	-	-	-	-	-	-	-	-	-	-	-	-	-	-	-	-
84	GCA_001902215.1_ASM190221v1_genomic	ST258	CP018424.1	208225	IncFIB(K),IncFII	KL107	unknown (KL107)	Very high	aadA2^;aph3-Ia.v1^	-	-	-	-	mphA	catA1^	-	sul1	-	-	dfrA12	-	-	-	-	-	-	-	-	-	-	-	-	-	-	-	-	-	-	-	-	-	-	-	-	-	-	-	-	-
84	GCA_001902215.1_ASM190221v1_genomic	ST258	CP018425.1	15270	ColRNAI	KL107	unknown (KL107)	Very high	aac(6')-Ib'.v1	-	-	-	-	-	-	-	-	-	-	-	-	-	-	-	-	-	-	-	-	-	-	-	-	-	-	-	-	-	-	-	-	-	-	-	-	-	-	-	-
84	GCA_001902215.1_ASM190221v1_genomic	ST258	CP018426.1	52058	repA	KL107	unknown (KL107)	Very high	-	-	-	qnrS1	-	-	-	-	-	-	-	-	-	-	-	-	KPC-2	-	-	-	-	-	-	-	-	-	-	-	-	-	-	-	-	-	-	-	-	-	-	-	-
85	GCA_001902195.1_ASM190219v1_genomic	ST258	CP018429.1	45288	IncX3	KL107	unknown (KL107)	Very high	-	-	-	-	-	-	-	-	-	-	-	-	-	-	SHV-12^	-	-	-	-	-	-	-	-	-	-	-	-	-	-	-	-	-	-	-	-	-	-	-	-	-	-
85	GCA_001902195.1_ASM190219v1_genomic	ST258	CP018430.1	208225	IncFIB(K),IncFII	KL107	unknown (KL107)	Very high	aadA2^;aph3-Ia.v1^	-	-	-	-	mphA	catA1^	-	sul1	-	-	dfrA12	-	-	-	-	-	-	-	-	-	-	-	-	-	-	-	-	-	-	-	-	-	-	-	-	-	-	-	-	-
85	GCA_001902195.1_ASM190219v1_genomic	ST258	CP018431.1	18890	ColRNAI	KL107	unknown (KL107)	Very high	aac(6')-Ib'.v1	-	-	-	-	-	-	-	-	-	-	-	-	-	-	-	-	-	-	-	-	-	-	-	-	-	-	-	-	-	-	-	-	-	-	-	-	-	-	-	-
85	GCA_001902195.1_ASM190219v1_genomic	ST258	CP018432.1	52059	repA	KL107	unknown (KL107)	Very high	-	-	-	qnrS1	-	-	-	-	-	-	-	-	-	-	-	-	KPC-2	-	-	-	-	-	-	-	-	-	-	-	-	-	-	-	-	-	-	-	-	-	-	-	-
86	GCA_001902235.1_ASM190223v1_genomic	ST258	CP018433.1	15273	ColRNAI	KL107	unknown (KL107)	Very high	aac(6')-Ib'.v1	-	-	-	-	-	-	-	-	-	-	-	-	-	-	-	-	-	-	-	-	-	-	-	-	-	-	-	-	-	-	-	-	-	-	-	-	-	-	-	-
86	GCA_001902235.1_ASM190223v1_genomic	ST258	CP018434.1	208225	IncFIB(K),IncFII	KL107	unknown (KL107)	Very high	aadA2^;aph3-Ia.v1^	-	-	-	-	mphA	catA1^	-	sul1	-	-	dfrA12	-	-	-	-	-	-	-	-	-	-	-	-	-	-	-	-	-	-	-	-	-	-	-	-	-	-	-	-	-
86	GCA_001902235.1_ASM190223v1_genomic	ST258	CP018435.1	45289	IncX3	KL107	unknown (KL107)	Very high	-	-	-	-	-	-	-	-	-	-	-	-	-	-	SHV-12	-	-	-	-	-	-	-	-	-	-	-	-	-	-	-	-	-	-	-	-	-	-	-	-	-	-
86	GCA_001902235.1_ASM190223v1_genomic	ST258	CP018436.1	52058	repA	KL107	unknown (KL107)	Very high	-	-	-	qnrS1	-	-	-	-	-	-	-	-	-	-	-	-	KPC-2	-	-	-	-	-	-	-	-	-	-	-	-	-	-	-	-	-	-	-	-	-	-	-	-
87	GCA_001902415.1_ASM190241v1_genomic	ST11	CP018439.1	1933	ColpVC	KL15	K15	Very high	-	-	-	-	-	-	-	-	-	-	-	-	-	-	-	-	-	-	-	-	-	-	-	-	-	-	-	-	-	-	-	-	-	-	-	-	-	-	-	-	-
87	GCA_001902415.1_ASM190241v1_genomic	ST11	CP018440.1	4510	Col440I	KL15	K15	Very high	-	-	-	-	-	-	-	-	-	-	-	-	-	-	-	-	-	-	-	-	-	-	-	-	-	-	-	-	-	-	-	-	-	-	-	-	-	-	-	-	-
87	GCA_001902415.1_ASM190241v1_genomic	ST11	CP018441.1	180027	IncFIB(K),IncFII	KL15	K15	Very high	aac(3)-IIa.v1^;aac(6')-Ib-cr.v2;aph3-Ia.v1^	-	-	-	-	-	CatB4.v1	-	-	-	-	dfrA14.v1^	OXA-1	-	CTX-M-15	-	-	-	-	-	-	-	-	-	-	-	-	-	-	-	-	-	-	-	-	-	-	-	-	-	-
87	GCA_001902415.1_ASM190241v1_genomic	ST11	CP018442.1	34374	IncN	KL15	K15	Very high	aadA2^	-	-	-	-	mphA	-	-	sul1	-	-	dfrA12	-	-	-	-	-	-	-	-	-	-	-	-	-	-	-	-	-	-	-	-	-	-	-	-	-	-	-	-	-
87	GCA_001902415.1_ASM190241v1_genomic	ST11	CP018443.1	50611	IncL/M(pOXA-48)	KL15	K15	Very high	-	-	-	-	-	-	-	-	-	-	-	-	-	-	-	-	OXA-48	-	-	-	-	-	-	-	-	-	-	-	-	-	-	-	-	-	-	-	-	-	-	-	-
87	GCA_001902415.1_ASM190241v1_genomic	ST11	CP018444.1	5234	Col440I,Col440II	KL15	K15	Very high	-	-	-	-	-	-	-	-	-	-	-	-	-	-	-	-	-	-	-	-	-	-	-	-	-	-	-	-	-	-	-	-	-	-	-	-	-	-	-	-	-
87	GCA_001902415.1_ASM190241v1_genomic	ST11	CP018445.1	9294	ColRNAI	KL15	K15	Very high	-	-	-	-	-	-	-	-	-	-	-	-	-	-	-	-	-	-	-	-	-	-	-	-	-	-	-	-	-	-	-	-	-	-	-	-	-	-	-	-	-
87	GCA_001902415.1_ASM190241v1_genomic	ST11	CP018446.1	3559	Col440I	KL15	K15	Very high	-	-	-	-	-	-	-	-	-	-	-	-	-	-	-	-	-	-	-	-	-	-	-	-	-	-	-	-	-	-	-	-	-	-	-	-	-	-	-	-	-
88	GCA_001902435.1_ASM190243v1_genomic	ST101	CP018448.1	90685	IncFIA(HI1),IncR	KL17	K17	Very high	aac(3)-IIa.v1^;aac(6')-Ib'.v1;aadA*;aadA2;aadA^	-	-	-	-	mphA	cmlA1*;floR.v1*	-	sul3	tet(D)	-	dfrA14.v1^	OXA-9.v1;TEM-1D.v1^;TEM-1D.v1^	-	-	-	-	-	-	-	-	-	-	-	-	-	-	-	-	-	-	-	-	-	-	-	-	-	-	-	-
88	GCA_001902435.1_ASM190243v1_genomic	ST101	CP018449.1	67101	IncL/M(pMU407)	KL17	K17	Very high	aph(3')-VI*;strA.v1;strA.v1	-	-	-	-	-	-	-	-	-	-	-	-	-	CTX-M-14^	-	OXA-48	-	-	-	-	-	-	-	-	-	-	-	-	-	-	-	-	-	-	-	-	-	-	-	-
89	GCA_001902515.1_ASM190251v1_genomic	ST101	CP018451.1	90684	IncFIA(HI1),IncR	KL17	K17	Very high	aac(3)-IIa.v1^;aac(6')-Ib'.v1;aadA*;aadA2;aadA^	-	-	-	-	mphA	cmlA1*;floR.v1*	-	sul3	tet(D)	-	dfrA14.v1^	OXA-9.v1;TEM-1D.v1^;TEM-1D.v1^	-	-	-	-	-	-	-	-	-	-	-	-	-	-	-	-	-	-	-	-	-	-	-	-	-	-	-	-
89	GCA_001902515.1_ASM190251v1_genomic	ST101	CP018452.1	67100	IncL/M(pMU407)	KL17	K17	Very high	aph(3')-VI*;strA.v1;strA.v1	-	-	-	-	-	-	-	-	-	-	-	-	-	CTX-M-14^	-	OXA-48	-	-	-	-	-	-	-	-	-	-	-	-	-	-	-	-	-	-	-	-	-	-	-	-
89	GCA_001902515.1_ASM190251v1_genomic	ST101	CP018453.1	4075	Col440II	KL17	K17	Very high	-	-	-	-	-	-	-	-	-	-	-	-	-	-	-	-	-	-	-	-	-	-	-	-	-	-	-	-	-	-	-	-	-	-	-	-	-	-	-	-	-
90	GCA_001902475.1_ASM190247v1_genomic	ST11	CP018455.1	162552	IncFII(pHN7A8),IncR	KL47	K47	Very high	rmtB	-	-	-	-	-	-	-	-	-	-	-	TEM-1D.v1^	-	CTX-M-65;SHV-12	-	KPC-2	-	-	-	-	-	-	-	-	-	-	-	-	-	-	-	-	-	-	-	-	-	-	-	-
91	GCA_001908515.1_ASM190851v1_genomic	ST244	CP018665.1	2781	Col440I	KL15	K15	Very high	-	-	-	-	-	-	-	-	-	-	-	-	-	-	-	-	-	-	-	-	-	-	-	-	-	-	-	-	-	-	-	-	-	-	-	-	-	-	-	-	-
91	GCA_001908515.1_ASM190851v1_genomic	ST244	CP018666.1	3223	Col440II,ColRNAI	KL15	K15	Very high	-	-	-	-	-	-	-	-	-	-	-	-	-	-	-	-	-	-	-	-	-	-	-	-	-	-	-	-	-	-	-	-	-	-	-	-	-	-	-	-	-
91	GCA_001908515.1_ASM190851v1_genomic	ST244	CP018667.1	5566	-	KL15	K15	Very high	-	-	-	-	-	-	-	-	-	-	-	-	-	-	-	-	-	-	-	-	-	-	-	-	-	-	-	-	-	-	-	-	-	-	-	-	-	-	-	-	-
91	GCA_001908515.1_ASM190851v1_genomic	ST244	CP018668.1	43621	repA	KL15	K15	Very high	-	-	-	-	-	-	-	-	-	-	-	-	TEM-1D.v1^	-	-	-	KPC-2	-	-	-	-	-	-	-	-	-	-	-	-	-	-	-	-	-	-	-	-	-	-	-	-
91	GCA_001908515.1_ASM190851v1_genomic	ST244	CP018669.1	88688	IncL/M(pMU407)	KL15	K15	Very high	aadA2^	-	-	-	-	mphA	-	-	sul1	-	-	dfrA12	-	-	SHV-7^	-	KPC-2	-	-	-	-	-	-	-	-	-	-	-	-	-	-	-	-	-	-	-	-	-	-	-	-
91	GCA_001908515.1_ASM190851v1_genomic	ST244	CP018670.1	183432	IncFIA(HI1),IncFII	KL15	K15	Very high	-	-	-	-	-	-	-	-	-	-	-	-	-	-	-	-	-	-	-	-	-	-	-	-	-	-	-	-	-	-	-	-	-	-	-	-	-	-	-	-	-
92	GCA_001908715.1_ASM190871v1_genomic	ST340	CP018672.1	9294	ColRNAI	KL55	K55	High	-	-	-	-	-	-	-	-	-	-	-	-	-	-	-	-	-	-	-	-	-	-	-	-	-	-	-	-	-	-	-	-	-	-	-	-	-	-	-	-	-
92	GCA_001908715.1_ASM190871v1_genomic	ST340	CP018673.1	44015	-	KL55	K55	High	-	-	-	-	-	-	-	-	-	-	-	-	-	-	-	-	-	-	-	-	-	-	-	-	-	-	-	-	-	-	-	-	-	-	-	-	-	-	-	-	-
92	GCA_001908715.1_ASM190871v1_genomic	ST340	CP018674.1	70606	IncFII(pKPX1)	KL55	K55	High	-	-	-	-	-	-	-	-	-	-	-	-	-	-	-	-	-	-	-	-	-	-	-	-	-	-	-	-	-	-	-	-	-	-	-	-	-	-	-	-	-
92	GCA_001908715.1_ASM190871v1_genomic	ST340	CP018675.1	181436	IncFIB(K),IncFII	KL55	K55	High	aac(3)-IV;aph(4)-Ia*	-	-	-	-	-	-	-	sul1	-	-	-	-	-	-	-	KPC-4	-	-	-	-	-	-	-	-	-	-	-	-	-	-	-	-	-	-	-	-	-	-	-	-
93	GCA_001908595.1_ASM190859v1_genomic	ST147	CP018687.1	246757	IncFIB(Mar),IncHI1B	KL64	K64	Very high	-	-	-	-	-	-	-	-	-	-	-	-	-	-	-	-	-	-	-	-	-	-	-	-	-	-	-	-	-	-	-	-	-	-	-	-	-	-	-	-	-
93	GCA_001908595.1_ASM190859v1_genomic	ST147	CP018688.1	75838	-	KL64	K64	Very high	-	-	-	-	-	-	-	-	-	-	-	-	-	-	-	-	-	-	-	-	-	-	-	-	-	-	-	-	-	-	-	-	-	-	-	-	-	-	-	-	-
93	GCA_001908595.1_ASM190859v1_genomic	ST147	CP018689.1	96070	IncA/C2	KL64	K64	Very high	aac(6')-Ib3^;strA.v1;strB.v1	-	-	-	-	-	floR.v2*	-	sul1;sul2	tet(A).v2	-	-	-	-	-	-	-	-	-	-	-	-	-	-	-	-	-	-	-	-	-	-	-	-	-	-	-	-	-	-	-
93	GCA_001908595.1_ASM190859v1_genomic	ST147	CP018690.1	63589	IncL/M(pOXA-48)	KL64	K64	Very high	-	-	-	-	-	-	-	-	-	-	-	-	-	-	-	-	OXA-48	-	-	-	-	-	-	-	-	-	-	-	-	-	-	-	-	-	-	-	-	-	-	-	-
93	GCA_001908595.1_ASM190859v1_genomic	ST147	CP018691.1	61007	IncR	KL64	K64	Very high	strA.v1;strB.v1	-	-	qnrS1	-	-	-	-	-	tet(A).v1	-	dfrA1.v1	TEM-1D.v1^	-	CTX-M-15	-	-	-	-	-	-	-	-	-	-	-	-	-	-	-	-	-	-	-	-	-	-	-	-	-	-
94	GCA_001908895.1_ASM190889v1_genomic	ST11	CP018693.1	180027	IncFIB(K),IncFII	KL15	K15	Very high	aac(3)-IIa.v1^;aac(6')-Ib-cr.v2;aph3-Ia.v1^	-	-	-	-	-	CatB4.v1	-	-	-	-	dfrA14.v1^	OXA-1	-	CTX-M-15	-	-	-	-	-	-	-	-	-	-	-	-	-	-	-	-	-	-	-	-	-	-	-	-	-	-
94	GCA_001908895.1_ASM190889v1_genomic	ST11	CP018694.1	50609	IncL/M(pOXA-48)	KL15	K15	Very high	-	-	-	-	-	-	-	-	-	-	-	-	-	-	-	-	OXA-48	-	-	-	-	-	-	-	-	-	-	-	-	-	-	-	-	-	-	-	-	-	-	-	-
95	GCA_001908875.1_ASM190887v1_genomic	ST147	CP018696.1	246755	IncFIB(Mar),IncHI1B	KL64	K64	Very high	-	-	-	-	-	-	-	-	-	-	-	-	-	-	-	-	-	-	-	-	-	-	-	-	-	-	-	-	-	-	-	-	-	-	-	-	-	-	-	-	-
95	GCA_001908875.1_ASM190887v1_genomic	ST147	CP018697.1	79806	-	KL64	K64	Very high	-	-	-	-	-	-	-	-	-	-	-	-	-	-	-	-	-	-	-	-	-	-	-	-	-	-	-	-	-	-	-	-	-	-	-	-	-	-	-	-	-
95	GCA_001908875.1_ASM190887v1_genomic	ST147	CP018698.1	96072	IncA/C2	KL64	K64	Very high	aac(6')-Ib3^;strA.v1;strB.v1	-	-	-	-	-	floR.v2*	-	sul1;sul2	tet(A).v2	-	-	-	-	-	-	-	-	-	-	-	-	-	-	-	-	-	-	-	-	-	-	-	-	-	-	-	-	-	-	-
95	GCA_001908875.1_ASM190887v1_genomic	ST147	CP018699.1	61010	IncR	KL64	K64	Very high	strA.v1;strB.v1	-	-	qnrS1	-	-	-	-	sul1	tet(A).v1	-	dfrA1.v1	TEM-1D.v1^	-	CTX-M-15	-	-	-	-	-	-	-	-	-	-	-	-	-	-	-	-	-	-	-	-	-	-	-	-	-	-
95	GCA_001908875.1_ASM190887v1_genomic	ST147	CP018700.1	63588	IncL/M(pOXA-48)	KL64	K64	Very high	-	-	-	-	-	-	-	-	-	-	-	-	-	-	-	-	OXA-48	-	-	-	-	-	-	-	-	-	-	-	-	-	-	-	-	-	-	-	-	-	-	-	-
96	GCA_001908625.1_ASM190862v1_genomic	ST147	CP018702.1	246753	IncFIB(Mar),IncHI1B	KL64	K64	Very high	-	-	-	-	-	-	-	-	-	-	-	-	-	-	-	-	-	-	-	-	-	-	-	-	-	-	-	-	-	-	-	-	-	-	-	-	-	-	-	-	-
96	GCA_001908625.1_ASM190862v1_genomic	ST147	CP018703.1	66149	-	KL64	K64	Very high	-	-	-	-	-	-	-	-	-	-	-	-	-	-	-	-	-	-	-	-	-	-	-	-	-	-	-	-	-	-	-	-	-	-	-	-	-	-	-	-	-
96	GCA_001908625.1_ASM190862v1_genomic	ST147	CP018704.1	96073	IncA/C2	KL64	K64	Very high	aac(6')-Ib3^;strA.v1;strB.v1	-	-	-	-	-	floR.v2*	-	sul1;sul2	tet(A).v2	-	-	-	-	-	-	-	-	-	-	-	-	-	-	-	-	-	-	-	-	-	-	-	-	-	-	-	-	-	-	-
96	GCA_001908625.1_ASM190862v1_genomic	ST147	CP018705.1	61010	IncR	KL64	K64	Very high	strA.v1;strB.v1	-	-	qnrS1	-	-	-	-	sul1	tet(A).v1	-	dfrA1.v1	TEM-1D.v1^	-	CTX-M-15	-	-	-	-	-	-	-	-	-	-	-	-	-	-	-	-	-	-	-	-	-	-	-	-	-	-
96	GCA_001908625.1_ASM190862v1_genomic	ST147	CP018706.1	63588	IncL/M(pOXA-48)	KL64	K64	Very high	-	-	-	-	-	-	-	-	-	-	-	-	-	-	-	-	OXA-48	-	-	-	-	-	-	-	-	-	-	-	-	-	-	-	-	-	-	-	-	-	-	-	-
97	GCA_001908655.1_ASM190865v1_genomic	ST147	CP018708.1	246756	IncFIB(Mar),IncHI1B	KL64	K64	Very high	-	-	-	-	-	-	-	-	-	-	-	-	-	-	-	-	-	-	-	-	-	-	-	-	-	-	-	-	-	-	-	-	-	-	-	-	-	-	-	-	-
97	GCA_001908655.1_ASM190865v1_genomic	ST147	CP018709.1	73019	-	KL64	K64	Very high	-	-	-	-	-	-	-	-	-	-	-	-	-	-	-	-	-	-	-	-	-	-	-	-	-	-	-	-	-	-	-	-	-	-	-	-	-	-	-	-	-
97	GCA_001908655.1_ASM190865v1_genomic	ST147	CP018710.1	96073	IncA/C2	KL64	K64	Very high	aac(6')-Ib3^;strA.v1;strB.v1	-	-	-	-	-	floR.v2*	-	sul1;sul2	tet(A).v2	-	-	-	-	-	-	-	-	-	-	-	-	-	-	-	-	-	-	-	-	-	-	-	-	-	-	-	-	-	-	-
97	GCA_001908655.1_ASM190865v1_genomic	ST147	CP018711.1	61009	IncR	KL64	K64	Very high	strA.v1;strB.v1	-	-	qnrS1	-	-	-	-	sul1	tet(A).v1	-	dfrA1.v1	TEM-1D.v1^	-	CTX-M-15	-	-	-	-	-	-	-	-	-	-	-	-	-	-	-	-	-	-	-	-	-	-	-	-	-	-
97	GCA_001908655.1_ASM190865v1_genomic	ST147	CP018712.1	63583	IncL/M(pOXA-48)	KL64	K64	Very high	-	-	-	-	-	-	-	-	-	-	-	-	-	-	-	-	-	-	-	-	-	-	-	-	-	-	-	-	-	-	-	-	-	-	-	-	-	-	-	-	-
98	GCA_001908675.1_ASM190867v1_genomic	ST147	CP018714.1	246756	IncFIB(Mar),IncHI1B	KL64	K64	Very high	-	-	-	-	-	-	-	-	-	-	-	-	-	-	-	-	-	-	-	-	-	-	-	-	-	-	-	-	-	-	-	-	-	-	-	-	-	-	-	-	-
98	GCA_001908675.1_ASM190867v1_genomic	ST147	CP018715.1	80892	-	KL64	K64	Very high	-	-	-	-	-	-	-	-	-	-	-	-	-	-	-	-	-	-	-	-	-	-	-	-	-	-	-	-	-	-	-	-	-	-	-	-	-	-	-	-	-
98	GCA_001908675.1_ASM190867v1_genomic	ST147	CP018716.1	96074	IncA/C2	KL64	K64	Very high	aac(6')-Ib3^;strA.v1;strB.v1	-	-	-	-	-	floR.v2*	-	sul1;sul2	tet(A).v2	-	-	-	-	-	-	-	-	-	-	-	-	-	-	-	-	-	-	-	-	-	-	-	-	-	-	-	-	-	-	-
98	GCA_001908675.1_ASM190867v1_genomic	ST147	CP018717.1	63589	IncL/M(pOXA-48)	KL64	K64	Very high	-	-	-	-	-	-	-	-	-	-	-	-	-	-	-	-	OXA-48	-	-	-	-	-	-	-	-	-	-	-	-	-	-	-	-	-	-	-	-	-	-	-	-
98	GCA_001908675.1_ASM190867v1_genomic	ST147	CP018718.1	61010	IncR	KL64	K64	Very high	strA.v1;strB.v1	-	-	qnrS1	-	-	-	-	sul1	tet(A).v1	-	dfrA1.v1	TEM-1D.v1^	-	CTX-M-15	-	-	-	-	-	-	-	-	-	-	-	-	-	-	-	-	-	-	-	-	-	-	-	-	-	-
99	GCA_001908695.1_ASM190869v1_genomic	ST147	CP018720.1	246757	IncFIB(Mar),IncHI1B	KL64	K64	Very high	-	-	-	-	-	-	-	-	-	-	-	-	-	-	-	-	-	-	-	-	-	-	-	-	-	-	-	-	-	-	-	-	-	-	-	-	-	-	-	-	-
99	GCA_001908695.1_ASM190869v1_genomic	ST147	CP018721.1	73597	-	KL64	K64	Very high	-	-	-	-	-	-	-	-	-	-	-	-	-	-	-	-	-	-	-	-	-	-	-	-	-	-	-	-	-	-	-	-	-	-	-	-	-	-	-	-	-
99	GCA_001908695.1_ASM190869v1_genomic	ST147	CP018722.1	96073	IncA/C2	KL64	K64	Very high	aac(6')-Ib3^;strA.v1;strB.v1	-	-	-	-	-	floR.v2*	-	sul1;sul2	tet(A).v2	-	-	-	-	-	-	-	-	-	-	-	-	-	-	-	-	-	-	-	-	-	-	-	-	-	-	-	-	-	-	-
99	GCA_001908695.1_ASM190869v1_genomic	ST147	CP018723.1	63588	IncL/M(pOXA-48)	KL64	K64	Very high	-	-	-	-	-	-	-	-	-	-	-	-	-	-	-	-	OXA-48	-	-	-	-	-	-	-	-	-	-	-	-	-	-	-	-	-	-	-	-	-	-	-	-
99	GCA_001908695.1_ASM190869v1_genomic	ST147	CP018724.1	61012	IncR	KL64	K64	Very high	strA.v1;strB.v1	-	-	qnrS1	-	-	-	-	sul1	tet(A).v1	-	dfrA1.v1	TEM-1D.v1^	-	CTX-M-15	-	-	-	-	-	-	-	-	-	-	-	-	-	-	-	-	-	-	-	-	-	-	-	-	-	-
100	GCA_001913175.1_ASM191317v1_genomic	ST101	CP018736.1	63589	IncL/M(pOXA-48)	KL17	K17	Very high	-	-	-	-	-	-	-	-	-	-	-	-	-	-	-	-	OXA-48	-	-	-	-	-	-	-	-	-	-	-	-	-	-	-	-	-	-	-	-	-	-	-	-
100	GCA_001913175.1_ASM191317v1_genomic	ST101	CP018737.1	72952	IncFIA(HI1),IncR	KL17	K17	Very high	aac(3)-IIa.v1^;aac(6')-Ib'.v1;aac(6')-Ib-cr.v2;aadA*	-	-	-	-	-	CatB4.v1	-	-	-	-	dfrA14.v1^	OXA-1;OXA-9.v1;TEM-1D.v1^	-	CTX-M-15	-	-	-	-	-	-	-	-	-	-	-	-	-	-	-	-	-	-	-	-	-	-	-	-	-	-
100	GCA_001913175.1_ASM191317v1_genomic	ST101	CP018738.1	5259	Col440I,Col440II	KL17	K17	Very high	-	-	-	-	-	-	-	-	-	-	-	-	-	-	-	-	-	-	-	-	-	-	-	-	-	-	-	-	-	-	-	-	-	-	-	-	-	-	-	-	-
100	GCA_001913175.1_ASM191317v1_genomic	ST101	CP018739.1	3541	Col440I	KL17	K17	Very high	-	-	-	-	-	-	-	-	-	-	-	-	-	-	-	-	-	-	-	-	-	-	-	-	-	-	-	-	-	-	-	-	-	-	-	-	-	-	-	-	-
100	GCA_001913175.1_ASM191317v1_genomic	ST101	CP018740.1	4052	Col440II	KL17	K17	Very high	-	-	-	-	-	-	-	-	-	-	-	-	-	-	-	-	-	-	-	-	-	-	-	-	-	-	-	-	-	-	-	-	-	-	-	-	-	-	-	-	-
101	GCA_001922465.1_ASM192246v1_genomic	ST11	CP018817.1	140825	IncA/C2	unknown (KL74)	unknown (K74)	Low	aac(6')-Ib3^;rmtC	-	-	-	-	-	-	-	sul1	-	-	-	CMY-6	-	-	-	NDM-1	-	-	-	-	-	-	-	-	-	-	-	-	-	-	-	-	-	-	-	-	-	-	-	-
101	GCA_001922465.1_ASM192246v1_genomic	ST11	CP018818.1	117755	IncFIB(K),IncFII	unknown (KL74)	unknown (K74)	Low	-	-	-	-	-	mphA	-	-	-	tet(A).v1	-	-	-	-	-	-	-	-	-	-	-	-	-	-	-	-	-	-	-	-	-	-	-	-	-	-	-	-	-	-	-
101	GCA_001922465.1_ASM192246v1_genomic	ST11	CP018819.1	85161	IncFIA(HI1),IncR	unknown (KL74)	unknown (K74)	Low	aac(3)-IIa.v1^;aac(6')-Ib'.v1;aac(6')-Ib-cr.v2;strA.v1^;strB.v1	-	-	qnrB9.2^	-	-	CatB4.v1	-	sul2	-	-	dfrA14.v1^	OXA-1;TEM-1D.v1^	-	CTX-M-15	-	-	-	-	-	-	-	-	-	-	-	-	-	-	-	-	-	-	-	-	-	-	-	-	-	-
102	GCA_002951555.1_ASM295155v1_genomic	ST437	CP018884.1	121863	IncFIB(pQil)	KL36	K36	Very high	aac(3)-IId^	-	-	qnrB1.v1	-	-	catA1^	-	-	-	-	dfrA30*	TEM-1D.v1^	-	CTX-M-15	-	KPC-2	-	-	-	-	-	-	-	-	-	-	-	-	-	-	-	-	-	-	-	-	-	-	-	-
103	GCA_002951595.1_ASM295159v1_genomic	ST437	CP018886.1	217456	IncFIB(K),IncFIB(K),IncFII	KL36	K36	Very high	aph3-Ia.v1^	-	-	-	-	mphA	-	-	sul1	-	-	-	-	-	-	-	-	-	-	-	-	-	-	-	-	-	-	-	-	-	-	-	-	-	-	-	-	-	-	-	-
103	GCA_002951595.1_ASM295159v1_genomic	ST437	CP018887.1	123208	IncFIB(pQil),IncN	KL36	K36	Very high	aac(6')-Ib-cr.v2	-	-	-	-	-	CatB4.v1	-	-	tet(A).v1	-	dfrA30*	OXA-1	-	-	-	KPC-2	-	-	-	-	-	-	-	-	-	-	-	-	-	-	-	-	-	-	-	-	-	-	-	-
104	GCA_002163895.1_ASM216389v1_genomic	ST23	CP019048.1	230606	-	KL1	K1	Very high	-	-	-	qnrB4	-	-	-	-	sul1	-	-	-	DHA-1	-	SHV-12	-	-	-	-	-	-	-	-	-	-	-	-	-	-	-	-	-	-	-	-	-	-	-	-	-	-
104	GCA_002163895.1_ASM216389v1_genomic	ST23	CP019049.1	228613	IncFIB(K),IncHI1B	KL1	K1	Very high	-	-	-	-	-	-	-	-	-	-	-	-	-	-	-	-	-	-	-	-	-	-	-	-	-	-	-	-	1	1	1	1	1	1*	-	15*	14*	52*	2	6*	rmpA2_6-60%
104	GCA_002163895.1_ASM216389v1_genomic	ST23	CP019050.1	111083	IncFIB(pKPHS1)	KL1	K1	Very high	-	-	-	-	-	-	-	-	-	-	-	-	-	-	-	-	-	-	-	-	-	-	-	-	-	-	-	-	-	-	-	-	-	-	-	-	-	-	-	-	-
105	GCA_002850335.1_ASM285033v1_genomic	ST383	CP019078.1	70987	IncL/M(pOXA-48)	unknown (KL5)	unknown (K5)	None	aph(3')-VI*;strA.v1;strA.v1;strB.v1	-	-	-	-	-	-	-	-	-	-	-	-	-	CTX-M-14^	-	OXA-48	-	-	-	-	-	-	-	-	-	-	-	-	-	-	-	-	-	-	-	-	-	-	-	-
106	GCA_002850355.1_ASM285035v1_genomic	ST383	CP019080.1	70987	IncL/M(pOXA-48)	KL30	K30	Good	aph(3')-VI*;strA.v1;strA.v1;strB.v1	-	-	-	-	-	-	-	-	-	-	-	-	-	CTX-M-9*	-	OXA-48	-	-	-	-	-	-	-	-	-	-	-	-	-	-	-	-	-	-	-	-	-	-	-	-
107	GCA_001939885.2_ASM193988v2_genomic	ST485	CP019161.1	261986	IncFIB(K),IncHI1B	KL5	K5	Very high	-	-	-	-	-	-	-	-	-	-	-	-	-	-	-	-	-	23	27	30	18	13	65	61	9	18	26	35	1	1	1	1	10	1	1	1	1	2	2	2	rmpA2_6*-47%
108	GCA_001952835.1_ASM195283v1_genomic	ST2549	CP019220.1	73952	IncI1	KL8	K8	Very high	aac(3)-IId^;aadA22^;aph3-Ia.v1^;aph3-Ia.v1^	-	-	-	-	-	-	-	-	-	-	-	CMY-2.v2;TEM-1D.v1^;TEM-1D.v1^	-	-	-	-	-	-	-	-	-	-	-	-	-	-	-	-	-	-	-	-	-	-	-	-	-	-	-	-
109	GCA_002007665.1_ASM200766v1_genomic	ST512	CP019773.1	208528	IncFIB(K),IncFII	KL107	unknown (KL107)	Very high	aadA2^;aph3-Ia.v1^	-	-	-	-	mphA	catA1^	-	sul1	-	-	dfrA12	-	-	-	-	-	-	-	-	-	-	-	-	-	-	-	-	-	-	-	-	-	-	-	-	-	-	-	-	-
109	GCA_002007665.1_ASM200766v1_genomic	ST512	CP019774.1	114073	IncFIB(pQil),IncFII	KL107	unknown (KL107)	Very high	-	-	-	-	-	-	-	-	-	-	-	-	TEM-1D.v1^	-	-	-	KPC-3	-	-	-	-	-	-	-	-	-	-	-	-	-	-	-	-	-	-	-	-	-	-	-	-
109	GCA_002007665.1_ASM200766v1_genomic	ST512	CP019775.1	44559	IncX3	KL107	unknown (KL107)	Very high	-	-	-	-	-	-	-	-	-	-	-	-	-	-	-	-	-	-	-	-	-	-	-	-	-	-	-	-	-	-	-	-	-	-	-	-	-	-	-	-	-
109	GCA_002007665.1_ASM200766v1_genomic	ST512	CP019776.1	14027	ColRNAI	KL107	unknown (KL107)	Very high	aac(6')-Ib'.v1	-	-	-	-	-	-	-	-	-	-	-	-	-	-	-	-	-	-	-	-	-	-	-	-	-	-	-	-	-	-	-	-	-	-	-	-	-	-	-	-
110	GCA_002055765.1_ASM205576v1_genomic	ST234	CP020062.1	152697	IncFIB(K),IncFII	KL30	K30	Good	ant(2'')-Ia	-	-	-	-	-	catB3.v2	-	sul1	-	-	dfrA19*	-	-	SHV-5	-	-	-	-	-	-	-	-	-	-	-	-	-	-	-	-	-	-	-	-	-	-	-	-	-	-
110	GCA_002055765.1_ASM205576v1_genomic	ST234	CP020063.1	109019	IncFIB(pKPHS1)	KL30	K30	Good	-	-	-	-	-	-	-	-	-	-	-	-	-	-	-	-	-	-	-	-	-	-	-	-	-	-	-	-	-	-	-	-	-	-	-	-	-	-	-	-	-
110	GCA_002055765.1_ASM205576v1_genomic	ST234	CP020064.1	83376	IncFII(Yp)	KL30	K30	Good	aadA*	-	-	-	-	-	-	-	-	-	-	-	OXA-9.v1;TEM-1D.v1^	-	-	-	-	-	-	-	-	-	-	-	-	-	-	-	-	-	-	-	-	-	-	-	-	-	-	-	-
110	GCA_002055765.1_ASM205576v1_genomic	ST234	CP020065.1	74540	IncFIA(HI1),IncFII	KL30	K30	Good	-	-	-	-	-	-	-	-	-	-	-	-	-	-	-	-	-	-	-	-	-	-	-	-	-	-	-	-	-	-	-	-	-	-	-	-	-	-	-	-	-
110	GCA_002055765.1_ASM205576v1_genomic	ST234	CP020066.1	72663	ColRNAI,IncN	KL30	K30	Good	aac(6')-Ib'.v1	-	-	-	-	-	-	-	-	-	-	dfrA14.v1^	-	-	-	-	KPC-3	-	-	-	-	-	-	-	-	-	-	-	-	-	-	-	-	-	-	-	-	-	-	-	-
111	GCA_002055855.1_ASM205585v1_genomic	ST14	CP020068.1	276460	IncFIB(Mar),IncHI1B	KL2	K2	Very high	aac(3)-IId^;aadA2^;aph(3')-VI;armA;strA.v1*;strB.v1*	-	-	-	-	mphE.v2^;msrE	-	-	sul1;sul2	-	-	dfrA12	-	-	-	-	NDM-1	-	-	-	-	-	-	-	-	-	-	-	-	-	-	-	-	-	-	-	-	-	-	-	-
111	GCA_002055855.1_ASM205585v1_genomic	ST14	CP020069.1	213013	IncFIB(K),IncFII	KL2	K2	Very high	-	-	-	-	-	-	catA1^	-	-	-	-	-	-	-	-	-	-	-	-	-	-	-	-	-	-	-	-	-	-	-	-	-	-	-	-	-	-	-	-	-	-
111	GCA_002055855.1_ASM205585v1_genomic	ST14	CP020070.1	37875	IncR	KL2	K2	Very high	aac(6')-Ib'.v1;aadA*	-	-	-	-	-	-	-	-	-	-	-	OXA-9.v1;TEM-1D.v1^	-	CTX-M-15	-	-	-	-	-	-	-	-	-	-	-	-	-	-	-	-	-	-	-	-	-	-	-	-	-	-
112	GCA_002056385.1_ASM205638v1_genomic	ST258	CP020072.1	209424	IncFIB(K),IncFII	KL107	unknown (KL107)	Very high	aadA2^;aph3-Ia.v1^	-	-	-	-	mphA	catA1^	-	sul1	-	-	dfrA12	-	-	-	-	-	-	-	-	-	-	-	-	-	-	-	-	-	-	-	-	-	-	-	-	-	-	-	-	-
112	GCA_002056385.1_ASM205638v1_genomic	ST258	CP020073.1	39762	IncR	KL107	unknown (KL107)	Very high	aac(3)-IV;aadA2;aadA^;aph(4)-Ia	-	-	-	-	-	cmlA1*	-	sul3	-	-	-	-	-	-	-	-	-	-	-	-	-	-	-	-	-	-	-	-	-	-	-	-	-	-	-	-	-	-	-	-
112	GCA_002056385.1_ASM205638v1_genomic	ST258	CP020074.1	43380	IncX3	KL107	unknown (KL107)	Very high	-	-	-	-	-	-	-	-	-	-	-	-	-	-	SHV-12	-	-	-	-	-	-	-	-	-	-	-	-	-	-	-	-	-	-	-	-	-	-	-	-	-	-
112	GCA_002056385.1_ASM205638v1_genomic	ST258	CP020075.1	22062	ColRNAI	KL107	unknown (KL107)	Very high	-	-	-	-	-	-	-	-	-	-	-	-	TEM-1D.v1^	-	-	-	KPC-3	-	-	-	-	-	-	-	-	-	-	-	-	-	-	-	-	-	-	-	-	-	-	-	-
113	GCA_002056475.1_ASM205647v1_genomic	ST258	CP020109.1	169952	IncFIB(K),IncFII	KL106	unknown (KL106)	Good	aadA2^	-	-	-	-	mphA	catA1^	-	sul1	-	-	dfrA12	-	-	-	-	-	-	-	-	-	-	-	-	-	-	-	-	-	-	-	-	-	-	-	-	-	-	-	-	-
113	GCA_002056475.1_ASM205647v1_genomic	ST258	CP020110.1	73467	IncR	KL106	unknown (KL106)	Good	aac(3)-IV;aac(6')-Ib'.v1;aadA2;aadA^;aph(4)-Ia	-	-	-	-	-	cmlA1*	-	sul3	-	-	-	TEM-1D.v1^	-	-	-	KPC-2	-	-	-	-	-	-	-	-	-	-	-	-	-	-	-	-	-	-	-	-	-	-	-	-
113	GCA_002056475.1_ASM205647v1_genomic	ST258	CP020111.1	43381	IncX3	KL106	unknown (KL106)	Good	-	-	-	-	-	-	-	-	-	-	-	-	-	-	SHV-12	-	-	-	-	-	-	-	-	-	-	-	-	-	-	-	-	-	-	-	-	-	-	-	-	-	-
113	GCA_002056475.1_ASM205647v1_genomic	ST258	CP020112.1	13841	ColRNAI	KL106	unknown (KL106)	Good	aac(6')-Ib'.v1	-	-	-	-	-	-	-	-	-	-	-	-	-	-	-	-	-	-	-	-	-	-	-	-	-	-	-	-	-	-	-	-	-	-	-	-	-	-	-	-
114	GCA_003031505.1_ASM303150v1_genomic	ST258	CP020499.1	178294	IncFIB(K),IncFII	KL106	unknown (KL106)	Good	-	-	-	-	-	-	-	-	-	-	-	-	-	-	-	-	-	-	-	-	-	-	-	-	-	-	-	-	-	-	-	-	-	-	-	-	-	-	-	-	-
114	GCA_003031505.1_ASM303150v1_genomic	ST258	CP020500.1	73467	IncR	KL106	unknown (KL106)	Good	aac(3)-IV;aac(6')-Ib'.v1;aadA2;aadA^;aph(4)-Ia	-	-	-	-	-	cmlA1*	-	sul3	-	-	-	TEM-1D.v1^	-	-	-	KPC-2	-	-	-	-	-	-	-	-	-	-	-	-	-	-	-	-	-	-	-	-	-	-	-	-
115	GCA_002156725.1_ASM215672v1_genomic	ST258	CP020838.1	232540	IncFIB(K),IncFII	KL107	unknown (KL107)	Very high	aadA2^;aph3-Ia.v1^	-	-	-	-	mphA	catA1^	-	sul1	-	-	dfrA12	-	-	-	-	-	-	-	-	-	-	-	-	-	-	-	-	-	-	-	-	-	-	-	-	-	-	-	-	-
115	GCA_002156725.1_ASM215672v1_genomic	ST258	CP020839.1	57580	IncX3	KL107	unknown (KL107)	Very high	-	-	-	-	-	-	-	-	-	-	-	-	-	-	SHV-12	-	-	-	-	-	-	-	-	-	-	-	-	-	-	-	-	-	-	-	-	-	-	-	-	-	-
115	GCA_002156725.1_ASM215672v1_genomic	ST258	CP020840.1	11984	ColRNAI	KL107	unknown (KL107)	Very high	aac(6')-Ib'.v1	-	-	-	-	-	-	-	-	-	-	-	-	-	-	-	-	-	-	-	-	-	-	-	-	-	-	-	-	-	-	-	-	-	-	-	-	-	-	-	-
116	GCA_002156745.1_ASM215674v1_genomic	ST37	CP020842.1	180210	IncFIB(K),IncFII	KL105	unknown (KL105)	High	aac(6')-Ib;rmtF	-	-	qnrB1.v1	-	-	-	arr-2	-	-	-	-	-	-	-	-	-	-	-	-	-	-	-	-	-	-	-	-	-	-	-	-	-	-	-	-	-	-	-	-	-
116	GCA_002156745.1_ASM215674v1_genomic	ST37	CP020843.1	97202	IncFII	KL105	unknown (KL105)	High	-	-	-	-	-	-	-	-	-	-	-	-	-	-	-	-	-	-	-	-	-	-	-	-	-	-	-	-	-	-	-	-	-	-	-	-	-	-	-	-	-
116	GCA_002156745.1_ASM215674v1_genomic	ST37	CP020844.1	74177	IncL/M(pOXA-48)	KL105	unknown (KL105)	High	-	-	-	-	-	-	-	-	-	-	-	-	-	-	-	-	OXA-48;OXA-48	-	-	-	-	-	-	-	-	-	-	-	-	-	-	-	-	-	-	-	-	-	-	-	-
116	GCA_002156745.1_ASM215674v1_genomic	ST37	CP020845.1	9510	Col440I	KL105	unknown (KL105)	High	-	-	-	-	-	-	-	-	-	-	-	-	-	-	-	-	-	-	-	-	-	-	-	-	-	-	-	-	-	-	-	-	-	-	-	-	-	-	-	-	-
116	GCA_002156745.1_ASM215674v1_genomic	ST37	CP020846.1	12540	Col440I	KL105	unknown (KL105)	High	-	-	-	-	-	-	-	-	-	-	-	-	-	-	-	-	-	-	-	-	-	-	-	-	-	-	-	-	-	-	-	-	-	-	-	-	-	-	-	-	-
117	GCA_002156785.1_ASM215678v1_genomic	ST14	CP020854.1	292471	IncFIB(Mar),IncHI1B	KL2	K2	Very high	aac(6')-Ib-cr.v2;aadA2^;aph(3')-VI;armA	-	-	qnrB1.v2^	-	mphE.v2^;msrE	CatB4.v1	-	sul1	-	-	dfrA12;dfrA14.v1^	OXA-1	-	-	-	NDM-1	-	-	-	-	-	-	-	-	-	-	-	-	-	-	-	-	-	-	-	-	-	-	-	-
117	GCA_002156785.1_ASM215678v1_genomic	ST14	CP020855.1	221428	IncFIB(K),IncFII	KL2	K2	Very high	-	-	-	-	-	-	catA1^	-	-	-	-	-	-	-	-	-	-	-	-	-	-	-	-	-	-	-	-	-	-	-	-	-	-	-	-	-	-	-	-	-	-
117	GCA_002156785.1_ASM215678v1_genomic	ST14	CP020856.1	76158	IncFIA(HI1),IncFIA(HI1),IncR	KL2	K2	Very high	aac(3)-IId^;aadA*;strA.v1*;strB.v1*	-	-	-	-	ereA2*	cmlA5	arr-2	sul1*;sul2	-	-	-	-	-	CTX-M-15	-	-	-	-	-	-	-	-	-	-	-	-	-	-	-	-	-	-	-	-	-	-	-	-	-	-
118	GCA_002113865.1_ASM211386v1_genomic	ST11	CP020902.1	338512	IncFIB(Mar),IncFII,IncHI1B,IncR	KL24	K24	Very high	aadA2^;aph(3')-VI;armA	-	-	qnrS1	-	mphE.v2;msrE	-	-	sul1	-	-	dfrA12	-	-	CTX-M-15	-	NDM-1	-	-	-	-	-	-	-	-	-	-	-	-	-	-	-	-	-	-	-	-	-	-	-	-
118	GCA_002113865.1_ASM211386v1_genomic	ST11	CP020903.1	200365	IncFIB(K),IncFII	KL24	K24	Very high	aac(6')-Ib-cr.v2;aph3-Ia.v1^	-	-	-	-	-	CatB4.v1	-	-	tet(A).v1	-	-	OXA-1	-	-	-	-	-	-	-	-	-	-	-	-	-	-	-	-	-	-	-	-	-	-	-	-	-	-	-	-
118	GCA_002113865.1_ASM211386v1_genomic	ST11	CP020904.1	120533	IncFIB(pQil),IncFII	KL24	K24	Very high	aac(3)-IIa.v1^;aac(6')-Ib'.v1;aac(6')-Ib-cr.v2;aadA*	-	-	-	-	-	CatB4.v1	-	-	-	-	-	OXA-1;OXA-9.v1;TEM-1D.v1^	-	CTX-M-15	-	-	-	-	-	-	-	-	-	-	-	-	-	-	-	-	-	-	-	-	-	-	-	-	-	-
118	GCA_002113865.1_ASM211386v1_genomic	ST11	CP020905.1	41111	IncFII(pCRY)	KL24	K24	Very high	-	-	-	-	-	-	-	-	-	-	-	-	-	-	-	-	-	-	-	-	-	-	-	-	-	-	-	-	-	-	-	-	-	-	-	-	-	-	-	-	-
119	GCA_003186535.1_ASM318653v1_genomic	ST983	CP021166.1	177145	IncFIB(K)	KL127	unknown (KL127)	Good	aac(6')-Ib-cr.v2;aac(6')-Ib-cr.v2;aac(6')-Ib-cr.v2;strA.v1^;strA.v1^;strB.v1;strB.v1	-	-	-	-	-	CatB4.v1;CatB4.v1;CatB4.v1	-	sul2;sul2	tet(A).v1	-	dfrA14.v1^;dfrA14.v1^	OXA-1;OXA-1;OXA-1;TEM-1D.v1^;TEM-1D.v1^	-	CTX-M-15;CTX-M-15	-	-	-	-	-	-	-	-	-	-	-	-	-	-	-	-	-	-	-	-	-	-	-	-	-	-
120	GCA_002180075.1_ASM218007v1_genomic	ST258	CP021540.1	201874	IncFIB(K)	KL107	unknown (KL107)	Very high	aadA2^	-	-	-	-	mphA	catA1^	-	sul1	-	-	dfrA12	-	-	-	-	-	-	-	-	-	-	-	-	-	-	-	-	-	-	-	-	-	-	-	-	-	-	-	-	-
120	GCA_002180075.1_ASM218007v1_genomic	ST258	CP021541.1	111531	IncFIB(pQil),IncFII	KL107	unknown (KL107)	Very high	-	-	-	-	-	-	-	-	-	tet(D)	-	-	TEM-1D.v1^	-	SHV-5	-	-	-	-	-	-	-	-	-	-	-	-	-	-	-	-	-	-	-	-	-	-	-	-	-	-
120	GCA_002180075.1_ASM218007v1_genomic	ST258	CP021542.1	43379	IncX3	KL107	unknown (KL107)	Very high	-	-	-	-	-	-	-	-	-	-	-	-	-	-	SHV-12	-	-	-	-	-	-	-	-	-	-	-	-	-	-	-	-	-	-	-	-	-	-	-	-	-	-
120	GCA_002180075.1_ASM218007v1_genomic	ST258	CP021543.1	15271	ColRNAI	KL107	unknown (KL107)	Very high	aac(6')-Ib'.v1	-	-	-	-	-	-	-	-	-	-	-	-	-	-	-	-	-	-	-	-	-	-	-	-	-	-	-	-	-	-	-	-	-	-	-	-	-	-	-	-
121	GCA_002180155.1_ASM218015v1_genomic	ST258	CP021544.1	208223	IncFIB(K),IncFII	KL107	unknown (KL107)	Very high	aadA2^;aph3-Ia.v1^	-	-	-	-	mphA	catA1^	-	sul1	-	-	dfrA12	-	-	-	-	-	-	-	-	-	-	-	-	-	-	-	-	-	-	-	-	-	-	-	-	-	-	-	-	-
121	GCA_002180155.1_ASM218015v1_genomic	ST258	CP021545.1	125536	IncFII(Yp)	KL107	unknown (KL107)	Very high	-	-	-	-	-	-	-	-	-	-	-	-	-	-	SHV-12	-	-	-	-	-	-	-	-	-	-	-	-	-	-	-	-	-	-	-	-	-	-	-	-	-	-
121	GCA_002180155.1_ASM218015v1_genomic	ST258	CP021546.1	74660	IncI2	KL107	unknown (KL107)	Very high	-	-	-	-	-	-	-	-	-	-	-	-	TEM-1D.v1^	-	-	-	KPC-3	-	-	-	-	-	-	-	-	-	-	-	-	-	-	-	-	-	-	-	-	-	-	-	-
121	GCA_002180155.1_ASM218015v1_genomic	ST258	CP021547.1	45740	IncR	KL107	unknown (KL107)	Very high	aac(3)-IV;aac(6')-Ib'.v1;aadA2;aadA^;aph(4)-Ia	-	-	-	-	-	cmlA1*	-	sul3	-	-	-	-	-	-	-	-	-	-	-	-	-	-	-	-	-	-	-	-	-	-	-	-	-	-	-	-	-	-	-	-
121	GCA_002180155.1_ASM218015v1_genomic	ST258	CP021548.1	22633	ColRNAI	KL107	unknown (KL107)	Very high	-	-	-	-	-	-	-	-	-	-	-	-	-	-	-	-	KPC-3	-	-	-	-	-	-	-	-	-	-	-	-	-	-	-	-	-	-	-	-	-	-	-	-
122	GCA_002180175.1_ASM218017v1_genomic	ST11	CP021686.1	183376	IncFIB(K),IncFII	KL24	K24	Very high	-	-	-	-	-	mphA	-	-	-	tet(A).v1	-	-	-	-	-	-	-	-	-	-	-	-	-	-	-	-	-	-	-	-	-	-	-	-	-	-	-	-	-	-	-
122	GCA_002180175.1_ASM218017v1_genomic	ST11	CP021687.1	96814	IncFII(pKPX1)	KL24	K24	Very high	aac(6')-Ib'.v1	-	-	-	-	-	-	-	-	-	-	-	-	-	-	-	NDM-1	-	-	-	-	-	-	-	-	-	-	-	-	-	-	-	-	-	-	-	-	-	-	-	-
122	GCA_002180175.1_ASM218017v1_genomic	ST11	CP021688.1	90199	IncFIA(HI1),IncR	KL24	K24	Very high	aac(6')-Ib-cr.v2;strA.v1^;strB.v1	-	-	qnrB9.2^	-	-	CatB4.v1;catII.2*	-	sul2	-	-	dfrA14.v1^	OXA-1	-	CTX-M-15	-	-	-	-	-	-	-	-	-	-	-	-	-	-	-	-	-	-	-	-	-	-	-	-	-	-
123	GCA_002180255.1_ASM218025v1_genomic	ST163	CP021697.1	191266	IncFIB(K)	KL12	K12	High	-	-	-	-	-	-	-	-	-	-	-	-	-	-	-	-	-	-	-	-	-	-	-	-	-	-	-	-	-	-	-	-	-	-	-	-	-	-	-	-	-
123	GCA_002180255.1_ASM218025v1_genomic	ST163	CP021698.1	87411	IncR	KL12	K12	High	strA.v1^;strB.v1	-	-	-	-	-	-	-	sul2	-	-	dfrA14.v1^	TEM-1D.v1^	-	CTX-M-15	-	-	-	-	-	-	-	-	-	-	-	-	-	-	-	-	-	-	-	-	-	-	-	-	-	-
123	GCA_002180255.1_ASM218025v1_genomic	ST163	CP021699.1	354705	IncFIB(Mar),IncHI1B	KL12	K12	High	aac(3)-IId^;aac(6')-Ib-cr.v2	-	-	qnrB1.v2^;qnrB1.v2^	-	-	CatB4.v1	-	-	tet(B).v2*	-	dfrA30*	OXA-1	-	SHV-2A^	-	NDM-1	-	-	-	-	-	-	-	-	-	-	-	-	-	-	-	-	-	-	-	-	-	-	-	-
123	GCA_002180255.1_ASM218025v1_genomic	ST163	CP021700.1	8364	Col440I	KL12	K12	High	-	-	-	-	-	-	-	-	-	-	-	-	-	-	-	-	-	-	-	-	-	-	-	-	-	-	-	-	-	-	-	-	-	-	-	-	-	-	-	-	-
124	GCA_002180315.1_ASM218031v1_genomic	ST14	CP021709.1	186758	IncA/C2	KL2	K2	Very high	armA	-	-	-	-	mphE.v2;msrE	-	-	sul1	-	-	-	CMY-4.v1	-	-	-	NDM-1	-	-	-	-	-	-	-	-	-	-	-	-	-	-	-	-	-	-	-	-	-	-	-	-
124	GCA_002180315.1_ASM218031v1_genomic	ST14	CP021710.1	214114	IncFIB(K),IncFII	KL2	K2	Very high	-	-	-	-	-	-	catA1^	-	-	-	-	-	-	-	-	-	-	-	-	-	-	-	-	-	-	-	-	-	-	-	-	-	-	-	-	-	-	-	-	-	-
124	GCA_002180315.1_ASM218031v1_genomic	ST14	CP021711.1	78638	IncFII	KL2	K2	Very high	-	-	-	-	-	-	-	-	-	-	-	-	TEM-1D.v1^	-	CTX-M-15	-	-	-	-	-	-	-	-	-	-	-	-	-	-	-	-	-	-	-	-	-	-	-	-	-	-
124	GCA_002180315.1_ASM218031v1_genomic	ST14	CP021712.1	70457	IncFIA(HI1),IncR	KL2	K2	Very high	aac(3)-IId^;aac(6')-Ib'.v1;aadA*;aadA*;strA.v1*;strB.v1*	-	-	-	-	-	cmlA5	arr-2	sul1*;sul2	-	-	-	OXA-9.v1;TEM-1D.v1^	-	CTX-M-15	-	-	-	-	-	-	-	-	-	-	-	-	-	-	-	-	-	-	-	-	-	-	-	-	-	-
125	GCA_002180295.1_ASM218029v1_genomic	ST258	CP021713.1	208224	IncFIB(K),IncFII	KL107	unknown (KL107)	Very high	aadA2^;aph3-Ia.v1^	-	-	-	-	mphA	catA1^	-	sul1	-	-	dfrA12	-	-	-	-	-	-	-	-	-	-	-	-	-	-	-	-	-	-	-	-	-	-	-	-	-	-	-	-	-
125	GCA_002180295.1_ASM218029v1_genomic	ST258	CP021714.1	106541	IncFIB(pKPHS1)	KL107	unknown (KL107)	Very high	-	-	-	-	-	-	-	-	-	-	-	-	-	-	-	-	-	-	-	-	-	-	-	-	-	-	-	-	-	-	-	-	-	-	-	-	-	-	-	-	-
125	GCA_002180295.1_ASM218029v1_genomic	ST258	CP021715.1	43378	IncX3	KL107	unknown (KL107)	Very high	-	-	-	-	-	-	-	-	-	-	-	-	-	-	SHV-12	-	-	-	-	-	-	-	-	-	-	-	-	-	-	-	-	-	-	-	-	-	-	-	-	-	-
125	GCA_002180295.1_ASM218029v1_genomic	ST258	CP021716.1	43500	repA	KL107	unknown (KL107)	Very high	-	-	-	-	-	-	-	-	-	-	-	-	-	-	TEM-168?	-	KPC-3	-	-	-	-	-	-	-	-	-	-	-	-	-	-	-	-	-	-	-	-	-	-	-	-
125	GCA_002180295.1_ASM218029v1_genomic	ST258	CP021717.1	15271	ColRNAI	KL107	unknown (KL107)	Very high	aac(6')-Ib'.v1	-	-	-	-	-	-	-	-	-	-	-	-	-	-	-	-	-	-	-	-	-	-	-	-	-	-	-	-	-	-	-	-	-	-	-	-	-	-	-	-
126	GCA_002192315.1_ASM219231v1_genomic	ST45	CP021741.1	89621	IncR	KL25	K25	High	aadA1.v1^	-	-	-	-	-	-	-	sul1	-	-	dfrA1.v2	-	-	-	-	-	-	-	-	-	-	-	-	-	-	-	-	-	-	-	-	-	-	-	-	-	-	-	-	-
126	GCA_002192315.1_ASM219231v1_genomic	ST45	CP021742.1	76179	IncL/M(pMU407)	KL25	K25	High	aac(6')-Ib-cr.v2	-	-	-	-	-	catB3.v2	arr-3	sul1	-	-	-	OXA-1	-	SHV-30	-	-	-	-	-	-	-	-	-	-	-	-	-	-	-	-	-	-	-	-	-	-	-	-	-	-
126	GCA_002192315.1_ASM219231v1_genomic	ST45	CP021743.1	43620	repA	KL25	K25	High	-	-	-	-	-	-	-	-	-	-	-	-	TEM-1D.v1^	-	-	-	KPC-2	-	-	-	-	-	-	-	-	-	-	-	-	-	-	-	-	-	-	-	-	-	-	-	-
127	GCA_002192335.1_ASM219233v1_genomic	ST258	CP021752.1	209550	IncFIB(K),IncFII	KL107	unknown (KL107)	Very high	aadA2^;aph3-Ia.v1^	-	-	-	-	mphA	catA1^	-	sul1	-	-	dfrA12	-	-	-	-	-	-	-	-	-	-	-	-	-	-	-	-	-	-	-	-	-	-	-	-	-	-	-	-	-
127	GCA_002192335.1_ASM219233v1_genomic	ST258	CP021753.1	116187	IncFII(Yp)	KL107	unknown (KL107)	Very high	-	-	-	-	-	-	-	-	-	-	-	-	-	-	-	-	-	-	-	-	-	-	-	-	-	-	-	-	-	-	-	-	-	-	-	-	-	-	-	-	-
127	GCA_002192335.1_ASM219233v1_genomic	ST258	CP021754.1	74751	IncI2	KL107	unknown (KL107)	Very high	-	-	-	-	-	-	-	-	-	-	-	-	TEM-1D.v1^	-	-	-	KPC-3	-	-	-	-	-	-	-	-	-	-	-	-	-	-	-	-	-	-	-	-	-	-	-	-
127	GCA_002192335.1_ASM219233v1_genomic	ST258	CP021755.1	45740	IncR	KL107	unknown (KL107)	Very high	aac(3)-IV;aac(6')-Ib'.v1;aadA2;aadA^;aph(4)-Ia	-	-	-	-	-	cmlA1*	-	sul3	-	-	-	-	-	-	-	-	-	-	-	-	-	-	-	-	-	-	-	-	-	-	-	-	-	-	-	-	-	-	-	-
127	GCA_002192335.1_ASM219233v1_genomic	ST258	CP021756.1	22632	ColRNAI	KL107	unknown (KL107)	Very high	aac(6')-Ib'.v1	-	-	-	-	-	-	-	-	-	-	-	-	-	-	-	KPC-3	-	-	-	-	-	-	-	-	-	-	-	-	-	-	-	-	-	-	-	-	-	-	-	-
128	GCA_002192375.1_ASM219237v1_genomic	ST147	CP021758.1	121057	IncFII(pKPX1)	KL64	K64	Perfect	aac(6')-Ib;rmtF	-	-	-	-	-	-	arr-2	-	-	-	-	-	-	-	-	-	-	-	-	-	-	-	-	-	-	-	-	-	-	-	-	-	-	-	-	-	-	-	-	-
128	GCA_002192375.1_ASM219237v1_genomic	ST147	CP021759.1	46161	IncX3	KL64	K64	Perfect	-	-	-	-	-	-	-	-	-	-	-	-	-	-	-	-	NDM-7	-	-	-	-	-	-	-	-	-	-	-	-	-	-	-	-	-	-	-	-	-	-	-	-
128	GCA_002192375.1_ASM219237v1_genomic	ST147	CP021760.1	54404	-	KL64	K64	Perfect	-	-	-	-	-	-	-	-	-	-	-	-	-	-	-	-	-	-	-	-	-	-	-	-	-	-	-	-	-	-	-	-	-	-	-	-	-	-	-	-	-
128	GCA_002192375.1_ASM219237v1_genomic	ST147	CP021761.1	79767	IncR	KL64	K64	Perfect	aadA2^;strA.v1;strA.v1^;strB.v1;strB.v1	-	-	qnrB1.v2^	-	mphA	catII.2*	-	sul1;sul2	-	-	dfrA12;dfrA14.v1^	TEM-1D.v1^	-	CTX-M-15	-	-	-	-	-	-	-	-	-	-	-	-	-	-	-	-	-	-	-	-	-	-	-	-	-	-
129	GCA_002197225.1_ASM219722v1_genomic	ST258	CP021834.1	212837	IncFIB(K),IncFII	KL107	unknown (KL107)	Very high	aadA2^;aph3-Ia.v1^	-	-	-	-	mphA	-	-	sul1	-	-	dfrA12	-	-	-	-	-	-	-	-	-	-	-	-	-	-	-	-	-	-	-	-	-	-	-	-	-	-	-	-	-
129	GCA_002197225.1_ASM219722v1_genomic	ST258	CP021835.1	210045	IncA/C2	KL107	unknown (KL107)	Very high	aac(6')-33;ant(2'')-Ia	-	-	-	-	-	floR.v2*	-	sul1;sul2	-	-	-	TEM-1D.v1	-	-	-	KPC-2	-	-	-	-	-	-	-	-	-	-	-	-	-	-	-	-	-	-	-	-	-	-	-	-
129	GCA_002197225.1_ASM219722v1_genomic	ST258	CP021836.1	43378	IncX3	KL107	unknown (KL107)	Very high	-	-	-	-	-	-	-	-	-	-	-	-	-	-	-	-	-	-	-	-	-	-	-	-	-	-	-	-	-	-	-	-	-	-	-	-	-	-	-	-	-
129	GCA_002197225.1_ASM219722v1_genomic	ST258	CP021837.1	15271	ColRNAI	KL107	unknown (KL107)	Very high	aac(6')-Ib'.v1	-	-	-	-	-	-	-	-	-	-	-	-	-	-	-	-	-	-	-	-	-	-	-	-	-	-	-	-	-	-	-	-	-	-	-	-	-	-	-	-
130	GCA_002197505.1_ASM219750v1_genomic	ST258	CP021856.1	146168	IncFIB(K)	KL107	unknown (KL107)	Very high	aadA2^;aph3-Ia.v1^	-	-	-	-	mphA	catA1^	-	sul1	-	-	dfrA12	-	-	-	-	-	-	-	-	-	-	-	-	-	-	-	-	-	-	-	-	-	-	-	-	-	-	-	-	-
130	GCA_002197505.1_ASM219750v1_genomic	ST258	CP021857.1	106331	IncFII(Yp)	KL107	unknown (KL107)	Very high	-	-	-	-	-	-	-	-	-	-	-	-	-	-	SHV-12	-	-	-	-	-	-	-	-	-	-	-	-	-	-	-	-	-	-	-	-	-	-	-	-	-	-
130	GCA_002197505.1_ASM219750v1_genomic	ST258	CP021858.1	47277	IncR	KL107	unknown (KL107)	Very high	aac(3)-IV;aadA2;aadA^;aph(4)-Ia	-	-	-	-	-	cmlA1*	-	sul3	-	-	-	-	-	-	-	-	-	-	-	-	-	-	-	-	-	-	-	-	-	-	-	-	-	-	-	-	-	-	-	-
130	GCA_002197505.1_ASM219750v1_genomic	ST258	CP021860.1	24749	ColRNAI	KL107	unknown (KL107)	Very high	aac(6')-Ib'.v1	-	-	-	-	-	-	-	-	-	-	-	-	-	-	-	KPC-3	-	-	-	-	-	-	-	-	-	-	-	-	-	-	-	-	-	-	-	-	-	-	-	-
130	GCA_002197505.1_ASM219750v1_genomic	ST258	CP021861.1	79489	IncI2	KL107	unknown (KL107)	Very high	aac(6')-Ib'.v2^;aadA*	-	-	-	-	-	-	-	-	-	-	-	OXA-9.v1;TEM-1D.v1^	-	-	-	KPC-3	-	-	-	-	-	-	-	-	-	-	-	-	-	-	-	-	-	-	-	-	-	-	-	-
131	GCA_002202215.1_ASM220221v1_genomic	ST147	CP021940.1	112868	IncFIB(pKPHS1)	KL64	K64	Very high	-	-	-	-	-	-	-	-	-	-	-	-	-	-	-	-	-	-	-	-	-	-	-	-	-	-	-	-	-	-	-	-	-	-	-	-	-	-	-	-	-
131	GCA_002202215.1_ASM220221v1_genomic	ST147	CP021941.1	54064	IncFIB(pQil)	KL64	K64	Very high	aac(6')-Ib-cr.v2;aph(3')-VI	-	-	qnrS1	-	-	catB3.v2	arr-3	sul1	-	-	-	OXA-1	-	CTX-M-15	-	NDM-1	-	-	-	-	-	-	-	-	-	-	-	-	-	-	-	-	-	-	-	-	-	-	-	-
131	GCA_002202215.1_ASM220221v1_genomic	ST147	CP021942.1	76739	-	KL64	K64	Very high	-	-	-	-	-	-	-	-	-	-	-	-	-	-	-	-	-	-	-	-	-	-	-	-	-	-	-	-	-	-	-	-	-	-	-	-	-	-	-	-	-
131	GCA_002202215.1_ASM220221v1_genomic	ST147	CP021943.1	38384	IncR	KL64	K64	Very high	aac(6')-Ib'.v1;aadA*	-	-	-	-	-	-	-	-	-	-	-	OXA-9.v1;TEM-1D.v1^	-	-	-	-	-	-	-	-	-	-	-	-	-	-	-	-	-	-	-	-	-	-	-	-	-	-	-	-
132	GCA_002202235.1_ASM220223v1_genomic	ST147	CP021945.1	112868	IncFIB(pKPHS1)	KL64	K64	Very high	-	-	-	-	-	-	-	-	-	-	-	-	-	-	-	-	-	-	-	-	-	-	-	-	-	-	-	-	-	-	-	-	-	-	-	-	-	-	-	-	-
132	GCA_002202235.1_ASM220223v1_genomic	ST147	CP021946.1	120345	-	KL64	K64	Very high	-	-	-	qnrS1	-	-	floR.v1*	-	sul2	tet(A).v1	-	dfrA14.v1^	LAP-2	-	-	-	-	-	-	-	-	-	-	-	-	-	-	-	-	-	-	-	-	-	-	-	-	-	-	-	-
132	GCA_002202235.1_ASM220223v1_genomic	ST147	CP021947.1	54064	IncFIB(pQil)	KL64	K64	Very high	aac(6')-Ib-cr.v2	-	-	qnrS1	-	-	catB3.v2	arr-3	sul1	-	-	-	OXA-1	-	CTX-M-15	-	NDM-1	-	-	-	-	-	-	-	-	-	-	-	-	-	-	-	-	-	-	-	-	-	-	-	-
132	GCA_002202235.1_ASM220223v1_genomic	ST147	CP021948.1	38384	IncR	KL64	K64	Very high	aac(6')-Ib'.v1;aadA*	-	-	-	-	-	-	-	-	-	-	-	OXA-9.v1;TEM-1D.v1^	-	-	-	-	-	-	-	-	-	-	-	-	-	-	-	-	-	-	-	-	-	-	-	-	-	-	-	-
132	GCA_002202235.1_ASM220223v1_genomic	ST147	CP021949.1	81698	-	KL64	K64	Very high	-	-	-	-	-	-	-	-	-	-	-	-	-	-	-	-	-	-	-	-	-	-	-	-	-	-	-	-	-	-	-	-	-	-	-	-	-	-	-	-	-
133	GCA_002202255.1_ASM220225v1_genomic	ST11	CP021951.1	181589	IncFIB(K),IncFII	KL24	K24	Very high	-	-	-	-	-	mphA	-	-	-	tet(A).v1	-	-	-	-	-	-	-	-	-	-	-	-	-	-	-	-	-	-	-	-	-	-	-	-	-	-	-	-	-	-	-
133	GCA_002202255.1_ASM220225v1_genomic	ST11	CP021952.1	176349	IncA/C2,IncFIA(HI1)	KL24	K24	Very high	aac(3)-IId^;aac(6')-Ib3^;rmtC	-	-	qnrB9.2^	-	-	-	-	sul1;sul1^	-	-	-	CMY-6	-	-	-	NDM-1	-	-	-	-	-	-	-	-	-	-	-	-	-	-	-	-	-	-	-	-	-	-	-	-
133	GCA_002202255.1_ASM220225v1_genomic	ST11	CP021953.1	69541	IncR	KL24	K24	Very high	aac(3)-IIa.v1^;aac(6')-Ib'.v1;aac(6')-Ib-cr.v2;strA.v1^;strB.v1	-	-	-	-	-	CatB4.v1	-	sul2	-	-	dfrA14.v1^	OXA-1;TEM-1D.v1^	-	CTX-M-15	-	-	-	-	-	-	-	-	-	-	-	-	-	-	-	-	-	-	-	-	-	-	-	-	-	-
133	GCA_002202255.1_ASM220225v1_genomic	ST11	CP021954.1	42816	-	KL24	K24	Very high	-	-	-	-	-	-	-	-	-	-	-	-	-	-	-	-	-	-	-	-	-	-	-	-	-	-	-	-	-	-	-	-	-	-	-	-	-	-	-	-	-
134	GCA_002202275.1_ASM220227v1_genomic	ST1161	CP021956.1	153527	IncA/C2	KL19	K19	High	aac(6')-Ib'.v1*;aadA*;aadA*;aadA*;rmtG	-	-	-	-	-	cmlA5	arr-2	sul1;sul1;sul2	-	-	-	OXA-10;OXA-10;OXA-9.v1;TEM-1D.v1^	-	CTX-M-2	-	-	-	-	-	-	-	-	-	-	-	-	-	-	-	-	-	-	-	-	-	-	-	-	-	-
134	GCA_002202275.1_ASM220227v1_genomic	ST1161	CP021957.1	72122	-	KL19	K19	High	-	-	-	-	-	-	-	-	-	-	-	-	-	-	-	-	-	-	-	-	-	-	-	-	-	-	-	-	-	-	-	-	-	-	-	-	-	-	-	-	-
135	GCA_002202195.1_ASM220219v1_genomic	ST37	CP021958.1	128920	IncHI1B	KL105	unknown (KL105)	High	aadA*;armA	-	-	-	-	mphE.v2;msrE*	cmlA5	-	sul1	-	-	-	OXA-10	-	-	-	-	-	-	-	-	-	-	-	-	-	-	-	-	-	-	-	-	-	-	-	-	-	-	-	-
135	GCA_002202195.1_ASM220219v1_genomic	ST37	CP021959.1	89382	IncFII	KL105	unknown (KL105)	High	-	-	-	-	-	-	-	-	-	-	-	-	-	-	CTX-M-15	-	-	-	-	-	-	-	-	-	-	-	-	-	-	-	-	-	-	-	-	-	-	-	-	-	-
135	GCA_002202195.1_ASM220219v1_genomic	ST37	CP021961.1	97389	IncFIB(K),IncHI1B	KL105	unknown (KL105)	High	aadA*;aph(3')-VI	-	-	-	-	-	cmlA5	arr-2	sul1	tet(A).v1	-	-	OXA-10	-	-	-	NDM-1	-	-	-	-	-	-	-	-	-	-	-	-	-	-	-	-	-	-	-	-	-	-	-	-
135	GCA_002202195.1_ASM220219v1_genomic	ST37	CP021962.1	132217	IncFIB(pKPHS1)	KL105	unknown (KL105)	High	-	-	-	-	-	-	-	-	-	-	-	-	-	-	-	-	NDM-1	-	-	-	-	-	-	-	-	-	-	-	-	-	-	-	-	-	-	-	-	-	-	-	-
136	GCA_002211905.1_ASM221190v1_genomic	ST15	CP022125.1	187721	IncFIB(K),IncFII	KL2	K2	Very high	-	-	-	-	-	mphA	-	-	-	tet(A).v1	-	-	-	-	-	-	-	-	-	-	-	-	-	-	-	-	-	-	-	-	-	-	-	-	-	-	-	-	-	-	-
136	GCA_002211905.1_ASM221190v1_genomic	ST15	CP022126.1	140133	IncA/C2	KL2	K2	Very high	aac(6')-Ib3^;rmtC	-	-	-	-	-	-	-	sul1	-	-	-	CMY-6	-	-	-	NDM-1	-	-	-	-	-	-	-	-	-	-	-	-	-	-	-	-	-	-	-	-	-	-	-	-
136	GCA_002211905.1_ASM221190v1_genomic	ST15	CP022128.1	111692	IncFIB(pKPHS1)	KL2	K2	Very high	-	-	-	-	-	-	-	-	-	-	-	-	-	-	-	-	-	-	-	-	-	-	-	-	-	-	-	-	-	-	-	-	-	-	-	-	-	-	-	-	-
137	GCA_002211665.1_ASM221166v1_genomic	ST437	CP022144.1	209651	-	KL36	K36	Very high	-	-	-	-	-	-	-	-	-	-	-	-	-	-	-	-	-	-	-	-	-	-	-	-	-	-	-	-	-	-	-	-	-	-	-	-	-	-	-	-	-
137	GCA_002211665.1_ASM221166v1_genomic	ST437	CP022145.1	197670	IncFIB(K),IncFII	KL36	K36	Very high	aph3-Ia.v1^	-	-	-	-	mphA	-	-	sul1	-	-	-	-	-	-	-	-	-	-	-	-	-	-	-	-	-	-	-	-	-	-	-	-	-	-	-	-	-	-	-	-
137	GCA_002211665.1_ASM221166v1_genomic	ST437	CP022146.1	65998	IncFIB(pQil)	KL36	K36	Very high	aac(3)-IId^;aac(6')-Ib-cr.v2	-	-	-	-	-	CatB4.v1	-	-	tet(D)	-	dfrA30*	OXA-1;TEM-1D.v1^;TEM-1D.v1^	-	CTX-M-15	-	-	-	-	-	-	-	-	-	-	-	-	-	-	-	-	-	-	-	-	-	-	-	-	-	-
137	GCA_002211665.1_ASM221166v1_genomic	ST437	CP022147.1	63605	IncL/M(pOXA-48)	KL36	K36	Very high	-	-	-	-	-	-	-	-	-	-	-	-	-	-	-	-	OXA-48	-	-	-	-	-	-	-	-	-	-	-	-	-	-	-	-	-	-	-	-	-	-	-	-
138	GCA_002243445.1_ASM224344v1_genomic	ST258	CP022574.1	170415	IncFIB(K),IncFII	KL106	unknown (KL106)	Good	aph3-Ia.v1^	-	-	-	-	-	-	-	-	-	-	-	TEM-1D.v1^	-	-	-	KPC-2	-	-	-	-	-	-	-	-	-	-	-	-	-	-	-	-	-	-	-	-	-	-	-	-
138	GCA_002243445.1_ASM224344v1_genomic	ST258	CP022575.1	43380	IncX3	KL106	unknown (KL106)	Good	-	-	-	-	-	-	-	-	-	-	-	-	-	-	SHV-12	-	-	-	-	-	-	-	-	-	-	-	-	-	-	-	-	-	-	-	-	-	-	-	-	-	-
138	GCA_002243445.1_ASM224344v1_genomic	ST258	CP022576.1	13841	ColRNAI	KL106	unknown (KL106)	Good	aac(6')-Ib'.v1	-	-	-	-	-	-	-	-	-	-	-	-	-	-	-	-	-	-	-	-	-	-	-	-	-	-	-	-	-	-	-	-	-	-	-	-	-	-	-	-
139	GCA_003267985.1_ASM326798v1_genomic	ST14	CP022612.1	334957	IncFIA(HI1),IncFIB(Mar),IncHI1B,IncR	KL2	K2	Very high	aac(3)-IId^;aac(6')-Ib'.v1;aadA*;aadA*;aadA2^;aph(3')-VI;armA;strA.v1*;strB.v1*	-	-	-	-	ereA2*;mphE.v2^;msrE	cmlA5	arr-2	sul1;sul1*;sul2	-	-	dfrA12	OXA-9.v1;TEM-1D.v1^	-	CTX-M-15	-	NDM-1	-	-	-	-	-	-	-	-	-	-	-	-	-	-	-	-	-	-	-	-	-	-	-	-
139	GCA_003267985.1_ASM326798v1_genomic	ST14	CP022613.1	102915	IncFIB(K)	KL2	K2	Very high	-	-	-	-	-	-	-	-	-	-	-	-	-	-	-	-	-	-	-	-	-	-	-	-	-	-	-	-	-	-	-	-	-	-	-	-	-	-	-	-	-
140	GCA_002249975.3_ASM224997v3_genomic	ST258	CP022692.2	207351	IncFIB(K),IncFII	KL106	unknown (KL106)	Good	aadA2^;aph3-Ia.v1^	-	-	-	-	mphA	catA1^	-	sul1	-	-	dfrA12	-	-	-	-	-	-	-	-	-	-	-	-	-	-	-	-	-	-	-	-	-	-	-	-	-	-	-	-	-
140	GCA_002249975.3_ASM224997v3_genomic	ST258	CP022693.2	113222	IncFIB(pQil),IncFII	KL106	unknown (KL106)	Good	-	-	-	-	-	-	-	-	-	-	-	-	TEM-1D.v1^	-	-	-	KPC-2	-	-	-	-	-	-	-	-	-	-	-	-	-	-	-	-	-	-	-	-	-	-	-	-
140	GCA_002249975.3_ASM224997v3_genomic	ST258	CP022694.2	43380	IncX3	KL106	unknown (KL106)	Good	-	-	-	-	-	-	-	-	-	-	-	-	-	-	SHV-12	-	-	-	-	-	-	-	-	-	-	-	-	-	-	-	-	-	-	-	-	-	-	-	-	-	-
141	GCA_003597695.1_ASM359769v1_genomic	ST307	CP022917.1	246577	IncFIB(K),IncFIB(pQil),IncFII	KL102	unknown (KL102)	High	strA.v1^;strB.v1	-	-	qnrB1.v2^	-	-	-	-	sul2	tet(A).v1	-	dfrA14.v1^	TEM-1D.v1^	-	-	-	KPC-2	-	-	-	-	-	-	-	-	-	-	-	-	-	-	-	-	-	-	-	-	-	-	-	-
141	GCA_003597695.1_ASM359769v1_genomic	ST307	CP022918.1	9068	ColRNAI	KL102	unknown (KL102)	High	-	-	-	-	-	-	-	-	-	-	-	-	-	-	-	-	-	-	-	-	-	-	-	-	-	-	-	-	-	-	-	-	-	-	-	-	-	-	-	-	-
142	GCA_003597735.1_ASM359773v1_genomic	ST307	CP022920.1	246577	IncFIB(K),IncFIB(pQil),IncFII	KL102	unknown (KL102)	High	strA.v1^;strB.v1	-	-	qnrB1.v2^	-	-	-	-	sul2	tet(A).v1	-	dfrA14.v1^	TEM-1D.v1^	-	-	-	KPC-2	-	-	-	-	-	-	-	-	-	-	-	-	-	-	-	-	-	-	-	-	-	-	-	-
142	GCA_003597735.1_ASM359773v1_genomic	ST307	CP022921.1	9294	ColRNAI	KL102	unknown (KL102)	High	-	-	-	-	-	-	-	-	-	-	-	-	-	-	-	-	-	-	-	-	-	-	-	-	-	-	-	-	-	-	-	-	-	-	-	-	-	-	-	-	-
143	GCA_003597715.1_ASM359771v1_genomic	ST307	CP022923.1	246577	IncFIB(K),IncFIB(pQil),IncFII	KL102	unknown (KL102)	High	strA.v1^;strB.v1	-	-	qnrB1.v2^	-	-	-	-	sul2	tet(A).v1	-	dfrA14.v1^	TEM-1D.v1^	-	-	-	KPC-2	-	-	-	-	-	-	-	-	-	-	-	-	-	-	-	-	-	-	-	-	-	-	-	-
144	GCA_003597755.1_ASM359775v1_genomic	ST307	CP022925.1	25082	-	KL102	unknown (KL102)	High	-	-	-	-	-	-	-	-	-	-	-	-	-	-	-	-	-	-	-	-	-	-	-	-	-	-	-	-	-	-	-	-	-	-	-	-	-	-	-	-	-
144	GCA_003597755.1_ASM359775v1_genomic	ST307	CP022926.1	258210	IncFIB(K),IncFIB(pQil),IncFII	KL102	unknown (KL102)	High	aac(3)-IIa.v1^;aac(6')-Ib-cr.v2;strA.v1^;strB.v1	-	-	qnrB1.v2^	-	-	CatB4.v1	-	sul2	tet(A).v1	-	dfrA14.v1^	OXA-1;TEM-1D.v1^	-	CTX-M-15	-	KPC-2	-	-	-	-	-	-	-	-	-	-	-	-	-	-	-	-	-	-	-	-	-	-	-	-
145	GCA_002307335.2_ASM230733v2_genomic	ST2849	CP023135.2	211454	IncFIB(K)	unknown (KL54)	unknown (K54)	None	-	-	-	-	-	-	-	-	-	-	-	-	-	-	-	-	-	-	-	-	-	-	-	-	-	-	-	-	1*	1*-26%	1*-62%	1*	1*-10%	1*-15%	1*-2%	1*-23%	1*-11%	4*-38%	2*-60%	2*-21%	rmpA2_8*-47%
145	GCA_002307335.2_ASM230733v2_genomic	ST2849	CP023136.2	31074	-	unknown (KL54)	unknown (K54)	None	-	-	-	-	-	-	-	-	-	-	-	-	-	-	-	-	-	-	-	-	-	-	-	-	-	-	-	-	-	-	-	-	-	-	-	-	-	-	-	-	-
145	GCA_002307335.2_ASM230733v2_genomic	ST2849	CP023137.2	12361	IncX1	unknown (KL54)	unknown (K54)	None	-	-	-	-	-	-	-	-	-	-	-	-	-	-	-	-	-	-	-	-	-	-	-	-	-	-	-	-	-	-	-	-	-	-	-	-	-	-	-	-	-
146	GCA_003194285.1_ASM319428v1_genomic	ST147	CP023250.1	65276	-	KL122	unknown (KL122)	Very high	aac(6')-Ib-cr.v2;strA.v1^;strB.v1	-	-	-	-	-	CatB4.v1	-	sul2	tet(A).v1	-	dfrA14.v1^	OXA-1;TEM-1D.v1^	-	CTX-M-15	-	-	-	-	-	-	-	-	-	-	-	-	-	-	-	-	-	-	-	-	-	-	-	-	-	-
146	GCA_003194285.1_ASM319428v1_genomic	ST147	CP023251.1	63075	IncL/M(pOXA-48)	KL122	unknown (KL122)	Very high	-	-	-	-	-	-	-	-	-	-	-	-	-	-	-	-	OXA-48	-	-	-	-	-	-	-	-	-	-	-	-	-	-	-	-	-	-	-	-	-	-	-	-
146	GCA_003194285.1_ASM319428v1_genomic	ST147	CP023252.1	4426	Col440I	KL122	unknown (KL122)	Very high	-	-	-	-	-	-	-	-	-	-	-	-	-	-	-	-	-	-	-	-	-	-	-	-	-	-	-	-	-	-	-	-	-	-	-	-	-	-	-	-	-
146	GCA_003194285.1_ASM319428v1_genomic	ST147	CP023253.1	1907	ColpVC	KL122	unknown (KL122)	Very high	-	-	-	-	-	-	-	-	-	-	-	-	-	-	-	-	-	-	-	-	-	-	-	-	-	-	-	-	-	-	-	-	-	-	-	-	-	-	-	-	-
147	GCA_003443755.1_ASM344375v1_genomic	ST54	CP023417.1	311641	IncFIB(K)	KL14	K14	Very high	-	-	-	-	-	-	-	-	-	-	-	-	-	-	-	-	-	-	-	-	-	-	-	-	-	-	-	-	-	-	-	-	-	-	-	-	-	-	-	-	-
147	GCA_003443755.1_ASM344375v1_genomic	ST54	CP023418.1	138885	IncFII(p14)	KL14	K14	Very high	-	-	-	-	-	-	-	-	-	-	-	-	-	-	-	-	-	-	-	-	-	-	-	-	-	-	-	-	-	-	-	-	-	-	-	-	-	-	-	-	-
147	GCA_003443755.1_ASM344375v1_genomic	ST54	CP023419.1	70869	IncL/M(pOXA-48)	KL14	K14	Very high	aac(6')-Ib4^;aadA1.v1^	-	-	-	-	-	catA1*;catB2.v1	-	sul1	-	-	dfrB1	-	-	-	-	VIM-1	-	-	-	-	-	-	-	-	-	-	-	-	-	-	-	-	-	-	-	-	-	-	-	-
147	GCA_003443755.1_ASM344375v1_genomic	ST54	CP023420.1	64940	IncN	KL14	K14	Very high	aac(3)-IIa.v1;aac(6')-Ian	-	-	qnrB19^	-	-	catA1*	-	-	-	-	dfrA14.v1^	TEM-1D.v1^	-	SHV-12	-	-	-	-	-	-	-	-	-	-	-	-	-	-	-	-	-	-	-	-	-	-	-	-	-	-
147	GCA_003443755.1_ASM344375v1_genomic	ST54	CP023421.1	53096	-	KL14	K14	Very high	-	-	-	-	-	-	-	-	-	-	-	-	-	-	-	-	-	-	-	-	-	-	-	-	-	-	-	-	-	-	-	-	-	-	-	-	-	-	-	-	-
148	GCA_003194325.1_ASM319432v1_genomic	ST17	CP023442.1	186410	IncFIB(K),IncFII	KL25	K25	High	aac(6')-Ib3^;aac(6')-Il;aadA1.v1^;aadA1.v1^;aph(3')-Ia	-	-	-	-	-	-	-	sul1	-	-	dfrA1.v2;dfrA1.v2	-	-	SHV-5*	-	VIM-1	-	-	-	-	-	-	-	-	-	-	-	-	-	-	-	-	-	-	-	-	-	-	-	-
148	GCA_003194325.1_ASM319432v1_genomic	ST17	CP023443.1	117859	IncFII	KL25	K25	High	-	-	-	-	-	-	-	-	-	-	-	-	TEM-1D.v1^	-	-	-	KPC-2	-	-	-	-	-	-	-	-	-	-	-	-	-	-	-	-	-	-	-	-	-	-	-	-
148	GCA_003194325.1_ASM319432v1_genomic	ST17	CP023444.1	32873	-	KL25	K25	High	-	-	-	-	-	-	-	-	-	-	-	-	-	-	-	-	-	-	-	-	-	-	-	-	-	-	-	-	-	-	-	-	-	-	-	-	-	-	-	-	-
149	GCA_001316565.3_ASM131656v3_genomic	ST101	CP023488.1	223434	IncFIB(K),IncFII	KL17	K17	Very high	armA;strA.v1*;strB.v1*	-	-	-	-	mphE.v2;msrE	-	-	sul1;sul2	tet(D)	-	dfrA14.v1^	-	-	-	-	NDM-1	-	-	-	-	-	-	-	-	-	-	-	-	-	-	-	-	-	-	-	-	-	-	-	-
149	GCA_001316565.3_ASM131656v3_genomic	ST101	CP023489.1	124323	IncFII	KL17	K17	Very high	-	-	-	-	-	-	-	-	-	-	-	-	-	-	-	-	-	-	-	-	-	-	-	-	-	-	-	-	-	-	-	-	-	-	-	-	-	-	-	-	-
150	GCA_002386225.2_ASM238622v2_genomic	ST340	CP023503.1	135191	IncFIB(pQil),IncFII	KL19	K19	High	-	-	-	qnrB1.v1	-	-	-	-	-	-	-	dfrA14.v1^;dfrA14.v1^	-	-	-	-	-	-	-	-	-	-	-	-	-	-	-	-	-	-	-	-	-	-	-	-	-	-	-	-	-
151	GCA_001316945.3_ASM131694v3_genomic	ST2017	CP023554.1	212326	IncFIB(pB171),IncFII(Yp),IncR	KL17	K17	Perfect	rmtC	-	-	-	-	-	catII.2*	-	sul1*	tet(D)	-	dfrA14.v1^	-	-	-	-	NDM-1	-	-	-	-	-	-	-	-	-	-	-	-	-	-	-	-	-	-	-	-	-	-	-	-
151	GCA_001316945.3_ASM131694v3_genomic	ST2017	CP023555.1	169145	IncFIB(K),IncFII	KL17	K17	Perfect	aac(3)-IIa.v1^;aac(6')-Ib'.v2^;aac(6')-Ib-cr.v2;aadA*;aadA1.v1^;strA.v1*;strB.v1*	-	-	-	-	-	CatB4.v1	-	sul1;sul2	-	-	dfrA1.v2	OXA-1;OXA-9.v1;TEM-1D.v1^	-	CTX-M-15	-	-	-	-	-	-	-	-	-	-	-	-	-	-	-	-	-	-	-	-	-	-	-	-	-	-
151	GCA_001316945.3_ASM131694v3_genomic	ST2017	CP023556.1	65209	-	KL17	K17	Perfect	-	-	-	-	-	-	-	-	-	-	-	-	-	-	-	-	-	-	-	-	-	-	-	-	-	-	-	-	-	-	-	-	-	-	-	-	-	-	-	-	-
151	GCA_001316945.3_ASM131694v3_genomic	ST2017	CP023557.1	9293	ColRNAI	KL17	K17	Perfect	-	-	-	-	-	-	-	-	-	-	-	-	-	-	-	-	-	-	-	-	-	-	-	-	-	-	-	-	-	-	-	-	-	-	-	-	-	-	-	-	-
152	GCA_003203435.1_ASM320343v1_genomic	ST11	CP023723.1	297984	IncFIB(Mar),IncHI1B	KL47	K47	Very high	-	-	-	-	-	-	-	-	-	-	-	-	-	-	-	-	-	-	-	-	-	-	-	-	-	-	-	-	1	1	1*	1	1	1	1*	1	1	22	2	2	rmpA2_8*
152	GCA_003203435.1_ASM320343v1_genomic	ST11	CP023724.1	159072	IncA/C2	KL47	K47	Very high	aac(3)-IId^;aadA2^;strA.v1^;strB.v1	-	-	qnrA1^	-	-	-	-	sul1;sul2	-	-	dfrA12	TEM-1D.v1^	-	-	-	-	-	-	-	-	-	-	-	-	-	-	-	-	-	-	-	-	-	-	-	-	-	-	-	-
152	GCA_003203435.1_ASM320343v1_genomic	ST11	CP023725.1	103454	IncFII(pHN7A8),IncN,IncR	KL47	K47	Very high	-	-	-	-	-	-	-	-	-	-	-	-	-	-	-	-	KPC-2	-	-	-	-	-	-	-	-	-	-	-	-	-	-	-	-	-	-	-	-	-	-	-	-
153	GCA_003856595.1_ASM385659v1_genomic	ST147	CP023840.1	112141	FIA(pBK30683)	KL64	K64	Perfect	-	-	-	-	-	-	-	-	-	-	-	-	-	-	-	-	-	-	-	-	-	-	-	-	-	-	-	-	-	-	-	-	-	-	-	-	-	-	-	-	-
153	GCA_003856595.1_ASM385659v1_genomic	ST147	CP023841.1	96190	IncFIB(pQil)	KL64	K64	Perfect	aac(3)-IIa.v1^;aac(6')-Ib-cr.v2;strA.v1;strB.v1	-	-	qnrS1	-	-	CatB4.v1;catA1^	-	sul1	tet(A).v1	-	dfrA1.v1	OXA-1;TEM-1D.v1^	-	CTX-M-15	-	-	-	-	-	-	-	-	-	-	-	-	-	-	-	-	-	-	-	-	-	-	-	-	-	-
153	GCA_003856595.1_ASM385659v1_genomic	ST147	CP023842.1	8809	Col440I,Col440I	KL64	K64	Perfect	-	-	-	-	-	-	-	-	-	-	-	-	-	-	-	-	-	-	-	-	-	-	-	-	-	-	-	-	-	-	-	-	-	-	-	-	-	-	-	-	-
153	GCA_003856595.1_ASM385659v1_genomic	ST147	CP023843.1	2044	-	KL64	K64	Perfect	-	-	-	-	-	-	-	-	-	-	-	-	-	-	-	-	-	-	-	-	-	-	-	-	-	-	-	-	-	-	-	-	-	-	-	-	-	-	-	-	-
154	GCA_002636095.1_ASM263609v1_genomic	ST340	CP023906.1	2155	Col440I	KL15	K15	Very high	-	-	-	-	-	-	-	-	-	-	-	-	-	-	-	-	-	-	-	-	-	-	-	-	-	-	-	-	-	-	-	-	-	-	-	-	-	-	-	-	-
154	GCA_002636095.1_ASM263609v1_genomic	ST340	CP023908.1	4000	Col440I	KL15	K15	Very high	-	-	-	-	-	-	-	-	-	-	-	-	-	-	-	-	-	-	-	-	-	-	-	-	-	-	-	-	-	-	-	-	-	-	-	-	-	-	-	-	-
154	GCA_002636095.1_ASM263609v1_genomic	ST340	CP023909.1	2211	Col440II	KL15	K15	Very high	-	-	-	-	-	-	-	-	-	-	-	-	-	-	-	-	-	-	-	-	-	-	-	-	-	-	-	-	-	-	-	-	-	-	-	-	-	-	-	-	-
154	GCA_002636095.1_ASM263609v1_genomic	ST340	CP023910.1	100207	IncFII(pKPX1)	KL15	K15	Very high	aac(6')-Ib'.v1;aadA*;aph(3')-VI	-	-	qnrS1	-	-	-	-	-	-	-	-	OXA-9.v1;TEM-1D.v1^	-	CTX-M-15	-	NDM-1	-	-	-	-	-	-	-	-	-	-	-	-	-	-	-	-	-	-	-	-	-	-	-	-
154	GCA_002636095.1_ASM263609v1_genomic	ST340	CP023911.1	5204	Col440I,Col440II	KL15	K15	Very high	-	-	-	-	-	-	-	-	-	-	-	-	-	-	-	-	-	-	-	-	-	-	-	-	-	-	-	-	-	-	-	-	-	-	-	-	-	-	-	-	-
154	GCA_002636095.1_ASM263609v1_genomic	ST340	CP023912.1	167814	IncFIB(K)	KL15	K15	Very high	aac(3)-IIa.v1^;aadA2^;aph3-Ia.v1^	-	-	-	-	mphA	-	-	sul1	tet(D)	-	dfrA12	TEM-1D.v1^	-	CTX-M-15	-	-	-	-	-	-	-	-	-	-	-	-	-	-	-	-	-	-	-	-	-	-	-	-	-	-
155	GCA_002591075.1_ASM259107v1_genomic	ST147	CP023914.1	106853	IncFIB(pB171),IncFII(Yp)	KL64	K64	Perfect	rmtC	-	-	-	-	-	-	-	sul1*	-	-	-	-	-	-	-	NDM-1	-	-	-	-	-	-	-	-	-	-	-	-	-	-	-	-	-	-	-	-	-	-	-	-
155	GCA_002591075.1_ASM259107v1_genomic	ST147	CP023915.1	3808	ColRNAI	KL64	K64	Perfect	-	-	-	-	-	-	-	-	-	-	-	-	-	-	-	-	-	-	-	-	-	-	-	-	-	-	-	-	-	-	-	-	-	-	-	-	-	-	-	-	-
155	GCA_002591075.1_ASM259107v1_genomic	ST147	CP023916.1	130348	IncFIA(HI1),IncFIB(pQil),IncFII	KL64	K64	Perfect	aac(6')-Ib-cr.v2	-	-	-	-	-	CatB4.v1	-	-	-	-	-	OXA-1;TEM-1D.v1^	-	CTX-M-15	-	-	-	-	-	-	-	-	-	-	-	-	-	-	-	-	-	-	-	-	-	-	-	-	-	-
155	GCA_002591075.1_ASM259107v1_genomic	ST147	CP023917.1	164607	IncFIB(K),IncHI1B	KL64	K64	Perfect	-	-	-	-	-	-	-	-	-	-	-	-	-	-	SHV-12	-	-	-	-	-	-	-	-	-	-	-	-	-	-	-	-	-	-	-	-	-	-	-	-	-	-
155	GCA_002591075.1_ASM259107v1_genomic	ST147	CP023918.1	106914	IncFIA(HI1),IncFII	KL64	K64	Perfect	aadA5	-	-	qnrS1	-	ermB.v1*;mphA	-	-	sul1	-	-	dfrA17	-	-	CTX-M-15;CTX-M-15	-	-	-	-	-	-	-	-	-	-	-	-	-	-	-	-	-	-	-	-	-	-	-	-	-	-
156	GCA_002635725.1_ASM263572v1_genomic	ST16	CP023920.1	4619	Col440I	KL51	K51	Very high	-	-	-	-	-	-	-	-	-	-	-	-	-	-	-	-	-	-	-	-	-	-	-	-	-	-	-	-	-	-	-	-	-	-	-	-	-	-	-	-	-
156	GCA_002635725.1_ASM263572v1_genomic	ST16	CP023921.1	5095	Col440I,Col440II	KL51	K51	Very high	-	-	-	-	-	-	-	-	-	-	-	-	-	-	-	-	-	-	-	-	-	-	-	-	-	-	-	-	-	-	-	-	-	-	-	-	-	-	-	-	-
156	GCA_002635725.1_ASM263572v1_genomic	ST16	CP023922.1	129106	IncFIB(pQil),IncFII	KL51	K51	Very high	aac(6')-Ib'.v1;aadA*	-	-	qnrB1.v1	-	-	-	-	-	-	-	-	OXA-9.v1;TEM-1D.v1^	-	CTX-M-15	-	-	-	-	-	-	-	-	-	-	-	-	-	-	-	-	-	-	-	-	-	-	-	-	-	-
156	GCA_002635725.1_ASM263572v1_genomic	ST16	CP023923.1	140557	IncFIA,IncFIB(AP001918),IncFIC(FII)	KL51	K51	Very high	aadA2^;rmtB	-	-	-	-	ermB.v1*;mphA	-	-	sul1	tet(B).v2*	-	dfrA12	-	-	-	-	NDM-1	-	-	-	-	-	-	-	-	-	-	-	-	-	-	-	-	-	-	-	-	-	-	-	-
156	GCA_002635725.1_ASM263572v1_genomic	ST16	CP023924.1	12273	ColKP3,ColKP3	KL51	K51	Very high	-	-	-	-	-	-	-	-	-	-	-	-	-	-	-	-	OXA-232;OXA-232	-	-	-	-	-	-	-	-	-	-	-	-	-	-	-	-	-	-	-	-	-	-	-	-
157	GCA_002636375.1_ASM263637v1_genomic	ST147	CP023926.1	78541	IncR	KL64	K64	Very high	aac(6')-Il;aadA1.v1^;aadA2*;aph3-Ia.v1*;aph3-Ia.v1^;strA.v1;strB.v1	-	-	-	-	mphA	-	-	sul1;sul1	-	-	dfrA1.v2;dfrA12*	-	-	-	-	VIM-1	-	-	-	-	-	-	-	-	-	-	-	-	-	-	-	-	-	-	-	-	-	-	-	-
157	GCA_002636375.1_ASM263637v1_genomic	ST147	CP023927.1	88025	-	KL64	K64	Very high	-	-	-	-	-	-	-	-	-	-	-	-	-	-	-	-	-	-	-	-	-	-	-	-	-	-	-	-	-	-	-	-	-	-	-	-	-	-	-	-	-
157	GCA_002636375.1_ASM263637v1_genomic	ST147	CP023928.1	113639	IncFIB(pQil),IncFII	KL64	K64	Very high	-	-	-	-	-	-	-	-	-	-	-	-	TEM-1D.v1^	-	-	-	KPC-2	-	-	-	-	-	-	-	-	-	-	-	-	-	-	-	-	-	-	-	-	-	-	-	-
157	GCA_002636375.1_ASM263637v1_genomic	ST147	CP023929.1	112260	IncFIB(pKPHS1)	KL64	K64	Very high	-	-	-	-	-	-	-	-	-	-	-	-	-	-	-	-	-	-	-	-	-	-	-	-	-	-	-	-	-	-	-	-	-	-	-	-	-	-	-	-	-
157	GCA_002636375.1_ASM263637v1_genomic	ST147	CP023930.1	4166	Col440I	KL64	K64	Very high	-	-	-	-	-	-	-	-	-	-	-	-	-	-	-	-	-	-	-	-	-	-	-	-	-	-	-	-	-	-	-	-	-	-	-	-	-	-	-	-	-
157	GCA_002636375.1_ASM263637v1_genomic	ST147	CP023931.1	2075	ColKP3	KL64	K64	Very high	-	-	-	-	-	-	-	-	-	-	-	-	-	-	-	-	-	-	-	-	-	-	-	-	-	-	-	-	-	-	-	-	-	-	-	-	-	-	-	-	-
158	GCA_002587165.1_ASM258716v1_genomic	ST11	CP023940.1	1556	Col440I	KL64	K64	Very high	-	-	-	-	-	-	-	-	-	-	-	-	-	-	-	-	-	-	-	-	-	-	-	-	-	-	-	-	-	-	-	-	-	-	-	-	-	-	-	-	-
158	GCA_002587165.1_ASM258716v1_genomic	ST11	CP023942.1	187926	IncFII(pHN7A8),IncR	KL64	K64	Very high	rmtB	-	-	-	-	-	catII.2*;catII.2*	-	-	-	-	-	TEM-1D.v1^	-	CTX-M-65	-	KPC-2	-	-	-	-	-	-	-	-	-	-	-	-	-	-	-	-	-	-	-	-	-	-	-	-
158	GCA_002587165.1_ASM258716v1_genomic	ST11	CP023943.1	196733	IncFIB(K),IncFII	KL64	K64	Very high	aac(6')-Ib-cr.v2;aadA16*	-	-	-	-	-	catII.2*;floR.v1*	arr-3	sul1	-	-	dfrA27	-	-	CTX-M-27	-	-	-	-	-	-	-	-	-	-	-	-	-	-	-	-	-	-	-	-	-	-	-	-	-	-
158	GCA_002587165.1_ASM258716v1_genomic	ST11	CP023944.1	10061	ColRNAI	KL64	K64	Very high	-	-	-	-	-	-	-	-	-	-	-	-	-	-	-	-	-	-	-	-	-	-	-	-	-	-	-	-	-	-	-	-	-	-	-	-	-	-	-	-	-
159	GCA_002587885.1_ASM258788v1_genomic	ST340	CP023945.1	4163	Col440I	KL19	K19	High	-	-	-	-	-	-	-	-	-	-	-	-	-	-	-	-	-	-	-	-	-	-	-	-	-	-	-	-	-	-	-	-	-	-	-	-	-	-	-	-	-
159	GCA_002587885.1_ASM258788v1_genomic	ST340	CP023947.1	153385	IncFIB(K),IncFII	KL19	K19	High	aac(6')-Ib-cr.v2;strA.v1^;strB.v1	-	-	-	-	-	CatB4.v1	-	sul2*	-	-	-	OXA-1;TEM-1D.v1^	-	CTX-M-15	-	-	-	-	-	-	-	-	-	-	-	-	-	-	-	-	-	-	-	-	-	-	-	-	-	-
159	GCA_002587885.1_ASM258788v1_genomic	ST340	CP023948.1	219350	IncA/C2,IncFIB(pQil),IncFII	KL19	K19	High	aac(6')-Ib3^;rmtC	-	-	-	-	-	-	-	sul1	-	-	dfrA14.v1^	-	-	-	-	NDM-1	-	-	-	-	-	-	-	-	-	-	-	-	-	-	-	-	-	-	-	-	-	-	-	-
160	GCA_002636215.1_ASM263621v1_genomic	ST152	CP023950.1	99251	-	KL149	unknown (KL149)	Very high	aac(3)-IIa.v1^;aac(6')-Ib-cr.v2;aac(6')-Ib-cr.v2;aadA16*;strA.v1^;strB.v1	-	-	qnrB6^	-	-	CatB4.v1	arr-3	sul1;sul1;sul2	-	-	dfrA27	OXA-1;TEM-1D.v1^	-	CTX-M-15	-	-	-	-	-	-	-	-	-	-	-	-	-	-	-	-	-	-	-	-	-	-	-	-	-	-
160	GCA_002636215.1_ASM263621v1_genomic	ST152	CP023951.1	38216	-	KL149	unknown (KL149)	Very high	-	-	-	-	-	-	-	-	sul2	-	-	-	-	-	-	-	-	-	-	-	-	-	-	-	-	-	-	-	-	-	-	-	-	-	-	-	-	-	-	-	-
160	GCA_002636215.1_ASM263621v1_genomic	ST152	CP023952.1	207802	IncA/C2	KL149	unknown (KL149)	Very high	aac(6')-33;ant(2'')-Ia	-	-	-	-	-	-	-	sul1;sul2	-	-	-	TEM-1D.v1	-	-	-	KPC-2	-	-	-	-	-	-	-	-	-	-	-	-	-	-	-	-	-	-	-	-	-	-	-	-
160	GCA_002636215.1_ASM263621v1_genomic	ST152	CP023953.1	197671	IncFIB(K),IncFII	KL149	unknown (KL149)	Very high	aadA1.v1^;aph3-Ia.v1^	-	-	-	-	-	catA1^	-	sul1	tet(D)	-	dfrA1.v2	-	-	-	-	-	-	-	-	-	-	-	-	-	-	-	-	-	-	-	-	-	-	-	-	-	-	-	-	-
160	GCA_002636215.1_ASM263621v1_genomic	ST152	CP023954.1	8215	ColRNAI	KL149	unknown (KL149)	Very high	-	-	-	-	-	-	-	-	-	-	-	-	-	-	-	-	-	-	-	-	-	-	-	-	-	-	-	-	-	-	-	-	-	-	-	-	-	-	-	-	-
160	GCA_002636215.1_ASM263621v1_genomic	ST152	CP023955.1	12418	-	KL149	unknown (KL149)	Very high	aac(6')-Ib-cr.v1^	-	-	-	-	-	-	-	-	-	-	-	-	-	-	-	-	-	-	-	-	-	-	-	-	-	-	-	-	-	-	-	-	-	-	-	-	-	-	-	-
161	GCA_003073235.1_ASM307323v1_genomic	ST16	CP024039.1	125285	IncFIA,IncFIB(AP001918),IncFIC(FII)	KL51	K51	Very high	aadA2^	-	-	-	-	-	-	-	sul1	tet(B).v2*	-	dfrA12	-	-	-	-	NDM-1	-	-	-	-	-	-	-	-	-	-	-	-	-	-	-	-	-	-	-	-	-	-	-	-
161	GCA_003073235.1_ASM307323v1_genomic	ST16	CP024040.1	122082	IncFIB(pQil),IncFII	KL51	K51	Very high	aac(6')-Ib'.v1;aadA*	-	-	-	-	-	-	-	-	-	-	-	OXA-9.v1;TEM-1D.v1^	-	CTX-M-15	-	-	-	-	-	-	-	-	-	-	-	-	-	-	-	-	-	-	-	-	-	-	-	-	-	-
161	GCA_003073235.1_ASM307323v1_genomic	ST16	CP024041.1	33858	IncX4	KL51	K51	Very high	-	mcr-1.1^	-	-	-	-	-	-	-	-	-	-	-	-	-	-	-	-	-	-	-	-	-	-	-	-	-	-	-	-	-	-	-	-	-	-	-	-	-	-	-
161	GCA_003073235.1_ASM307323v1_genomic	ST16	CP024042.1	6141	ColKP3	KL51	K51	Very high	-	-	-	-	-	-	-	-	-	-	-	-	-	-	-	-	OXA-232	-	-	-	-	-	-	-	-	-	-	-	-	-	-	-	-	-	-	-	-	-	-	-	-
161	GCA_003073235.1_ASM307323v1_genomic	ST16	CP024043.1	5251	Col440I,Col440II	KL51	K51	Very high	-	-	-	-	-	-	-	-	-	-	-	-	-	-	-	-	-	-	-	-	-	-	-	-	-	-	-	-	-	-	-	-	-	-	-	-	-	-	-	-	-
161	GCA_003073235.1_ASM307323v1_genomic	ST16	CP024044.1	4660	Col440I	KL51	K51	Very high	-	-	-	-	-	-	-	-	-	-	-	-	-	-	-	-	-	-	-	-	-	-	-	-	-	-	-	-	-	-	-	-	-	-	-	-	-	-	-	-	-
162	GCA_002741685.1_ASM274168v1_genomic	ST340	CP024192.1	221606	IncA/C2	KL15	K15	Very high	aac(3)-IId^;aac(6')-Ib4	-	-	-	-	mphA	catB3.v2	-	sul1;sul1	tet(A).v1	-	-	TEM-1D.v1^	-	-	-	IMP-4	-	-	-	-	-	-	-	-	-	-	-	-	-	-	-	-	-	-	-	-	-	-	-	-
162	GCA_002741685.1_ASM274168v1_genomic	ST340	CP024193.1	147945	IncFIB(K),IncFII	KL15	K15	Very high	-	-	-	-	-	-	-	-	-	-	-	-	-	-	-	-	-	-	-	-	-	-	-	-	-	-	-	-	-	-	-	-	-	-	-	-	-	-	-	-	-
162	GCA_002741685.1_ASM274168v1_genomic	ST340	CP024194.1	89345	IncFIA(HI1),IncR	KL15	K15	Very high	aac(3)-IIa.v1^;aac(6')-Ib-cr.v2;strA.v1^;strB.v1	-	-	qnrB1.v2^	-	-	CatB4.v1	-	sul2	-	-	-	OXA-1;TEM-1D.v1^	-	CTX-M-15	-	-	-	-	-	-	-	-	-	-	-	-	-	-	-	-	-	-	-	-	-	-	-	-	-	-
162	GCA_002741685.1_ASM274168v1_genomic	ST340	CP024195.1	4660	Col440I	KL15	K15	Very high	-	-	-	-	-	-	-	-	-	-	-	-	-	-	-	-	-	-	-	-	-	-	-	-	-	-	-	-	-	-	-	-	-	-	-	-	-	-	-	-	-
162	GCA_002741685.1_ASM274168v1_genomic	ST340	CP024196.1	4510	Col440I	KL15	K15	Very high	-	-	-	-	-	-	-	-	-	-	-	-	-	-	-	-	-	-	-	-	-	-	-	-	-	-	-	-	-	-	-	-	-	-	-	-	-	-	-	-	-
162	GCA_002741685.1_ASM274168v1_genomic	ST340	CP024197.1	3825	ColRNAI	KL15	K15	Very high	-	-	-	-	-	-	-	-	-	-	-	-	-	-	-	-	-	-	-	-	-	-	-	-	-	-	-	-	-	-	-	-	-	-	-	-	-	-	-	-	-
163	GCA_003006175.1_ASM300617v1_genomic	ST147	CP024430.1	131243	IncFII,IncR	KL64	K64	Very high	aadA2^;strA.v1;strA.v1;strB.v1;strB.v1	-	-	-	-	-	catII.2*	-	sul2	-	-	dfrA12	TEM-1D.v1^	-	CTX-M-15	-	-	-	-	-	-	-	-	-	-	-	-	-	-	-	-	-	-	-	-	-	-	-	-	-	-
163	GCA_003006175.1_ASM300617v1_genomic	ST147	CP024431.1	114815	IncFII(pKPX1)	KL64	K64	Very high	aac(6')-Ib;rmtF	-	-	-	-	-	-	-	-	-	-	-	-	-	-	-	-	-	-	-	-	-	-	-	-	-	-	-	-	-	-	-	-	-	-	-	-	-	-	-	-
163	GCA_003006175.1_ASM300617v1_genomic	ST147	CP024432.1	45291	-	KL64	K64	Very high	-	-	-	-	-	-	-	-	-	-	-	-	-	-	-	-	-	-	-	-	-	-	-	-	-	-	-	-	-	-	-	-	-	-	-	-	-	-	-	-	-
163	GCA_003006175.1_ASM300617v1_genomic	ST147	CP024433.1	55118	-	KL64	K64	Very high	-	-	-	-	-	-	-	-	-	-	-	-	-	-	-	-	-	-	-	-	-	-	-	-	-	-	-	-	-	-	-	-	-	-	-	-	-	-	-	-	-
163	GCA_003006175.1_ASM300617v1_genomic	ST147	CP024434.1	4715	ColRNAI	KL64	K64	Very high	-	-	-	-	-	-	-	-	-	-	-	-	-	-	-	-	-	-	-	-	-	-	-	-	-	-	-	-	-	-	-	-	-	-	-	-	-	-	-	-	-
163	GCA_003006175.1_ASM300617v1_genomic	ST147	CP024435.1	4167	Col440I	KL64	K64	Very high	-	-	-	-	-	-	-	-	-	-	-	-	-	-	-	-	-	-	-	-	-	-	-	-	-	-	-	-	-	-	-	-	-	-	-	-	-	-	-	-	-
163	GCA_003006175.1_ASM300617v1_genomic	ST147	CP024436.1	2056	ColpVC	KL64	K64	Very high	-	-	-	-	-	-	-	-	-	-	-	-	-	-	-	-	-	-	-	-	-	-	-	-	-	-	-	-	-	-	-	-	-	-	-	-	-	-	-	-	-
164	GCA_002752955.1_ASM275295v1_genomic	ST45	CP024459.1	211313	IncFIB(K),IncFII	KL7	K7	Very high	aac(3)-IIa.v1^;strA.v1^;strB.v1	-	-	-	-	-	floR.v2*	-	sul2	tet(A).v2	-	-	-	-	-	-	-	-	-	-	-	-	-	-	-	-	-	-	9-2%	11	12	8*	17	-	-	-	-	-	-	-	-
164	GCA_002752955.1_ASM275295v1_genomic	ST45	CP024460.1	112745	IncFIB(pKPHS1)	KL7	K7	Very high	-	-	-	-	-	-	-	-	-	-	-	-	-	-	-	-	-	-	-	-	-	-	-	-	-	-	-	-	-	-	-	-	-	-	-	-	-	-	-	-	-
164	GCA_002752955.1_ASM275295v1_genomic	ST45	CP024461.1	77269	IncFII(pCRY)	KL7	K7	Very high	-	-	-	qnrS1	-	-	-	-	-	tet(A).v1*	-	-	TEM-1D.v1^	-	CTX-M-55	-	-	-	-	-	-	-	-	-	-	-	-	-	-	-	-	-	-	-	-	-	-	-	-	-	-
164	GCA_002752955.1_ASM275295v1_genomic	ST45	CP024462.1	33858	IncX4	KL7	K7	Very high	-	mcr-1.1^	-	-	-	-	-	-	-	-	-	-	-	-	-	-	-	-	-	-	-	-	-	-	-	-	-	-	-	-	-	-	-	-	-	-	-	-	-	-	-
164	GCA_002752955.1_ASM275295v1_genomic	ST45	CP024463.1	10046	ColRNAI	KL7	K7	Very high	-	-	-	-	-	-	-	-	-	-	-	-	-	-	-	-	-	-	-	-	-	-	-	-	-	-	-	-	-	-	-	-	-	-	-	-	-	-	-	-	-
164	GCA_002752955.1_ASM275295v1_genomic	ST45	CP024464.1	2780	Col440I	KL7	K7	Very high	-	-	-	-	-	-	-	-	-	-	-	-	-	-	-	-	-	-	-	-	-	-	-	-	-	-	-	-	-	-	-	-	-	-	-	-	-	-	-	-	-
164	GCA_002752955.1_ASM275295v1_genomic	ST45	CP024465.1	1551	Col(MG828)	KL7	K7	Very high	-	-	-	-	-	-	-	-	-	-	-	-	-	-	-	-	-	-	-	-	-	-	-	-	-	-	-	-	-	-	-	-	-	-	-	-	-	-	-	-	-
165	GCA_002752775.1_ASM275277v1_genomic	ST29	CP024490.1	71104	IncFIA(HI1)	KL30	K30	Good	-	-	-	-	-	-	-	-	-	-	-	-	-	-	-	-	-	-	-	-	-	-	-	-	-	-	-	-	-	-	-	-	-	-	-	-	-	-	-	-	-
165	GCA_002752775.1_ASM275277v1_genomic	ST29	CP024491.1	6657	Col440I	KL30	K30	Good	-	-	-	-	-	-	-	-	-	-	-	-	-	-	-	-	-	-	-	-	-	-	-	-	-	-	-	-	-	-	-	-	-	-	-	-	-	-	-	-	-
165	GCA_002752775.1_ASM275277v1_genomic	ST29	CP024492.1	5783	Col440I	KL30	K30	Good	-	-	-	-	-	-	-	-	-	-	-	-	-	-	-	-	-	-	-	-	-	-	-	-	-	-	-	-	-	-	-	-	-	-	-	-	-	-	-	-	-
165	GCA_002752775.1_ASM275277v1_genomic	ST29	CP024493.1	3514	Col440I,Col440II	KL30	K30	Good	-	-	-	-	-	-	-	-	-	-	-	-	-	-	-	-	-	-	-	-	-	-	-	-	-	-	-	-	-	-	-	-	-	-	-	-	-	-	-	-	-
165	GCA_002752775.1_ASM275277v1_genomic	ST29	CP024494.1	3223	Col440II,ColRNAI	KL30	K30	Good	-	-	-	-	-	-	-	-	-	-	-	-	-	-	-	-	-	-	-	-	-	-	-	-	-	-	-	-	-	-	-	-	-	-	-	-	-	-	-	-	-
165	GCA_002752775.1_ASM275277v1_genomic	ST29	CP024495.1	2723	Col(MGD2)	KL30	K30	Good	-	-	-	-	-	-	-	-	-	-	-	-	-	-	-	-	-	-	-	-	-	-	-	-	-	-	-	-	-	-	-	-	-	-	-	-	-	-	-	-	-
166	GCA_002752905.1_ASM275290v1_genomic	ST323	CP024497.1	212097	IncFIB(Mar)	KL21	K21	Very high	-	-	-	-	-	-	-	-	-	-	-	-	-	-	-	-	-	-	-	-	-	-	-	-	-	-	-	-	-	-	-	-	-	-	-	-	-	-	-	-	-
166	GCA_002752905.1_ASM275290v1_genomic	ST323	CP024498.1	4064	-	KL21	K21	Very high	-	-	-	-	-	-	-	-	-	-	-	-	-	-	-	-	-	-	-	-	-	-	-	-	-	-	-	-	-	-	-	-	-	-	-	-	-	-	-	-	-
167	GCA_002753055.1_ASM275305v1_genomic	ST340	CP024522.1	221606	IncA/C2	KL15	K15	Very high	aac(3)-IId^;aac(6')-Ib4	-	-	-	-	mphA	catB3.v2	-	sul1;sul1	tet(A).v1	-	-	TEM-1D.v1^	-	-	-	IMP-4	-	-	-	-	-	-	-	-	-	-	-	-	-	-	-	-	-	-	-	-	-	-	-	-
167	GCA_002753055.1_ASM275305v1_genomic	ST340	CP024523.1	147932	IncFIB(K),IncFII	KL15	K15	Very high	-	-	-	-	-	-	-	-	-	-	-	-	-	-	-	-	-	-	-	-	-	-	-	-	-	-	-	-	-	-	-	-	-	-	-	-	-	-	-	-	-
167	GCA_002753055.1_ASM275305v1_genomic	ST340	CP024524.1	89345	IncFIA(HI1),IncR	KL15	K15	Very high	aac(3)-IIa.v1^;aac(6')-Ib-cr.v2;strA.v1^;strB.v1	-	-	qnrB1.v2^	-	-	CatB4.v1	-	sul2	-	-	-	OXA-1;TEM-1D.v1^	-	CTX-M-15	-	-	-	-	-	-	-	-	-	-	-	-	-	-	-	-	-	-	-	-	-	-	-	-	-	-
167	GCA_002753055.1_ASM275305v1_genomic	ST340	CP024525.1	4660	Col440I	KL15	K15	Very high	-	-	-	-	-	-	-	-	-	-	-	-	-	-	-	-	-	-	-	-	-	-	-	-	-	-	-	-	-	-	-	-	-	-	-	-	-	-	-	-	-
167	GCA_002753055.1_ASM275305v1_genomic	ST340	CP024526.1	4510	Col440I	KL15	K15	Very high	-	-	-	-	-	-	-	-	-	-	-	-	-	-	-	-	-	-	-	-	-	-	-	-	-	-	-	-	-	-	-	-	-	-	-	-	-	-	-	-	-
167	GCA_002753055.1_ASM275305v1_genomic	ST340	CP024527.1	3825	ColRNAI	KL15	K15	Very high	-	-	-	-	-	-	-	-	-	-	-	-	-	-	-	-	-	-	-	-	-	-	-	-	-	-	-	-	-	-	-	-	-	-	-	-	-	-	-	-	-
168	GCA_002753075.1_ASM275307v1_genomic	ST340	CP024529.1	221606	IncA/C2	KL15	K15	Very high	aac(3)-IId^;aac(6')-Ib4	-	-	-	-	mphA	catB3.v2	-	sul1;sul1	tet(A).v1	-	-	TEM-1D.v1^	-	-	-	IMP-4	-	-	-	-	-	-	-	-	-	-	-	-	-	-	-	-	-	-	-	-	-	-	-	-
168	GCA_002753075.1_ASM275307v1_genomic	ST340	CP024530.1	147932	IncFIB(K),IncFII	KL15	K15	Very high	-	-	-	-	-	-	-	-	-	-	-	-	-	-	-	-	-	-	-	-	-	-	-	-	-	-	-	-	-	-	-	-	-	-	-	-	-	-	-	-	-
168	GCA_002753075.1_ASM275307v1_genomic	ST340	CP024531.1	89345	IncFIA(HI1),IncR	KL15	K15	Very high	aac(3)-IIa.v1^;aac(6')-Ib-cr.v2;strA.v1^;strB.v1	-	-	qnrB1.v2^	-	-	CatB4.v1	-	sul2	-	-	-	OXA-1;TEM-1D.v1^	-	CTX-M-15	-	-	-	-	-	-	-	-	-	-	-	-	-	-	-	-	-	-	-	-	-	-	-	-	-	-
168	GCA_002753075.1_ASM275307v1_genomic	ST340	CP024532.1	4660	Col440I	KL15	K15	Very high	-	-	-	-	-	-	-	-	-	-	-	-	-	-	-	-	-	-	-	-	-	-	-	-	-	-	-	-	-	-	-	-	-	-	-	-	-	-	-	-	-
168	GCA_002753075.1_ASM275307v1_genomic	ST340	CP024533.1	4510	Col440I	KL15	K15	Very high	-	-	-	-	-	-	-	-	-	-	-	-	-	-	-	-	-	-	-	-	-	-	-	-	-	-	-	-	-	-	-	-	-	-	-	-	-	-	-	-	-
168	GCA_002753075.1_ASM275307v1_genomic	ST340	CP024534.1	3825	ColRNAI	KL15	K15	Very high	-	-	-	-	-	-	-	-	-	-	-	-	-	-	-	-	-	-	-	-	-	-	-	-	-	-	-	-	-	-	-	-	-	-	-	-	-	-	-	-	-
169	GCA_002753165.1_ASM275316v1_genomic	ST340	CP024536.1	187611	IncA/C2	KL15	K15	Very high	aadA2^	-	-	-	-	-	-	-	sul1	tet(A).v1	-	dfrA12	TEM-1D.v1^	-	-	-	-	-	-	-	-	-	-	-	-	-	-	-	-	-	-	-	-	-	-	-	-	-	-	-	-
169	GCA_002753165.1_ASM275316v1_genomic	ST340	CP024537.1	147932	IncFIB(K),IncFII	KL15	K15	Very high	-	-	-	-	-	-	-	-	-	-	-	-	-	-	-	-	-	-	-	-	-	-	-	-	-	-	-	-	-	-	-	-	-	-	-	-	-	-	-	-	-
169	GCA_002753165.1_ASM275316v1_genomic	ST340	CP024538.1	89345	IncFIA(HI1),IncR	KL15	K15	Very high	aac(3)-IIa.v1^;aac(6')-Ib-cr.v2;strA.v1^;strB.v1	-	-	qnrB1.v2^	-	-	CatB4.v1	-	sul2	-	-	-	OXA-1;TEM-1D.v1^	-	CTX-M-15	-	-	-	-	-	-	-	-	-	-	-	-	-	-	-	-	-	-	-	-	-	-	-	-	-	-
169	GCA_002753165.1_ASM275316v1_genomic	ST340	CP024539.1	4660	Col440I	KL15	K15	Very high	-	-	-	-	-	-	-	-	-	-	-	-	-	-	-	-	-	-	-	-	-	-	-	-	-	-	-	-	-	-	-	-	-	-	-	-	-	-	-	-	-
169	GCA_002753165.1_ASM275316v1_genomic	ST340	CP024540.1	4510	Col440I	KL15	K15	Very high	-	-	-	-	-	-	-	-	-	-	-	-	-	-	-	-	-	-	-	-	-	-	-	-	-	-	-	-	-	-	-	-	-	-	-	-	-	-	-	-	-
169	GCA_002753165.1_ASM275316v1_genomic	ST340	CP024541.1	3825	ColRNAI	KL15	K15	Very high	-	-	-	-	-	-	-	-	-	-	-	-	-	-	-	-	-	-	-	-	-	-	-	-	-	-	-	-	-	-	-	-	-	-	-	-	-	-	-	-	-
170	GCA_002752995.1_ASM275299v1_genomic	ST37	CP024543.1	110374	IncFIA(HI1),IncFII	KL14	K14	Very high	-	-	-	-	-	-	-	-	-	-	-	-	-	-	-	-	-	-	-	-	-	-	-	-	-	-	-	-	-	-	-	-	-	-	-	-	-	-	-	-	-
170	GCA_002752995.1_ASM275299v1_genomic	ST37	CP024544.1	71587	IncFII(Yp)	KL14	K14	Very high	-	-	-	-	-	-	-	-	-	-	-	-	-	-	-	-	-	-	-	-	-	-	-	-	-	-	-	-	-	-	-	-	-	-	-	-	-	-	-	-	-
171	GCA_002753355.1_ASM275335v1_genomic	ST37	CP024546.1	110374	IncFIA(HI1),IncFII	KL14	K14	Very high	-	-	-	-	-	-	-	-	-	-	-	-	-	-	-	-	-	-	-	-	-	-	-	-	-	-	-	-	-	-	-	-	-	-	-	-	-	-	-	-	-
171	GCA_002753355.1_ASM275335v1_genomic	ST37	CP024547.1	71587	IncFII(Yp)	KL14	K14	Very high	-	-	-	-	-	-	-	-	-	-	-	-	-	-	-	-	-	-	-	-	-	-	-	-	-	-	-	-	-	-	-	-	-	-	-	-	-	-	-	-	-
172	GCA_002753405.1_ASM275340v1_genomic	ST340	CP024550.1	187611	IncA/C2	KL15	K15	High	aadA2^	-	-	-	-	-	-	-	sul1	tet(A).v1	-	dfrA12	TEM-1D.v1^	-	-	-	-	-	-	-	-	-	-	-	-	-	-	-	-	-	-	-	-	-	-	-	-	-	-	-	-
172	GCA_002753405.1_ASM275340v1_genomic	ST340	CP024551.1	147932	IncFIB(K),IncFII	KL15	K15	High	-	-	-	-	-	-	-	-	-	-	-	-	-	-	-	-	-	-	-	-	-	-	-	-	-	-	-	-	-	-	-	-	-	-	-	-	-	-	-	-	-
172	GCA_002753405.1_ASM275340v1_genomic	ST340	CP024552.1	89345	IncFIA(HI1),IncR	KL15	K15	High	aac(3)-IIa.v1^;aac(6')-Ib-cr.v2;strA.v1^;strB.v1	-	-	qnrB1.v2^	-	-	CatB4.v1	-	sul2	-	-	-	OXA-1;TEM-1D.v1^	-	CTX-M-15	-	-	-	-	-	-	-	-	-	-	-	-	-	-	-	-	-	-	-	-	-	-	-	-	-	-
172	GCA_002753405.1_ASM275340v1_genomic	ST340	CP024553.1	4660	Col440I	KL15	K15	High	-	-	-	-	-	-	-	-	-	-	-	-	-	-	-	-	-	-	-	-	-	-	-	-	-	-	-	-	-	-	-	-	-	-	-	-	-	-	-	-	-
172	GCA_002753405.1_ASM275340v1_genomic	ST340	CP024554.1	4510	Col440I	KL15	K15	High	-	-	-	-	-	-	-	-	-	-	-	-	-	-	-	-	-	-	-	-	-	-	-	-	-	-	-	-	-	-	-	-	-	-	-	-	-	-	-	-	-
172	GCA_002753405.1_ASM275340v1_genomic	ST340	CP024555.1	3825	ColRNAI	KL15	K15	High	-	-	-	-	-	-	-	-	-	-	-	-	-	-	-	-	-	-	-	-	-	-	-	-	-	-	-	-	-	-	-	-	-	-	-	-	-	-	-	-	-
173	GCA_002753555.1_ASM275355v1_genomic	ST340	CP024557.1	217685	IncA/C2	KL15	K15	Very high	aac(3)-IId^;aac(6')-Ib4	-	-	-	-	mphA	catB3.v2	-	sul1;sul1	tet(A).v1	-	-	-	-	-	-	IMP-4	-	-	-	-	-	-	-	-	-	-	-	-	-	-	-	-	-	-	-	-	-	-	-	-
173	GCA_002753555.1_ASM275355v1_genomic	ST340	CP024558.1	147945	IncFIB(K),IncFII	KL15	K15	Very high	-	-	-	-	-	-	-	-	-	-	-	-	-	-	-	-	-	-	-	-	-	-	-	-	-	-	-	-	-	-	-	-	-	-	-	-	-	-	-	-	-
173	GCA_002753555.1_ASM275355v1_genomic	ST340	CP024559.1	89345	IncFIA(HI1),IncR	KL15	K15	Very high	aac(3)-IIa.v1^;aac(6')-Ib-cr.v2;strA.v1^;strB.v1	-	-	qnrB1.v2^	-	-	CatB4.v1	-	sul2	-	-	-	OXA-1;TEM-1D.v1^	-	CTX-M-15	-	-	-	-	-	-	-	-	-	-	-	-	-	-	-	-	-	-	-	-	-	-	-	-	-	-
173	GCA_002753555.1_ASM275355v1_genomic	ST340	CP024560.1	4660	Col440I	KL15	K15	Very high	-	-	-	-	-	-	-	-	-	-	-	-	-	-	-	-	-	-	-	-	-	-	-	-	-	-	-	-	-	-	-	-	-	-	-	-	-	-	-	-	-
173	GCA_002753555.1_ASM275355v1_genomic	ST340	CP024561.1	4510	Col440I	KL15	K15	Very high	-	-	-	-	-	-	-	-	-	-	-	-	-	-	-	-	-	-	-	-	-	-	-	-	-	-	-	-	-	-	-	-	-	-	-	-	-	-	-	-	-
173	GCA_002753555.1_ASM275355v1_genomic	ST340	CP024562.1	3825	ColRNAI	KL15	K15	Very high	-	-	-	-	-	-	-	-	-	-	-	-	-	-	-	-	-	-	-	-	-	-	-	-	-	-	-	-	-	-	-	-	-	-	-	-	-	-	-	-	-
174	GCA_002752975.1_ASM275297v1_genomic	ST340	CP024564.1	187611	IncA/C2	KL15	K15	Very high	aadA2^	-	-	-	-	-	-	-	sul1	tet(A).v1	-	dfrA12	TEM-1D.v1^	-	-	-	-	-	-	-	-	-	-	-	-	-	-	-	-	-	-	-	-	-	-	-	-	-	-	-	-
174	GCA_002752975.1_ASM275297v1_genomic	ST340	CP024565.1	147932	IncFIB(K),IncFII	KL15	K15	Very high	-	-	-	-	-	-	-	-	-	-	-	-	-	-	-	-	-	-	-	-	-	-	-	-	-	-	-	-	-	-	-	-	-	-	-	-	-	-	-	-	-
174	GCA_002752975.1_ASM275297v1_genomic	ST340	CP024566.1	89345	IncFIA(HI1),IncR	KL15	K15	Very high	aac(3)-IIa.v1^;aac(6')-Ib-cr.v2;strA.v1^;strB.v1	-	-	qnrB1.v2^	-	-	CatB4.v1	-	sul2	-	-	-	OXA-1;TEM-1D.v1^	-	CTX-M-15	-	-	-	-	-	-	-	-	-	-	-	-	-	-	-	-	-	-	-	-	-	-	-	-	-	-
174	GCA_002752975.1_ASM275297v1_genomic	ST340	CP024567.1	4660	Col440I	KL15	K15	Very high	-	-	-	-	-	-	-	-	-	-	-	-	-	-	-	-	-	-	-	-	-	-	-	-	-	-	-	-	-	-	-	-	-	-	-	-	-	-	-	-	-
174	GCA_002752975.1_ASM275297v1_genomic	ST340	CP024568.1	4510	Col440I	KL15	K15	Very high	-	-	-	-	-	-	-	-	-	-	-	-	-	-	-	-	-	-	-	-	-	-	-	-	-	-	-	-	-	-	-	-	-	-	-	-	-	-	-	-	-
174	GCA_002752975.1_ASM275297v1_genomic	ST340	CP024569.1	3825	ColRNAI	KL15	K15	Very high	-	-	-	-	-	-	-	-	-	-	-	-	-	-	-	-	-	-	-	-	-	-	-	-	-	-	-	-	-	-	-	-	-	-	-	-	-	-	-	-	-
175	GCA_002753605.1_ASM275360v1_genomic	ST340	CP024571.1	187611	IncA/C2	KL15	K15	Very high	aadA2^	-	-	-	-	-	-	-	sul1	tet(A).v1	-	dfrA12	TEM-1D.v1^	-	-	-	-	-	-	-	-	-	-	-	-	-	-	-	-	-	-	-	-	-	-	-	-	-	-	-	-
175	GCA_002753605.1_ASM275360v1_genomic	ST340	CP024572.1	147932	IncFIB(K),IncFII	KL15	K15	Very high	-	-	-	-	-	-	-	-	-	-	-	-	-	-	-	-	-	-	-	-	-	-	-	-	-	-	-	-	-	-	-	-	-	-	-	-	-	-	-	-	-
175	GCA_002753605.1_ASM275360v1_genomic	ST340	CP024573.1	90173	IncFIA(HI1),IncR	KL15	K15	Very high	aac(3)-IIa.v1^;aac(6')-Ib-cr.v2;strA.v1^;strB.v1	-	-	qnrB1.v2^	-	-	CatB4.v1	-	sul2	-	-	-	OXA-1;TEM-1D.v1^	-	CTX-M-15	-	-	-	-	-	-	-	-	-	-	-	-	-	-	-	-	-	-	-	-	-	-	-	-	-	-
175	GCA_002753605.1_ASM275360v1_genomic	ST340	CP024574.1	9326	Col440I,Col440I	KL15	K15	Very high	-	-	-	-	-	-	-	-	-	-	-	-	-	-	-	-	-	-	-	-	-	-	-	-	-	-	-	-	-	-	-	-	-	-	-	-	-	-	-	-	-
175	GCA_002753605.1_ASM275360v1_genomic	ST340	CP024575.1	3825	ColRNAI	KL15	K15	Very high	-	-	-	-	-	-	-	-	-	-	-	-	-	-	-	-	-	-	-	-	-	-	-	-	-	-	-	-	-	-	-	-	-	-	-	-	-	-	-	-	-
175	GCA_002386225.2_ASM238622v2_genomic	ST340	CP024579.1	4163	Col440I	KL19	K19	High	-	-	-	-	-	-	-	-	-	-	-	-	-	-	-	-	-	-	-	-	-	-	-	-	-	-	-	-	-	-	-	-	-	-	-	-	-	-	-	-	-
175	GCA_002386225.2_ASM238622v2_genomic	ST340	CP024580.1	4709	Col440I	KL19	K19	High	-	-	-	-	-	-	-	-	-	-	-	-	-	-	-	-	-	-	-	-	-	-	-	-	-	-	-	-	-	-	-	-	-	-	-	-	-	-	-	-	-
175	GCA_002386225.2_ASM238622v2_genomic	ST340	CP024581.1	67964	IncA/C2	KL19	K19	High	-	-	-	-	-	-	-	-	-	-	-	-	-	-	-	-	-	-	-	-	-	-	-	-	-	-	-	-	-	-	-	-	-	-	-	-	-	-	-	-	-
176	GCA_003932915.1_ASM393291v1_genomic	ST65	CP024708.1	237216	IncFIB(K),IncHI1B	KL2	K2	Very high	-	-	-	-	-	-	-	-	-	-	-	-	-	-	-	-	-	-	-	-	-	-	-	-	-	-	-	-	1	1	1	1	1	1	13	1	1	2	4-0%	2	rmpA2_6*-47%
176	GCA_003932915.1_ASM393291v1_genomic	ST65	CP024709.1	47126	-	KL2	K2	Very high	aac(6')-Ib3^	-	-	qnrS1	-	-	-	arr-3	-	-	-	-	-	-	-	-	KPC-2	-	-	-	-	-	-	-	-	-	-	-	-	-	-	-	-	-	-	-	-	-	-	-	-
177	GCA_002787755.1_ASM278775v1_genomic	ST147	CP024835.1	112150	IncFII(pKPX1)	KL64	K64	Perfect	-	-	-	qnrB1.v2^	-	-	-	arr-2	-	-	-	-	-	-	-	-	-	-	-	-	-	-	-	-	-	-	-	-	-	-	-	-	-	-	-	-	-	-	-	-	-
177	GCA_002787755.1_ASM278775v1_genomic	ST147	CP024836.1	96185	IncFII	KL64	K64	Perfect	aadA2^;rmtB	-	-	-	-	ermB.v1*;mphA?	-	-	sul1	-	-	dfrA12	TEM-1D.v1^	-	-	-	NDM-5	-	-	-	-	-	-	-	-	-	-	-	-	-	-	-	-	-	-	-	-	-	-	-	-
177	GCA_002787755.1_ASM278775v1_genomic	ST147	CP024837.1	69628	-	KL64	K64	Perfect	-	-	-	-	-	-	-	-	-	-	-	-	-	-	-	-	-	-	-	-	-	-	-	-	-	-	-	-	-	-	-	-	-	-	-	-	-	-	-	-	-
178	GCA_002786755.1_ASM278675v1_genomic	ST147	CP024839.1	130922	IncFII(pKPX1)	KL64	K64	Very high	aac(6')-Ib;aadA2^;rmtF	-	-	qnrB1.v2^	-	-	catII.2*	arr-2	-	-	-	dfrA12	-	-	-	-	-	-	-	-	-	-	-	-	-	-	-	-	-	-	-	-	-	-	-	-	-	-	-	-	-
178	GCA_002786755.1_ASM278675v1_genomic	ST147	CP024840.1	96185	IncFII	KL64	K64	Very high	aadA2^;rmtB	-	-	-	-	ermB.v1*;mphA?	-	-	sul1	-	-	dfrA12	TEM-1D.v1^	-	-	-	NDM-5	-	-	-	-	-	-	-	-	-	-	-	-	-	-	-	-	-	-	-	-	-	-	-	-
178	GCA_002786755.1_ASM278675v1_genomic	ST147	CP024841.1	72689	-	KL64	K64	Very high	-	-	-	-	-	-	-	-	-	-	-	-	-	-	-	-	-	-	-	-	-	-	-	-	-	-	-	-	-	-	-	-	-	-	-	-	-	-	-	-	-
179	GCA_003031325.1_ASM303132v1_genomic	ST15	CP024875.1	227692	IncFIB(K),IncHI1B	KL19	K19	High	-	-	-	-	-	-	catA1*	-	-	tet(D)	-	dfrA5	-	-	-	-	-	-	-	-	-	-	-	-	-	-	-	-	-	-	-	-	-	-	-	-	-	-	-	-	-
179	GCA_003031325.1_ASM303132v1_genomic	ST15	CP024876.1	129299	IncFII	KL19	K19	High	aac(3)-IId^;aac(6')-Ib-cr.v2;aadA16*;aph3-Ia.v1;strA.v1^;strB.v1	-	-	-	-	mphA	-	arr-3	sul2*	tet(A).v1	-	dfrA27	-	-	CTX-M-15	-	-	-	-	-	-	-	-	-	-	-	-	-	-	-	-	-	-	-	-	-	-	-	-	-	-
179	GCA_003031325.1_ASM303132v1_genomic	ST15	CP024877.1	109720	IncFIB(pKPHS1)	KL19	K19	High	-	-	-	-	-	-	-	-	-	-	-	-	-	-	-	-	-	-	-	-	-	-	-	-	-	-	-	-	-	-	-	-	-	-	-	-	-	-	-	-	-
179	GCA_003031325.1_ASM303132v1_genomic	ST15	CP024878.1	73339	IncL/M(pOXA-48)	KL19	K19	High	-	-	-	-	-	-	-	-	-	-	-	-	TEM-1D.v1^	-	SHV-12	-	-	-	-	-	-	-	-	-	-	-	-	-	-	-	-	-	-	-	-	-	-	-	-	-	-
179	GCA_003031325.1_ASM303132v1_genomic	ST15	CP024879.1	38383	IncN2	KL19	K19	High	-	-	-	-	-	-	-	-	-	-	-	-	-	-	-	-	NDM-1	-	-	-	-	-	-	-	-	-	-	-	-	-	-	-	-	-	-	-	-	-	-	-	-
180	GCA_003031345.1_ASM303134v1_genomic	ST147	CP024917.1	126018	IncFII	KL10	K10	Very high	aac(6')-Ib-cr.v2;aadA16*	-	-	qnrB6^	-	mphA	-	arr-3	sul1;sul1	tet(A).v1	-	dfrA27	TEM-1D.v1^	-	CTX-M-15	-	-	-	-	-	-	-	-	-	-	-	-	-	-	-	-	-	-	-	-	-	-	-	-	-	-
180	GCA_003031345.1_ASM303134v1_genomic	ST147	CP024918.1	81261	IncI	KL10	K10	Very high	-	-	-	-	-	-	-	-	-	-	-	-	-	-	-	-	-	-	-	-	-	-	-	-	-	-	-	-	-	-	-	-	-	-	-	-	-	-	-	-	-
180	GCA_003031345.1_ASM303134v1_genomic	ST147	CP024919.1	33858	IncX4	KL10	K10	Very high	-	mcr-1.1^	-	-	-	-	-	-	-	-	-	-	-	-	-	-	-	-	-	-	-	-	-	-	-	-	-	-	-	-	-	-	-	-	-	-	-	-	-	-	-
181	GCA_002812365.1_ASM281236v1_genomic	ST258	CP025006.1	167373	IncFIB(K),IncFII	KL106	unknown (KL106)	Good	-	-	-	-	-	-	-	-	-	-	-	-	-	-	-	-	KPC-2	-	-	-	-	-	-	-	-	-	-	-	-	-	-	-	-	-	-	-	-	-	-	-	-
181	GCA_002812365.1_ASM281236v1_genomic	ST258	CP025007.1	51423	-	KL106	unknown (KL106)	Good	aph3-Ia.v1^	-	-	-	-	mphA	-	-	-	-	-	-	-	-	SHV-12	-	-	-	-	-	-	-	-	-	-	-	-	-	-	-	-	-	-	-	-	-	-	-	-	-	-
182	GCA_002812385.1_ASM281238v1_genomic	ST258	CP025009.1	176049	ColRNAI,IncFIB(K),IncFII	KL106	unknown (KL106)	Good	aac(6')-Ib'.v1;aph3-Ia.v1^	-	-	-	-	-	-	-	-	-	-	-	-	-	-	-	KPC-2	-	-	-	-	-	-	-	-	-	-	-	-	-	-	-	-	-	-	-	-	-	-	-	-
182	GCA_002812385.1_ASM281238v1_genomic	ST258	CP025010.1	118202	IncFIB(pQil),IncFII	KL106	unknown (KL106)	Good	aac(6')-Ib'.v1	-	-	-	-	-	-	-	-	-	-	-	TEM-1D.v1^	-	-	-	KPC-2	-	-	-	-	-	-	-	-	-	-	-	-	-	-	-	-	-	-	-	-	-	-	-	-
183	GCA_002812665.1_ASM281266v1_genomic	ST258	CP025038.1	199686	IncFIB(K),IncFII	KL107	unknown (KL107)	High	aadA2^	-	-	-	-	-	catA1^	-	sul1	-	-	dfrA12	-	-	-	-	-	-	-	-	-	-	-	-	-	-	-	-	-	-	-	-	-	-	-	-	-	-	-	-	-
183	GCA_002812665.1_ASM281266v1_genomic	ST258	CP025039.1	146689	FII(pBK30683),IncFIA(HI1)	KL107	unknown (KL107)	High	aac(6')-Ib'.v1;aadA*;strA.v1^;strB.v1	-	-	-	-	-	-	-	sul2	-	-	dfrA14.v1^	OXA-9.v1;TEM-1D.v1^	-	-	-	KPC-3	-	-	-	-	-	-	-	-	-	-	-	-	-	-	-	-	-	-	-	-	-	-	-	-
183	GCA_002812665.1_ASM281266v1_genomic	ST258	CP025040.1	83541	IncFII(Yp)	KL107	unknown (KL107)	High	-	-	-	-	-	-	-	-	-	-	-	-	-	-	-	-	-	-	-	-	-	-	-	-	-	-	-	-	-	-	-	-	-	-	-	-	-	-	-	-	-
183	GCA_002812665.1_ASM281266v1_genomic	ST258	CP025041.1	63772	IncX3,IncX3	KL107	unknown (KL107)	High	-	-	-	-	-	-	-	-	-	-	-	-	-	-	-	-	-	-	-	-	-	-	-	-	-	-	-	-	-	-	-	-	-	-	-	-	-	-	-	-	-
183	GCA_002812665.1_ASM281266v1_genomic	ST258	CP025042.1	35713	-	KL107	unknown (KL107)	High	-	-	-	-	-	-	-	-	-	-	-	-	-	-	-	-	-	-	-	-	-	-	-	-	-	-	-	-	-	-	-	-	-	-	-	-	-	-	-	-	-
184	GCA_002813595.1_ASM281359v1_genomic	ST23	CP025081.1	231583	IncFIB(K),IncHI1B	KL1	K1	Very high	-	-	-	-	-	-	-	-	-	-	-	-	-	-	-	-	-	-	-	-	-	-	-	-	-	-	-	-	1	1	1	1	1	1	4	1	1	2	2	2	rmpA2_6*-47%
185	GCA_002833445.1_ASM283344v1_genomic	ST307	CP025141.1	204734	IncA/C2	KL102	unknown (KL102)	Very high	aac(6')-33;ant(2'')-Ia	-	-	-	-	-	-	-	sul1;sul2	-	-	-	TEM-1D.v1	-	-	-	KPC-2	-	-	-	-	-	-	-	-	-	-	-	-	-	-	-	-	-	-	-	-	-	-	-	-
185	GCA_002833445.1_ASM283344v1_genomic	ST307	CP025142.1	152230	IncFIB(K)	KL102	unknown (KL102)	Very high	-	-	-	-	-	-	-	-	-	-	-	-	-	-	-	-	-	-	-	-	-	-	-	-	-	-	-	-	-	-	-	-	-	-	-	-	-	-	-	-	-
186	GCA_002833425.1_ASM283342v1_genomic	ST307	CP025144.1	204123	IncA/C2	KL102	unknown (KL102)	Very high	aac(6')-33;ant(2'')-Ia	-	-	-	-	-	-	-	sul1;sul2	-	-	-	TEM-1D.v1	-	-	-	KPC-2*	-	-	-	-	-	-	-	-	-	-	-	-	-	-	-	-	-	-	-	-	-	-	-	-
186	GCA_002833425.1_ASM283342v1_genomic	ST307	CP025145.1	149158	IncFIB(K)	KL102	unknown (KL102)	Very high	-	-	-	-	-	-	-	-	-	-	-	-	-	-	-	-	-	-	-	-	-	-	-	-	-	-	-	-	-	-	-	-	-	-	-	-	-	-	-	-	-
187	GCA_002833465.1_ASM283346v1_genomic	ST307	CP025147.1	205953	IncA/C2	KL102	unknown (KL102)	High	aac(6')-33;ant(2'')-Ia	-	-	-	-	-	-	-	sul1;sul2	-	-	-	TEM-1D.v1	-	-	-	KPC-2	-	-	-	-	-	-	-	-	-	-	-	-	-	-	-	-	-	-	-	-	-	-	-	-
187	GCA_002833465.1_ASM283346v1_genomic	ST307	CP025148.1	161986	IncFIB(K)	KL102	unknown (KL102)	High	-	-	-	-	-	-	-	-	-	-	-	-	-	-	-	-	KPC-2	-	-	-	-	-	-	-	-	-	-	-	-	-	-	-	-	-	-	-	-	-	-	-	-
188	GCA_002966875.1_ASM296687v1_genomic	ST34	CP025212.1	145759	IncFIB(K)	unknown (KL104)	unknown (KL104)	None	-	-	-	-	-	-	-	-	-	-	-	-	-	-	-	-	-	-	-	-	-	-	-	-	-	-	-	-	-	-	-	-	-	-	-	-	-	-	-	-	-
188	GCA_002966875.1_ASM296687v1_genomic	ST34	CP025213.1	103957	IncR	unknown (KL104)	unknown (KL104)	None	-	-	-	-	-	-	-	-	-	-	-	-	-	-	-	-	-	-	-	-	-	-	-	-	-	-	-	-	-	-	-	-	-	-	-	-	-	-	-	-	-
188	GCA_002966875.1_ASM296687v1_genomic	ST34	CP025214.1	87395	IncFII(pKPX1)	unknown (KL104)	unknown (KL104)	None	-	-	-	-	-	-	-	-	-	-	-	-	-	-	-	-	-	-	-	-	-	-	-	-	-	-	-	-	-	-	-	-	-	-	-	-	-	-	-	-	-
188	GCA_002966875.1_ASM296687v1_genomic	ST34	CP025215.1	68637	IncX3,IncX3	unknown (KL104)	unknown (KL104)	None	-	-	-	-	-	-	-	-	-	-	-	-	-	-	-	-	NDM-7	-	-	-	-	-	-	-	-	-	-	-	-	-	-	-	-	-	-	-	-	-	-	-	-
189	GCA_002848545.1_ASM284854v1_genomic	ST11	CP025457.1	223274	IncFIB(K),IncFII	KL47	K47	Very high	-	-	-	-	-	-	-	-	-	-	-	-	-	-	-	-	-	-	-	-	-	-	-	-	-	-	-	-	-	-	-	-	-	-	-	-	-	-	-	-	-
189	GCA_002848545.1_ASM284854v1_genomic	ST11	CP025458.1	128563	IncFII(pHN7A8),IncR	KL47	K47	Very high	rmtB	-	-	-	-	-	catII.2*	-	-	-	-	-	TEM-1D.v1^	-	CTX-M-65;SHV-12	-	KPC-2	-	-	-	-	-	-	-	-	-	-	-	-	-	-	-	-	-	-	-	-	-	-	-	-
189	GCA_002848545.1_ASM284854v1_genomic	ST11	CP025459.1	10060	ColRNAI	KL47	K47	Very high	-	-	-	-	-	-	-	-	-	-	-	-	-	-	-	-	-	-	-	-	-	-	-	-	-	-	-	-	-	-	-	-	-	-	-	-	-	-	-	-	-
189	GCA_002848545.1_ASM284854v1_genomic	ST11	CP025460.1	5596	ColRNAI	KL47	K47	Very high	-	-	-	-	-	-	-	-	-	-	-	-	-	-	-	-	-	-	-	-	-	-	-	-	-	-	-	-	-	-	-	-	-	-	-	-	-	-	-	-	-
190	GCA_002848585.1_ASM284858v1_genomic	ST11	CP025462.1	261706	IncFIB(Mar),IncHI1B	KL47	K47	Very high	aac(3)-IId^	-	-	-	-	mphA	-	-	-	-	-	-	TEM-1D.v1^	-	-	-	-	-	-	-	-	-	-	-	-	-	-	-	1	1	1	1	1	-	-	-	-	-	-	-	rmpA2_8-60%
190	GCA_002848585.1_ASM284858v1_genomic	ST11	CP025463.1	161580	IncFII(pHN7A8),IncR	KL47	K47	Very high	rmtB	-	-	-	-	-	catII.2*	-	-	-	-	-	-	-	CTX-M-65;SHV-12	-	KPC-2	-	-	-	-	-	-	-	-	-	-	-	-	-	-	-	-	-	-	-	-	-	-	-	-
190	GCA_002848585.1_ASM284858v1_genomic	ST11	CP025464.1	10060	ColRNAI	KL47	K47	Very high	-	-	-	-	-	-	-	-	-	-	-	-	-	-	-	-	-	-	-	-	-	-	-	-	-	-	-	-	-	-	-	-	-	-	-	-	-	-	-	-	-
190	GCA_002848585.1_ASM284858v1_genomic	ST11	CP025465.1	5596	ColRNAI	KL47	K47	Very high	-	-	-	-	-	-	-	-	-	-	-	-	-	-	-	-	-	-	-	-	-	-	-	-	-	-	-	-	-	-	-	-	-	-	-	-	-	-	-	-	-
191	GCA_002848565.1_ASM284856v1_genomic	ST11	CP025467.1	246557	IncFIB(pKPHS1)	KL103	unknown (KL103)	Very high	aac(6')-Ib4^;aadA1.v1^;aphA15	-	fosA3	-	-	-	catB2.v1	-	-	-	-	-	TEM-1D.v1^	-	CTX-M-3;SHV-12	-	VIM-1	-	-	-	-	-	-	-	-	-	-	-	-	-	-	-	-	-	-	-	-	-	-	-	-
191	GCA_002848565.1_ASM284856v1_genomic	ST11	CP025468.1	129684	IncFII,IncR	KL103	unknown (KL103)	Very high	-	-	-	-	-	-	-	-	-	-	-	-	-	-	-	-	KPC-2	-	-	-	-	-	-	-	-	-	-	-	-	-	-	-	-	-	-	-	-	-	-	-	-
191	GCA_002848565.1_ASM284856v1_genomic	ST11	CP025469.1	3353	ColRNAI	KL103	unknown (KL103)	Very high	-	-	-	-	-	-	-	-	-	-	-	-	-	-	-	-	-	-	-	-	-	-	-	-	-	-	-	-	-	-	-	-	-	-	-	-	-	-	-	-	-
191	GCA_002848565.1_ASM284856v1_genomic	ST11	CP025470.1	106402	IncA/C2	KL103	unknown (KL103)	Very high	aadA2^;rmtB;strA.v1^;strB.v1	-	-	-	-	-	-	-	sul2	tet(G).v1	-	dfrA12	TEM-1D.v1^;TEM-1D.v1^	-	-	-	-	-	-	-	-	-	-	-	-	-	-	-	-	-	-	-	-	-	-	-	-	-	-	-	-
192	GCA_002848605.1_ASM284860v1_genomic	ST147	CP025516.1	159714	IncFIB(K)	KL10	K10	High	-	-	-	-	-	-	-	-	-	-	-	-	-	-	-	-	-	-	-	-	-	-	-	-	-	-	-	-	-	-	-	-	-	-	-	-	-	-	-	-	-
192	GCA_002848605.1_ASM284860v1_genomic	ST147	CP025517.1	77809	IncFIA(HI1),IncR	KL10	K10	High	aac(6')-Ib'.v1;aadA*;aadA*;aph(3')-VI	-	-	qnrS1	-	ereA2*	cmlA5	arr-2	sul1*	-	-	-	OXA-9.v1;TEM-1D.v1^	-	CTX-M-15	-	NDM-9	-	-	-	-	-	-	-	-	-	-	-	-	-	-	-	-	-	-	-	-	-	-	-	-
193	GCA_004010995.1_ASM401099v1_genomic	ST101	CP025577.1	215872	IncFIB(K),IncFII	KL106	unknown (KL106)	Good	-	-	-	-	-	-	-	-	-	-	-	-	-	-	-	-	-	-	-	-	-	-	-	-	-	-	-	-	-	-	-	-	-	-	-	-	-	-	-	-	-
193	GCA_004010995.1_ASM401099v1_genomic	ST101	CP025578.1	80272	IncFIA(HI1),IncR	KL106	unknown (KL106)	Good	aac(3)-IId^;strA.v1*;strB.v1*	-	-	qnrB1.v1	-	-	-	-	sul2	-	-	dfrA14.v1^	TEM-1D.v1^	-	CTX-M-15	-	-	-	-	-	-	-	-	-	-	-	-	-	-	-	-	-	-	-	-	-	-	-	-	-	-
193	GCA_004010995.1_ASM401099v1_genomic	ST101	CP025579.1	4572	Col440I	KL106	unknown (KL106)	Good	-	-	-	-	-	-	-	-	-	-	-	-	-	-	-	-	-	-	-	-	-	-	-	-	-	-	-	-	-	-	-	-	-	-	-	-	-	-	-	-	-
193	GCA_004010995.1_ASM401099v1_genomic	ST101	CP025580.1	4163	Col440I	KL106	unknown (KL106)	Good	-	-	-	-	-	-	-	-	-	-	-	-	-	-	-	-	-	-	-	-	-	-	-	-	-	-	-	-	-	-	-	-	-	-	-	-	-	-	-	-	-
194	GCA_002870905.1_ASM287090v1_genomic	ST23	CP025632.1	169967	IncFIB(K),IncHI1B	KL1	K1	Very high	-	-	-	-	-	-	-	-	-	-	-	-	-	-	-	-	-	-	-	-	-	-	-	-	-	-	-	-	1	1	1	1	1	1	4	1	1	-	-	2	rmpA2_8*-60%
195	GCA_002870925.1_ASM287092v1_genomic	ST23	CP025634.1	172768	IncFIB(K),IncHI1B	KL1	K1	Very high	-	-	-	-	-	-	-	-	-	-	-	-	-	-	-	-	-	-	-	-	-	-	-	-	-	-	-	-	1	1	1	1	1	1	4	1	1	2	3	2	rmpA2_5-54%
195	GCA_002870925.1_ASM287092v1_genomic	ST23	CP025635.1	110182	IncFIB(pKPHS1)	KL1	K1	Very high	-	-	-	-	-	-	-	-	-	-	-	-	-	-	-	-	-	-	-	-	-	-	-	-	-	-	-	-	-	-	-	-	-	-	-	-	-	-	-	-	-
196	GCA_002870865.1_ASM287086v1_genomic	ST485	CP025637.1	86207	-	KL5	K5	Good	-	-	-	-	-	-	-	-	-	-	-	-	-	-	-	-	-	23	27	30	18	13	65	61	9	18	26	35	-	-	-	-	-	-	-	-	-	-	-	-	-
196	GCA_002870865.1_ASM287086v1_genomic	ST485	CP025638.1	153586	IncFIB(K),IncHI1B	KL5	K5	Good	-	-	-	-	-	-	-	-	-	-	-	-	-	-	-	-	-	-	-	-	-	-	-	-	-	-	-	-	1	1	1	1	10	1	1	1	1	2	2	2	rmpA2_6*-47%
197	GCA_002870885.1_ASM287088v1_genomic	ST23	CP025640.1	190470	IncHI1B	KL1	K1	Very high	-	-	-	-	-	-	-	-	-	-	-	-	-	-	-	-	-	-	-	-	-	-	-	-	-	-	-	-	1	1	1	1	1	-	-	-	-	-	-	-	rmpA2_8-60%
198	GCA_002870945.1_ASM287094v1_genomic	ST1941	CP025642.1	197806	IncFIB(K),IncHI1B	KL1	K1	Very high	-	-	-	-	-	-	-	-	-	-	-	-	-	-	-	-	-	-	-	-	-	-	-	-	-	-	-	-	1	1	1	1	1	1	4	1	1	2	2	2*-68%	rmpA2_6*-47%
199	GCA_004014965.1_ASM401496v1_genomic	-	CP025683.1	139211	IncFIB(K)	KL28	K28	Very high	-	-	-	-	-	-	-	-	-	-	-	-	-	-	-	-	-	-	-	-	-	-	-	-	-	-	-	-	-	-	-	-	-	-	-	-	-	-	-	-	-
200	GCA_002887435.1_ASM288743v1_genomic	ST340	CP025817.1	101557	IncFIB(K)	KL151	unknown (KL151)	Very high	-	-	-	-	-	-	-	-	-	-	-	-	-	-	-	-	-	-	-	-	-	-	-	-	-	-	-	-	-	-	-	-	-	-	-	-	-	-	-	-	-
200	GCA_002887435.1_ASM288743v1_genomic	ST340	CP025818.1	30492	Col440I,Col440I,Col440I,Col440I,Col440II,ColRNAI,IncR	KL151	unknown (KL151)	Very high	-	-	-	qnrB19^	-	-	-	-	-	-	-	-	-	-	-	-	-	-	-	-	-	-	-	-	-	-	-	-	-	-	-	-	-	-	-	-	-	-	-	-	-
201	GCA_002893825.1_ASM289382v1_genomic	ST11	CP025952.1	170821	IncFII(pHN7A8),IncR	KL47	K47	Very high	rmtB	-	fosA3	-	-	-	catII.2*	-	-	-	-	-	TEM-1D.v1^	-	CTX-M-65	-	KPC-2	-	-	-	-	-	-	-	-	-	-	-	-	-	-	-	-	-	-	-	-	-	-	-	-
202	GCA_002811335.4_ASM281133v4_genomic	ST273	CP025964.2	260970	-	KL15	K15	Very high	aac(6')-Ib4	-	-	-	-	-	-	-	sul1	-	-	-	-	-	CTX-M-3	-	IMP-4	-	-	-	-	-	-	-	-	-	-	-	-	-	-	-	-	-	-	-	-	-	-	-	-
202	GCA_002811335.4_ASM281133v4_genomic	ST273	CP025965.2	59730	IncN	KL15	K15	Very high	-	-	-	qnrS1	-	-	-	-	-	-	-	dfrA14.v1^	-	-	-	-	NDM-1	-	-	-	-	-	-	-	-	-	-	-	-	-	-	-	-	-	-	-	-	-	-	-	-
202	GCA_002811335.4_ASM281133v4_genomic	ST273	CP025966.2	130691	IncFII	KL15	K15	Very high	aac(3)-IId^;aac(6')-Ib-cr.v2;aadA16*;aph3-Ia.v1;strA.v1^;strB.v1	-	-	-	-	mphA	floR.v1	arr-3	sul1;sul1;sul2*	tet(A).v2	-	dfrA27	-	-	-	-	-	-	-	-	-	-	-	-	-	-	-	-	-	-	-	-	-	-	-	-	-	-	-	-	-
203	GCA_009497695.1_ASM949769v1_genomic	ST23	CP026012.1	224152	IncFIB(K),IncHI1B	KL1	K1	Perfect	-	-	-	-	-	-	-	-	-	-	-	-	-	-	-	-	-	-	-	-	-	-	-	-	-	-	-	-	1	1	1	1	1	1	2	1	1	2	2	2	rmpA2_3-47%
204	GCA_009497735.1_ASM949773v1_genomic	ST392	CP026018.1	76297	IncFIA(HI1),IncR	KL27	K27	High	aac(3)-IId^;aac(6')-Ib-cr.v2;aadA16*	-	-	qnrB6^	-	-	floR.v1	arr-3	sul1;sul1;sul2	tet(D)	-	dfrA27	TEM-1D.v1^	-	-	-	-	-	-	-	-	-	-	-	-	-	-	-	-	-	-	-	-	-	-	-	-	-	-	-	-
204	GCA_009497735.1_ASM949773v1_genomic	ST392	CP026019.1	305423	-	KL27	K27	High	aac(6')-Ib-cr.v2;aac(6')-Ib4^;aadA1.v1^;aadA2^;aphA15	-	-	qnrA1^	-	mphA	catB2.v1;catB3.v2;catII.2*;catII.2*	arr-3	sul1;sul1;sul1	-	-	dfrA12	OXA-1	-	SHV-12	-	VIM-1	-	-	-	-	-	-	-	-	-	-	-	-	-	-	-	-	-	-	-	-	-	-	-	-
204	GCA_009497735.1_ASM949773v1_genomic	ST392	CP026020.1	41874	IncX5	KL27	K27	High	-	-	-	-	-	-	-	-	-	-	-	-	-	-	-	-	KPC-2	-	-	-	-	-	-	-	-	-	-	-	-	-	-	-	-	-	-	-	-	-	-	-	-
205	GCA_003953905.1_ASM395390v1_genomic	ST23	CP026022.1	193176	IncFIB(K),IncHI1B	KL1	K1	Very high	-	-	-	-	-	-	-	-	-	-	-	-	-	-	CTX-M-24	-	-	-	-	-	-	-	-	-	-	-	-	-	1	1	1	1	1	1	4*	1	1	2	3	2	rmpA2_6-60%
206	GCA_009497755.1_ASM949775v1_genomic	ST1265	CP026024.1	229796	IncFIB(K),IncHI1B	KL1	K1	Very high	-	-	-	-	-	-	-	-	-	-	-	-	-	-	-	-	-	-	-	-	-	-	-	-	-	-	-	-	1	1	1	1	1	1	4	1	1	2	3	2	rmpA2_8-60%
206	GCA_009497755.1_ASM949775v1_genomic	ST1265	CP026025.1	81180	-	KL1	K1	Very high	-	-	-	-	-	-	-	-	-	-	-	-	-	-	-	-	KPC-2	-	-	-	-	-	-	-	-	-	-	-	-	-	-	-	-	-	-	-	-	-	-	-	-
207	GCA_003367555.1_ASM336755v1_genomic	ST11	CP026131.1	164510	IncFII(pHN7A8),IncR	KL47	K47	Very high	rmtB	-	-	-	-	-	catII.2*	-	-	-	-	-	TEM-1D.v1^	-	CTX-M-65;SHV-12	-	KPC-2	-	-	-	-	-	-	-	-	-	-	-	-	-	-	-	-	-	-	-	-	-	-	-	-
208	GCA_004119955.1_ASM411995v1_genomic	ST11	CP026133.1	105124	IncFII(pHN7A8),IncR	KL47	K47	Very high	-	-	fosA3	-	-	-	catII.2*	-	-	-	-	-	-	-	CTX-M-65;SHV-12	-	KPC-2	-	-	-	-	-	-	-	-	-	-	-	-	-	-	-	-	-	-	-	-	-	-	-	-
208	GCA_004119955.1_ASM411995v1_genomic	ST11	CP026134.1	112465	IncFIB(pKPHS1)	KL47	K47	Very high	-	-	-	-	-	-	-	-	-	-	-	-	-	-	-	-	-	-	-	-	-	-	-	-	-	-	-	-	-	-	-	-	-	-	-	-	-	-	-	-	-
208	GCA_004119955.1_ASM411995v1_genomic	ST11	CP026135.1	161567	IncFIB(K),IncFII	KL47	K47	Very high	aac(3)-IId^;aadA2^	-	-	-	-	-	catII.2*	-	sul1	-	-	dfrA12	-	-	-	-	-	-	-	-	-	-	-	-	-	-	-	-	-	-	-	-	-	-	-	-	-	-	-	-	-
209	GCA_004119975.1_ASM411997v1_genomic	ST11	CP026137.1	104887	IncFII(pHN7A8),IncR	KL47	K47	High	-	-	fosA3	-	-	-	catII.2*;catII.2*	-	-	-	-	-	-	-	CTX-M-65;SHV-12;SHV-12	-	KPC-2	-	-	-	-	-	-	-	-	-	-	-	-	-	-	-	-	-	-	-	-	-	-	-	-
209	GCA_004119975.1_ASM411997v1_genomic	ST11	CP026138.1	113246	IncFIB(pKPHS1)	KL47	K47	High	-	-	-	-	-	-	-	-	-	-	-	-	-	-	-	-	-	-	-	-	-	-	-	-	-	-	-	-	-	-	-	-	-	-	-	-	-	-	-	-	-
209	GCA_004119975.1_ASM411997v1_genomic	ST11	CP026139.1	86594	IncFIB(K),IncFII	KL47	K47	High	aadA2^	-	-	-	-	-	-	-	sul1	-	-	dfrA12	-	-	-	-	-	-	-	-	-	-	-	-	-	-	-	-	-	-	-	-	-	-	-	-	-	-	-	-	-
210	GCA_004119995.1_ASM411999v1_genomic	ST11	CP026141.1	164501	IncFII(pHN7A8),IncR	KL47	K47	Very high	rmtB	-	-	-	-	-	catII.2*	-	-	-	-	-	TEM-1D.v1^	-	CTX-M-65;SHV-12	-	KPC-2	-	-	-	-	-	-	-	-	-	-	-	-	-	-	-	-	-	-	-	-	-	-	-	-
210	GCA_004119995.1_ASM411999v1_genomic	ST11	CP026142.1	59379	IncL/M	KL47	K47	Very high	-	-	-	-	-	-	-	-	-	-	-	-	-	-	-	-	-	-	-	-	-	-	-	-	-	-	-	-	-	-	-	-	-	-	-	-	-	-	-	-	-
211	GCA_004120075.1_ASM412007v1_genomic	ST11	CP026146.1	113265	IncFIB(pKPHS1)	KL47	K47	Very high	-	-	-	-	-	-	-	-	-	-	-	-	-	-	-	-	-	-	-	-	-	-	-	-	-	-	-	-	-	-	-	-	-	-	-	-	-	-	-	-	-
211	GCA_004120075.1_ASM412007v1_genomic	ST11	CP026147.1	71854	IncFII(pHN7A8)	KL47	K47	Very high	-	-	-	-	-	-	catII.2*	-	-	-	-	-	-	-	CTX-M-65;SHV-12	-	KPC-2	-	-	-	-	-	-	-	-	-	-	-	-	-	-	-	-	-	-	-	-	-	-	-	-
211	GCA_004120075.1_ASM412007v1_genomic	ST11	CP026148.1	86589	IncFIB(K),IncFII	KL47	K47	Very high	aadA2^	-	-	-	-	-	-	-	sul1	-	-	dfrA12	-	-	-	-	-	-	-	-	-	-	-	-	-	-	-	-	-	-	-	-	-	-	-	-	-	-	-	-	-
212	GCA_004120095.1_ASM412009v1_genomic	ST11	CP026150.1	112458	IncFIB(pKPHS1)	KL47	K47	Very high	-	-	-	-	-	-	-	-	-	-	-	-	-	-	-	-	-	-	-	-	-	-	-	-	-	-	-	-	-	-	-	-	-	-	-	-	-	-	-	-	-
212	GCA_004120095.1_ASM412009v1_genomic	ST11	CP026151.1	146984	IncFIB(K),IncFII	KL47	K47	Very high	-	-	-	-	-	-	catII.2*	-	-	-	-	-	-	-	-	-	-	-	-	-	-	-	-	-	-	-	-	-	-	-	-	-	-	-	-	-	-	-	-	-	-
212	GCA_004120095.1_ASM412009v1_genomic	ST11	CP026152.1	83260	IncFII(pHN7A8),IncR	KL47	K47	Very high	-	-	-	-	-	-	catII.2*	-	-	-	-	-	-	-	-	-	KPC-2	-	-	-	-	-	-	-	-	-	-	-	-	-	-	-	-	-	-	-	-	-	-	-	-
213	GCA_004120115.1_ASM412011v1_genomic	ST11	CP026156.1	77359	IncL/M	KL15	K15	Very high	aac(3)-IId^;aac(6')-Ib-cr.v2^	-	-	-	-	mphE.v2	-	-	sul1	-	-	-	TEM-1D.v1^	-	-	-	-	-	-	-	-	-	-	-	-	-	-	-	-	-	-	-	-	-	-	-	-	-	-	-	-
214	GCA_004120175.1_ASM412017v1_genomic	ST17	CP026158.1	95560	IncFII	KL15	K15	Very high	aac(3)-IIa.v1^;aadA5	-	-	qnrS1	-	mphA	-	-	sul1	-	-	dfrA17	-	-	CTX-M-15	-	-	-	-	-	-	-	-	-	-	-	-	-	-	-	-	-	-	-	-	-	-	-	-	-	-
215	GCA_004120035.1_ASM412003v1_genomic	ST343	CP026161.1	165465	IncFIA(HI1),IncFIB(K),IncFII	KL30	K30	High	-	-	-	-	-	-	-	-	-	-	-	-	-	-	-	-	-	18	41	27	46	13	41	71	9	8	26	35	-	-	-	-	-	-	-	-	-	-	-	-	-
216	GCA_004120055.1_ASM412005v1_genomic	ST661	CP026163.1	120075	IncFIB(K),IncFII	KL24	K24	Very high	-	-	-	-	-	-	-	-	-	-	-	-	-	-	-	-	-	-	-	-	-	-	-	-	-	-	-	-	-	-	-	-	-	-	-	-	-	-	-	-	-
217	GCA_004120155.1_ASM412015v1_genomic	ST1764	CP026165.1	111252	IncFIB(pKPHS1)	KL64	K64	Very high	-	-	-	-	-	-	-	-	-	-	-	-	-	-	-	-	-	-	-	-	-	-	-	-	-	-	-	-	-	-	-	-	-	-	-	-	-	-	-	-	-
217	GCA_004120155.1_ASM412015v1_genomic	ST1764	CP026166.1	211437	IncFIB(K)	KL64	K64	Very high	-	-	-	-	-	-	-	-	-	-	-	-	-	-	-	-	-	-	-	-	-	-	-	-	-	-	-	-	1	1	1	1	1	1	1	1	1	5-54%	2	2	rmpA2_5-54%
218	GCA_002903005.1_ASM290300v1_genomic	ST252	CP026172.1	243967	IncFIB(Mar),IncHI1B	KL81	K81	Very high	-	-	-	-	-	-	-	-	-	-	-	-	-	-	-	-	-	-	-	-	-	-	-	-	-	-	-	-	-	-	-	-	-	-	-	-	-	-	-	-	-
218	GCA_002903005.1_ASM290300v1_genomic	ST252	CP026173.1	64271	IncFIB(pQil)	KL81	K81	Very high	strA.v1^;strB.v1	-	-	-	-	-	-	-	sul2	-	-	-	-	-	-	-	-	-	-	-	-	-	-	-	-	-	-	-	-	-	-	-	-	-	-	-	-	-	-	-	-
218	GCA_002903005.1_ASM290300v1_genomic	ST252	CP026174.1	93680	FII(pBK30683)	KL81	K81	Very high	strA.v1^;strB.v1	-	-	-	-	-	-	-	sul2	-	-	-	-	-	-	-	-	-	-	-	-	-	-	-	-	-	-	-	-	-	-	-	-	-	-	-	-	-	-	-	-
218	GCA_002903005.1_ASM290300v1_genomic	ST252	CP026175.1	172259	Col440I,IncFIB(K)	KL81	K81	Very high	-	-	-	-	-	-	-	-	-	-	-	-	-	-	-	-	KPC-2	-	-	-	-	-	-	-	-	-	-	-	-	-	-	-	-	-	-	-	-	-	-	-	-
218	GCA_002903005.1_ASM290300v1_genomic	ST252	CP026176.1	18977	Col440I,Col440I	KL81	K81	Very high	-	-	-	-	-	-	-	-	-	-	-	-	-	-	-	-	-	-	-	-	-	-	-	-	-	-	-	-	-	-	-	-	-	-	-	-	-	-	-	-	-
219	GCA_002903025.1_ASM290302v1_genomic	ST359	CP026179.1	237571	IncFIA(HI1),IncFII,IncN	KL110	unknown (KL110)	High	aac(6')-Ib'.v2^;aadA*;strA.v1^;strB.v1	-	-	qnrB19^	-	-	-	-	sul2	-	-	dfrA14.v1^	OXA-9.v1;TEM-1D.v1^	-	SHV-12	-	KPC-2	-	-	-	-	-	-	-	-	-	-	-	-	-	-	-	-	-	-	-	-	-	-	-	-
219	GCA_002903025.1_ASM290302v1_genomic	ST359	CP026180.1	97198	IncFIB(K),IncFII	KL110	unknown (KL110)	High	-	-	-	-	-	-	-	-	-	-	-	-	-	-	-	-	-	-	-	-	-	-	-	-	-	-	-	-	-	-	-	-	-	-	-	-	-	-	-	-	-
219	GCA_002903025.1_ASM290302v1_genomic	ST359	CP026181.1	94405	FII(pBK30683)	KL110	unknown (KL110)	High	-	-	-	-	-	-	-	-	-	-	-	-	-	-	-	-	-	-	-	-	-	-	-	-	-	-	-	-	-	-	-	-	-	-	-	-	-	-	-	-	-
219	GCA_002903025.1_ASM290302v1_genomic	ST359	CP026182.1	61178	IncR	KL110	unknown (KL110)	High	-	-	-	-	-	-	-	-	-	-	-	-	-	-	-	-	-	-	-	-	-	-	-	-	-	-	-	-	-	-	-	-	-	-	-	-	-	-	-	-	-
219	GCA_002903025.1_ASM290302v1_genomic	ST359	CP026183.1	6974	Col440I	KL110	unknown (KL110)	High	-	-	-	-	-	-	-	-	-	-	-	-	-	-	-	-	-	-	-	-	-	-	-	-	-	-	-	-	-	-	-	-	-	-	-	-	-	-	-	-	-
219	GCA_002903025.1_ASM290302v1_genomic	ST359	CP026184.1	60046	IncN3	KL110	unknown (KL110)	High	-	-	-	-	-	-	-	-	-	-	-	-	-	-	-	-	-	-	-	-	-	-	-	-	-	-	-	-	-	-	-	-	-	-	-	-	-	-	-	-	-
219	GCA_002903025.1_ASM290302v1_genomic	ST359	CP026185.1	40784	-	KL110	unknown (KL110)	High	-	-	-	-	-	-	-	-	-	-	-	-	-	-	-	-	-	-	-	-	-	-	-	-	-	-	-	-	-	-	-	-	-	-	-	-	-	-	-	-	-
219	GCA_002903025.1_ASM290302v1_genomic	ST359	CP026186.1	373179	IncFIB(Mar)	KL110	unknown (KL110)	High	-	-	-	-	-	-	-	-	-	-	-	-	-	-	-	-	-	-	-	-	-	-	-	-	-	-	-	-	-	-	-	-	-	-	-	-	-	-	-	-	-
220	GCA_002935085.1_ASM293508v1_genomic	ST252	CP026393.1	6761	Col440I	KL81	K81	Very high	-	-	-	-	-	-	-	-	-	-	-	-	-	-	-	-	-	-	-	-	-	-	-	-	-	-	-	-	-	-	-	-	-	-	-	-	-	-	-	-	-
220	GCA_002935085.1_ASM293508v1_genomic	ST252	CP026394.1	63725	IncFII(S),IncFII(SARC14)	KL81	K81	Very high	-	-	-	-	-	-	-	-	-	-	-	-	-	-	-	-	KPC-2	-	-	-	-	-	-	-	-	-	-	-	-	-	-	-	-	-	-	-	-	-	-	-	-
220	GCA_002935085.1_ASM293508v1_genomic	ST252	CP026395.1	80642	IncL/M(pOXA-48)	KL81	K81	Very high	ant(2'')-Ia	-	-	qnrB19^	-	-	-	-	-	-	-	-	TEM-1D.v1^	-	SHV-12	-	KPC-2	-	-	-	-	-	-	-	-	-	-	-	-	-	-	-	-	-	-	-	-	-	-	-	-
220	GCA_002935085.1_ASM293508v1_genomic	ST252	CP026396.1	144072	IncFII	KL81	K81	Very high	-	-	-	-	-	-	-	-	-	-	-	-	-	-	-	-	-	-	-	-	-	-	-	-	-	-	-	-	-	-	-	-	-	-	-	-	-	-	-	-	-
220	GCA_002935085.1_ASM293508v1_genomic	ST252	CP026397.1	220406	IncFII,IncR	KL81	K81	Very high	-	-	-	-	-	-	-	-	-	-	-	-	-	-	-	-	-	-	-	-	-	-	-	-	-	-	-	-	-	-	-	-	-	-	-	-	-	-	-	-	-
220	GCA_002935085.1_ASM293508v1_genomic	ST252	CP026398.1	249238	IncFIB(Mar),IncHI1B	KL81	K81	Very high	-	-	-	-	-	-	-	-	-	-	-	-	-	-	-	-	-	-	-	-	-	-	-	-	-	-	-	-	-	-	-	-	-	-	-	-	-	-	-	-	-
221	GCA_003076555.1_ASM307655v1_genomic	ST307	CP026496.1	58110	IncN	KL102	unknown (KL102)	Very high	strA.v1^;strB.v1	-	-	-	-	-	-	-	sul2	-	-	dfrA14.v1^;dfrA14.v1^	-	-	CTX-M-15	-	-	-	-	-	-	-	-	-	-	-	-	-	-	-	-	-	-	-	-	-	-	-	-	-	-
221	GCA_003076555.1_ASM307655v1_genomic	ST307	CP026497.1	55141	IncL/M(pMU407)	KL102	unknown (KL102)	Very high	-	-	-	-	-	-	-	-	-	-	-	-	-	-	SHV-2A^	-	-	-	-	-	-	-	-	-	-	-	-	-	-	-	-	-	-	-	-	-	-	-	-	-	-
222	GCA_001887985.4_ASM188798v4_genomic	ST11	CP026582.3	10060	ColRNAI	KL64	K64	Very high	-	-	-	-	-	-	-	-	-	-	-	-	-	-	-	-	-	-	-	-	-	-	-	-	-	-	-	-	-	-	-	-	-	-	-	-	-	-	-	-	-
222	GCA_001887985.4_ASM188798v4_genomic	ST11	CP026583.3	5596	ColRNAI	KL64	K64	Very high	-	-	-	-	-	-	-	-	-	-	-	-	-	-	-	-	-	-	-	-	-	-	-	-	-	-	-	-	-	-	-	-	-	-	-	-	-	-	-	-	-
222	GCA_001887985.4_ASM188798v4_genomic	ST11	CP026584.1	156099	IncFII(pHN7A8),IncR	KL64	K64	Very high	rmtB	-	-	-	-	-	catII.2*	-	-	-	-	-	TEM-1D.v1^	-	CTX-M-65	-	KPC-2	-	-	-	-	-	-	-	-	-	-	-	-	-	-	-	-	-	-	-	-	-	-	-	-
223	GCA_002944845.1_ASM294484v1_genomic	ST86	CP026587.1	215697	IncFIB(K),IncHI1B	KL2	K2	Very high	-	-	-	-	-	-	-	-	-	-	-	-	-	-	-	-	-	-	-	-	-	-	-	-	-	-	-	-	1	1	1	1*	1	1	1	1	1	4-47%	2	2	rmpA2_9
223	GCA_002944845.1_ASM294484v1_genomic	ST86	CP026588.1	126149	IncFII	KL2	K2	Very high	aac(6')-Ib-cr.v2;aadA16*	-	-	qnrS1	-	mphA	floR.v1	arr-3	sul1	tet(A).v2	-	dfrA27	TEM-1D.v1^	-	CTX-M-3	-	-	-	-	-	-	-	-	-	-	-	-	-	-	-	-	-	-	-	-	-	-	-	-	-	-
223	GCA_002944845.1_ASM294484v1_genomic	ST86	CP026589.1	89247	IncFII(pHN7A8)	KL2	K2	Very high	rmtB	-	fosA3*	-	-	-	-	-	-	-	-	-	TEM-1D.v1^	-	CTX-M-65	-	KPC-2	-	-	-	-	-	-	-	-	-	-	-	-	-	-	-	-	-	-	-	-	-	-	-	-
223	GCA_002944845.1_ASM294484v1_genomic	ST86	CP026590.1	49215	IncN	KL2	K2	Very high	-	-	-	qnrS1	-	-	-	-	-	-	-	dfrA14.v1^	-	-	-	-	NDM-1	-	-	-	-	-	-	-	-	-	-	-	-	-	-	-	-	-	-	-	-	-	-	-	-
224	GCA_002948565.1_ASM294856v1_genomic	ST14	CP026752.1	211813	IncFIB(K),IncFII	KL2	K2	Very high	-	-	-	-	-	-	catA1^	-	-	-	-	-	-	-	-	-	-	-	-	-	-	-	-	-	-	-	-	-	-	-	-	-	-	-	-	-	-	-	-	-	-
224	GCA_002948565.1_ASM294856v1_genomic	ST14	CP026753.1	70730	IncFIA(HI1),IncR	KL2	K2	Very high	aac(3)-IId^;aac(6')-Ib'.v1;aadA*;aadA*;strA.v1*;strB.v1*	-	-	-	-	ereA2*	cmlA5	arr-2	sul1*;sul2	-	-	-	OXA-9.v1;TEM-1D.v1^	-	CTX-M-15	-	-	-	-	-	-	-	-	-	-	-	-	-	-	-	-	-	-	-	-	-	-	-	-	-	-
225	GCA_001701835.2_ASM170183v2_genomic	ST11	CP027037.1	187670	IncFIB(K),IncFII	KL15	K15	Very high	aac(3)-IIa.v1^;aac(6')-Ib-cr.v2;aadA2^;aph3-Ia.v1^	-	-	-	-	mphA	CatB4.v1	-	sul1	-	-	dfrA12	OXA-1	-	CTX-M-15	-	-	-	-	-	-	-	-	-	-	-	-	-	-	-	-	-	-	-	-	-	-	-	-	-	-
225	GCA_001701835.2_ASM170183v2_genomic	ST11	CP027038.1	155161	IncA/C2	KL15	K15	Very high	aadA*;ant(2'')-Ia;rmtB;strA.v1^;strB.v1	-	-	-	-	-	cmlA5	arr-2	sul2	tet(A).v2;tet(G).v1	-	-	OXA-10;TEM-1D.v1^	-	VEB-1	-	-	-	-	-	-	-	-	-	-	-	-	-	-	-	-	-	-	-	-	-	-	-	-	-	-
225	GCA_001701835.2_ASM170183v2_genomic	ST11	CP027039.1	63589	IncL/M(pOXA-48)	KL15	K15	Very high	-	-	-	-	-	-	-	-	-	-	-	-	-	-	-	-	OXA-48	-	-	-	-	-	-	-	-	-	-	-	-	-	-	-	-	-	-	-	-	-	-	-	-
225	GCA_001701835.2_ASM170183v2_genomic	ST11	CP027040.1	5234	Col440I,Col440II	KL15	K15	Very high	-	-	-	-	-	-	-	-	-	-	-	-	-	-	-	-	-	-	-	-	-	-	-	-	-	-	-	-	-	-	-	-	-	-	-	-	-	-	-	-	-
225	GCA_001701835.2_ASM170183v2_genomic	ST11	CP027041.1	4940	Col440I	KL15	K15	Very high	-	-	-	-	-	-	-	-	-	-	-	-	-	-	-	-	-	-	-	-	-	-	-	-	-	-	-	-	-	-	-	-	-	-	-	-	-	-	-	-	-
226	GCA_001701425.2_ASM170142v2_genomic	ST147	CP027043.1	192771	IncA/C2	KL64	K64	Very high	aadA*;ant(2'')-Ia;rmtB;strB.v1	-	-	-	-	-	cmlA5	arr-2	sul2	tet(A).v2;tet(G).v1	-	dfrA14.v1^;dfrA23	OXA-10;TEM-1D.v1^	-	VEB-1	-	-	-	-	-	-	-	-	-	-	-	-	-	-	-	-	-	-	-	-	-	-	-	-	-	-
226	GCA_001701425.2_ASM170142v2_genomic	ST147	CP027044.1	168873	IncFIB(K),IncFII	KL64	K64	Very high	aph3-Ia.v1^;strA.v1;strB.v1	-	-	-	-	-	-	-	-	-	-	dfrA1.v2;dfrA14.v1^	-	-	-	-	-	-	-	-	-	-	-	-	-	-	-	-	-	-	-	-	-	-	-	-	-	-	-	-	-
226	GCA_001701425.2_ASM170142v2_genomic	ST147	CP027045.1	108879	IncFIB(pKPHS1)	KL64	K64	Very high	-	-	-	-	-	-	-	-	-	-	-	-	-	-	-	-	-	-	-	-	-	-	-	-	-	-	-	-	-	-	-	-	-	-	-	-	-	-	-	-	-
226	GCA_001701425.2_ASM170142v2_genomic	ST147	CP027046.1	55018	-	KL64	K64	Very high	-	-	-	-	-	-	-	-	-	-	-	-	-	-	-	-	-	-	-	-	-	-	-	-	-	-	-	-	-	-	-	-	-	-	-	-	-	-	-	-	-
226	GCA_001701425.2_ASM170142v2_genomic	ST147	CP027047.1	53495	IncR	KL64	K64	Very high	aac(6')-Il;aph3-Ia.v1^;strA.v1;strB.v1	-	-	-	-	mphA	-	-	sul1	-	-	dfrA1.v2	-	-	-	-	VIM-27	-	-	-	-	-	-	-	-	-	-	-	-	-	-	-	-	-	-	-	-	-	-	-	-
227	GCA_001701845.2_ASM170184v2_genomic	ST258	CP027049.1	170467	IncFIB(K),IncFII	KL106	unknown (KL106)	Good	aph3-Ia.v1^	-	-	-	-	-	-	-	-	-	-	-	TEM-1D.v1^	-	-	-	KPC-2	-	-	-	-	-	-	-	-	-	-	-	-	-	-	-	-	-	-	-	-	-	-	-	-
227	GCA_001701845.2_ASM170184v2_genomic	ST258	CP027050.1	50979	IncN	KL106	unknown (KL106)	Good	strB.v1	-	-	-	-	-	-	-	sul2	tet(A).v1	-	dfrA14.v2	TEM-1D.v1^	-	-	-	-	-	-	-	-	-	-	-	-	-	-	-	-	-	-	-	-	-	-	-	-	-	-	-	-
227	GCA_001701845.2_ASM170184v2_genomic	ST258	CP027051.1	43380	IncX3	KL106	unknown (KL106)	Good	-	-	-	-	-	-	-	-	-	-	-	-	-	-	SHV-12	-	-	-	-	-	-	-	-	-	-	-	-	-	-	-	-	-	-	-	-	-	-	-	-	-	-
227	GCA_001701845.2_ASM170184v2_genomic	ST258	CP027052.1	13841	ColRNAI	KL106	unknown (KL106)	Good	aac(6')-Ib'.v1	-	-	-	-	-	-	-	-	-	-	-	-	-	-	-	-	-	-	-	-	-	-	-	-	-	-	-	-	-	-	-	-	-	-	-	-	-	-	-	-
228	GCA_001702045.2_ASM170204v2_genomic	ST258	CP027054.1	197872	IncFIB(K),IncFII	KL106	unknown (KL106)	Good	aadA2^;aph3-Ia.v1^	-	-	-	-	mphA	catA1^	-	sul1	-	-	dfrA12	-	-	-	-	-	-	-	-	-	-	-	-	-	-	-	-	-	-	-	-	-	-	-	-	-	-	-	-	-
228	GCA_001702045.2_ASM170204v2_genomic	ST258	CP027055.1	175636	IncA/C2	KL106	unknown (KL106)	Good	aadA*;ant(2'')-Ia;rmtB;strA.v1^;strB.v1	-	-	-	-	-	cmlA5	arr-2	sul2	tet(A).v2;tet(G).v1	-	dfrA14.v1^;dfrA23	OXA-10;TEM-1D.v1^	-	VEB-1	-	-	-	-	-	-	-	-	-	-	-	-	-	-	-	-	-	-	-	-	-	-	-	-	-	-
228	GCA_001702045.2_ASM170204v2_genomic	ST258	CP027056.1	95481	IncFIB(pQil)	KL106	unknown (KL106)	Good	-	-	-	-	-	-	-	-	-	-	-	-	TEM-1D.v1^	-	-	-	KPC-2	-	-	-	-	-	-	-	-	-	-	-	-	-	-	-	-	-	-	-	-	-	-	-	-
228	GCA_001702045.2_ASM170204v2_genomic	ST258	CP027057.1	43380	IncX3	KL106	unknown (KL106)	Good	-	-	-	-	-	-	-	-	-	-	-	-	-	-	SHV-12	-	-	-	-	-	-	-	-	-	-	-	-	-	-	-	-	-	-	-	-	-	-	-	-	-	-
228	GCA_001702045.2_ASM170204v2_genomic	ST258	CP027058.1	13841	ColRNAI	KL106	unknown (KL106)	Good	aac(6')-Ib'.v1	-	-	-	-	-	-	-	-	-	-	-	-	-	-	-	-	-	-	-	-	-	-	-	-	-	-	-	-	-	-	-	-	-	-	-	-	-	-	-	-
229	GCA_002258145.4_ASM225814v4_genomic	ST11	CP027065.3	10060	ColRNAI	KL47	K47	Very high	-	-	-	-	-	-	-	-	-	-	-	-	-	-	-	-	-	-	-	-	-	-	-	-	-	-	-	-	-	-	-	-	-	-	-	-	-	-	-	-	-
229	GCA_002258145.4_ASM225814v4_genomic	ST11	CP027066.3	5596	ColRNAI	KL47	K47	Very high	-	-	-	-	-	-	-	-	-	-	-	-	-	-	-	-	-	-	-	-	-	-	-	-	-	-	-	-	-	-	-	-	-	-	-	-	-	-	-	-	-
229	GCA_002258145.4_ASM225814v4_genomic	ST11	CP027067.1	120074	IncFII(pHN7A8),IncR	KL47	K47	Very high	rmtB	-	fosA3	-	-	-	catII.2*	-	-	-	-	-	TEM-1D.v1^	-	CTX-M-65	-	KPC-2	-	-	-	-	-	-	-	-	-	-	-	-	-	-	-	-	-	-	-	-	-	-	-	-
230	GCA_002968475.1_ASM296847v1_genomic	ST258	CP027147.1	4223	-	KL63	K63	Very high	-	-	-	-	-	-	-	-	-	-	-	-	-	-	-	-	-	-	-	-	-	-	-	-	-	-	-	-	-	-	-	-	-	-	-	-	-	-	-	-	-
230	GCA_002968475.1_ASM296847v1_genomic	ST258	CP027148.1	47286	IncL/M(pMU407)	KL63	K63	Very high	aac(6')-Ib'.v1	-	-	-	-	-	-	-	-	-	-	-	-	-	-	-	-	-	-	-	-	-	-	-	-	-	-	-	-	-	-	-	-	-	-	-	-	-	-	-	-
230	GCA_002968475.1_ASM296847v1_genomic	ST258	CP027149.1	33772	IncFIB(pKPHS1)	KL63	K63	Very high	aac(6')-Ib'.v1	-	-	-	-	-	-	-	-	-	-	-	-	-	-	-	-	-	-	-	-	-	-	-	-	-	-	-	-	-	-	-	-	-	-	-	-	-	-	-	-
230	GCA_002968475.1_ASM296847v1_genomic	ST258	CP027150.1	65684	IncR	KL63	K63	Very high	aac(3)-IV;aac(6')-Ib'.v1;aadA2;aadA^;aph(4)-Ia	-	-	-	-	-	cmlA1*	-	-	-	-	-	-	-	-	-	KPC-2	-	-	-	-	-	-	-	-	-	-	-	-	-	-	-	-	-	-	-	-	-	-	-	-
230	GCA_002968475.1_ASM296847v1_genomic	ST258	CP027151.1	6451	-	KL63	K63	Very high	-	-	-	-	-	-	-	-	-	-	-	-	-	-	-	-	-	-	-	-	-	-	-	-	-	-	-	-	-	-	-	-	-	-	-	-	-	-	-	-	-
230	GCA_002968475.1_ASM296847v1_genomic	ST258	CP027152.1	208849	IncFIB(K),IncFII	KL63	K63	Very high	aph3-Ia.v1^	-	-	-	-	mphA	catA1^	-	sul1	-	-	dfrA12	-	-	-	-	-	-	-	-	-	-	-	-	-	-	-	-	-	-	-	-	-	-	-	-	-	-	-	-	-
230	GCA_002968475.1_ASM296847v1_genomic	ST258	CP027153.1	6547	-	KL63	K63	Very high	-	-	-	-	-	-	-	-	-	-	-	-	-	-	-	-	-	-	-	-	-	-	-	-	-	-	-	-	-	-	-	-	-	-	-	-	-	-	-	-	-
230	GCA_002968475.1_ASM296847v1_genomic	ST258	CP027154.1	11576	-	KL63	K63	Very high	-	-	-	-	-	-	-	-	-	-	-	-	-	-	-	-	-	-	-	-	-	-	-	-	-	-	-	-	-	-	-	-	-	-	-	-	-	-	-	-	-
230	GCA_002968475.1_ASM296847v1_genomic	ST258	CP027155.1	49000	-	KL63	K63	Very high	-	-	-	-	-	-	-	-	-	-	-	-	-	-	-	-	-	-	-	-	-	-	-	-	-	-	-	-	-	-	-	-	-	-	-	-	-	-	-	-	-
230	GCA_002968475.1_ASM296847v1_genomic	ST258	CP027156.1	184525	IncFIB(Mar),IncHI1B	KL63	K63	Very high	aac(6')-Ib'.v1	-	-	-	-	-	-	-	-	-	-	-	-	-	-	-	-	-	-	-	-	-	-	-	-	-	-	-	-	-	-	-	-	-	-	-	-	-	-	-	-
231	GCA_002968495.1_ASM296849v1_genomic	ST258	CP027157.1	27546	-	KL106	unknown (KL106)	Good	-	-	-	-	-	-	-	-	-	-	-	-	-	-	-	-	-	-	-	-	-	-	-	-	-	-	-	-	-	-	-	-	-	-	-	-	-	-	-	-	-
231	GCA_002968495.1_ASM296849v1_genomic	ST258	CP027158.1	113639	IncFIB(pQil),IncFII	KL106	unknown (KL106)	Good	-	-	-	-	-	-	-	-	-	-	-	-	TEM-1D.v1^	-	-	-	KPC-2	-	-	-	-	-	-	-	-	-	-	-	-	-	-	-	-	-	-	-	-	-	-	-	-
231	GCA_002968495.1_ASM296849v1_genomic	ST258	CP027159.1	5563	IncX3	KL106	unknown (KL106)	Good	-	-	-	-	-	-	-	-	-	-	-	-	-	-	-	-	-	-	-	-	-	-	-	-	-	-	-	-	-	-	-	-	-	-	-	-	-	-	-	-	-
231	GCA_002968495.1_ASM296849v1_genomic	ST258	CP027161.1	207543	IncFIB(K),IncFII	KL106	unknown (KL106)	Good	aadA2^;aph3-Ia.v1^	-	-	-	-	mphA	catA1^	-	sul1	-	-	dfrA12	-	-	-	-	-	-	-	-	-	-	-	-	-	-	-	-	-	-	-	-	-	-	-	-	-	-	-	-	-
231	GCA_002968495.1_ASM296849v1_genomic	ST258	CP027162.1	42420	IncR	KL106	unknown (KL106)	Good	aac(3)-IV*;aac(6')-Ib'.v1;aadA2;aadA^;aph(4)-Ia	-	-	-	-	-	cmlA1*	-	sul3	-	-	-	-	-	-	-	-	-	-	-	-	-	-	-	-	-	-	-	-	-	-	-	-	-	-	-	-	-	-	-	-
231	GCA_002968495.1_ASM296849v1_genomic	ST258	CP027163.1	1207	-	KL106	unknown (KL106)	Good	-	-	-	-	-	-	-	-	-	-	-	-	-	-	-	-	-	-	-	-	-	-	-	-	-	-	-	-	-	-	-	-	-	-	-	-	-	-	-	-	-
231	GCA_002968495.1_ASM296849v1_genomic	ST258	CP027164.1	5446	-	KL106	unknown (KL106)	Good	-	-	-	-	-	-	-	-	-	-	-	-	-	-	SHV-12	-	-	-	-	-	-	-	-	-	-	-	-	-	-	-	-	-	-	-	-	-	-	-	-	-	-
232	GCA_003010735.1_ASM301073v1_genomic	ST2167	CP027613.1	191856	IncFIB(K),IncFII	KL10	K10	Very high	aadA2^	-	-	-	-	-	-	-	sul1	-	-	dfrA12	-	-	-	-	-	-	-	-	-	-	-	-	-	-	-	-	-	-	-	-	-	-	-	-	-	-	-	-	-
232	GCA_003010735.1_ASM301073v1_genomic	ST2167	CP027614.1	100759	FII(pBK30683)	KL10	K10	Very high	-	-	-	-	-	-	-	-	-	-	-	-	-	-	-	-	-	-	-	-	-	-	-	-	-	-	-	-	-	-	-	-	-	-	-	-	-	-	-	-	-
232	GCA_003010735.1_ASM301073v1_genomic	ST2167	CP027615.1	108623	-	KL10	K10	Very high	-	-	-	-	-	-	-	-	-	-	-	-	-	-	-	-	-	-	-	-	-	-	-	-	-	-	-	-	-	-	-	-	-	-	-	-	-	-	-	-	-
232	GCA_003010735.1_ASM301073v1_genomic	ST2167	CP027616.1	129985	FII(pBK30683),IncFIA(HI1)	KL10	K10	Very high	aac(6')-Ib'.v1*;aadA*;strA.v1^;strB.v1	-	-	-	-	-	-	-	sul2	-	-	dfrA14.v1^	OXA-9.v1;TEM-1D.v1^	-	-	-	KPC-3	-	-	-	-	-	-	-	-	-	-	-	-	-	-	-	-	-	-	-	-	-	-	-	-
232	GCA_003010735.1_ASM301073v1_genomic	ST2167	CP027617.1	54242	IncN3	KL10	K10	Very high	-	-	-	-	-	-	-	-	-	-	-	-	-	-	-	-	-	-	-	-	-	-	-	-	-	-	-	-	-	-	-	-	-	-	-	-	-	-	-	-	-
233	GCA_003368025.1_ASM336802v1_genomic	ST258	CP027695.1	177464	IncA/C2	KL107	unknown (KL107)	High	aac(3)-IId^;aadA2^;strB.v1	-	-	-	-	-	-	-	sul2	tet(G).v1	-	dfrA12	TEM-1D.v1^;TEM-1D.v1^	-	CTX-M-14	-	-	-	-	-	-	-	-	-	-	-	-	-	-	-	-	-	-	-	-	-	-	-	-	-	-
233	GCA_003368025.1_ASM336802v1_genomic	ST258	CP027696.1	207465	IncFIB(K),IncFII	KL107	unknown (KL107)	High	aadA2^	-	-	-	-	mphA	catA1^	-	sul1	-	-	dfrA12	-	-	-	-	-	-	-	-	-	-	-	-	-	-	-	-	-	-	-	-	-	-	-	-	-	-	-	-	-
233	GCA_003368025.1_ASM336802v1_genomic	ST258	CP027698.1	9291	ColRNAI	KL107	unknown (KL107)	High	-	-	-	-	-	-	-	-	-	-	-	-	-	-	-	-	-	-	-	-	-	-	-	-	-	-	-	-	-	-	-	-	-	-	-	-	-	-	-	-	-
233	GCA_003368025.1_ASM336802v1_genomic	ST258	CP027699.1	71749	IncL/M(pMU407)	KL107	unknown (KL107)	High	aac(6')-Ib'.v1*;aadA*	-	-	qnrE1	-	-	-	-	-	-	-	-	-	-	-	-	-	-	-	-	-	-	-	-	-	-	-	-	-	-	-	-	-	-	-	-	-	-	-	-	-
233	GCA_003368025.1_ASM336802v1_genomic	ST258	CP027700.1	46606	IncU,IncX3	KL107	unknown (KL107)	High	sat-2	-	-	-	-	-	-	-	-	-	-	-	-	-	-	-	KPC-2	-	-	-	-	-	-	-	-	-	-	-	-	-	-	-	-	-	-	-	-	-	-	-	-
234	GCA_003030145.1_ASM303014v1_genomic	ST15	CP028177.1	116768	IncFIB(pQil),IncFII	KL112	unknown (KL112)	Very high	aac(3)-IId^;aac(6')-Ib'.v1;aadA*	-	-	-	-	-	-	-	-	tet(D)	-	-	TEM-1D.v1^;TEM-1D.v1^	-	SHV-12	-	-	-	-	-	-	-	-	-	-	-	-	-	-	-	-	-	-	-	-	-	-	-	-	-	-
234	GCA_003030145.1_ASM303014v1_genomic	ST15	CP028178.1	100222	IncFII(pKPX1)	KL112	unknown (KL112)	Very high	aac(6')-Ib'.v1;aadA*;aph(3')-VI	-	-	qnrS1	-	-	-	-	-	-	-	-	OXA-9.v1;TEM-1D.v1^	-	CTX-M-15	-	NDM-1	-	-	-	-	-	-	-	-	-	-	-	-	-	-	-	-	-	-	-	-	-	-	-	-
234	GCA_003030145.1_ASM303014v1_genomic	ST15	CP028179.1	38695	IncR	KL112	unknown (KL112)	Very high	strA.v1*;strB.v1*	-	-	-	-	-	-	-	sul2	-	-	dfrA14.v1^	-	-	-	-	-	-	-	-	-	-	-	-	-	-	-	-	-	-	-	-	-	-	-	-	-	-	-	-	-
235	GCA_002257935.4_ASM225793v4_genomic	ST36	CP028389.3	166034	IncFII	KL62	K62	Very high	aac(3)-IId^;aac(6')-Ib-cr.v2;aadA16*;aph3-Ia.v1;strA.v1^;strB.v1	-	-	-	-	mphA	floR.v1	arr-3	sul1;sul1;sul2*	tet(A).v2	-	dfrA27	-	-	-	-	KPC-2	-	-	-	-	-	-	-	-	-	-	-	-	-	-	-	-	-	-	-	-	-	-	-	-
235	GCA_002257935.4_ASM225793v4_genomic	ST36	CP028390.2	208166	IncFIB(K),IncHI1B	KL62	K62	Very high	-	-	-	-	-	-	-	-	-	-	-	-	-	-	-	-	-	-	-	-	-	-	-	-	-	-	-	-	1	1	1	1	1	1	1	1	1	2	2	2	rmpA2_4*-34%
236	GCA_003692695.1_ASM369269v1_genomic	-	CP028479.1	129864	IncFIA(HI1),IncFII	KL1	K1	Very high	-	-	-	-	-	-	-	-	-	-	-	-	-	-	-	-	-	-	-	-	-	-	-	-	-	-	-	-	-	-	-	-	-	-	-	-	-	-	-	-	-
236	GCA_003692695.1_ASM369269v1_genomic	-	CP028480.1	77910	IncFII(pCRY)	KL1	K1	Very high	-	-	-	qnrS1	-	-	-	-	-	-	-	dfrA14.v1^	LAP-2	-	-	-	-	-	-	-	-	-	-	-	-	-	-	-	-	-	-	-	-	-	-	-	-	-	-	-	-
237	GCA_002164835.4_ASM216483v4_genomic	ST11	CP028539.3	10060	ColRNAI	KL64	K64	Very high	-	-	-	-	-	-	-	-	-	-	-	-	-	-	-	-	-	-	-	-	-	-	-	-	-	-	-	-	-	-	-	-	-	-	-	-	-	-	-	-	-
237	GCA_002164835.4_ASM216483v4_genomic	ST11	CP028540.3	5596	ColRNAI	KL64	K64	Very high	-	-	-	-	-	-	-	-	-	-	-	-	-	-	-	-	-	-	-	-	-	-	-	-	-	-	-	-	-	-	-	-	-	-	-	-	-	-	-	-	-
237	GCA_002164835.4_ASM216483v4_genomic	ST11	CP028541.2	177516	IncFII(pHN7A8),IncR	KL64	K64	Very high	rmtB	-	fosA3	-	-	-	catII.2*	-	-	-	-	-	TEM-1D.v1^	-	CTX-M-65	-	KPC-2;KPC-2;KPC-2	-	-	-	-	-	-	-	-	-	-	-	-	-	-	-	-	-	-	-	-	-	-	-	-
238	GCA_002853435.3_ASM285343v3_genomic	ST11	CP028543.1	159355	IncFIB(K),IncFII	KL47	K47	Very high	aac(3)-IId^;aadA2	-	-	-	-	-	-	-	sul1*	-	-	dfrA12	-	-	-	-	-	-	-	-	-	-	-	-	-	-	-	-	-	-	-	-	-	-	-	-	-	-	-	-	-
238	GCA_002853435.3_ASM285343v3_genomic	ST11	CP028544.1	110562	-	KL47	K47	Very high	-	-	-	-	-	-	-	-	-	-	-	-	-	-	-	-	-	-	-	-	-	-	-	-	-	-	-	-	-	-	-	-	-	-	-	-	-	-	-	-	-
238	GCA_002853435.3_ASM285343v3_genomic	ST11	CP028545.2	10060	ColRNAI	KL47	K47	Very high	-	-	-	-	-	-	-	-	-	-	-	-	-	-	-	-	-	-	-	-	-	-	-	-	-	-	-	-	-	-	-	-	-	-	-	-	-	-	-	-	-
238	GCA_002853435.3_ASM285343v3_genomic	ST11	CP028546.2	5596	ColRNAI	KL47	K47	Very high	-	-	-	-	-	-	-	-	-	-	-	-	-	-	-	-	-	-	-	-	-	-	-	-	-	-	-	-	-	-	-	-	-	-	-	-	-	-	-	-	-
238	GCA_002853435.3_ASM285343v3_genomic	ST11	CP028547.2	73791	IncFII(pHN7A8)	KL47	K47	Very high	rmtB	-	-	-	-	-	catII.2*	-	-	-	-	-	TEM-1D.v1^	-	SHV-12	-	KPC-2	-	-	-	-	-	-	-	-	-	-	-	-	-	-	-	-	-	-	-	-	-	-	-	-
239	GCA_002811325.3_ASM281132v3_genomic	ST11	CP028579.2	28726	IncN	KL64	K64	Very high	-	-	-	-	-	-	-	-	-	tet(A).v1*	-	-	TEM-1D.v1^	-	-	-	-	-	-	-	-	-	-	-	-	-	-	-	-	-	-	-	-	-	-	-	-	-	-	-	-
239	GCA_002811325.3_ASM281132v3_genomic	ST11	CP028580.2	12746	ColRNAI	KL64	K64	Very high	-	-	-	-	-	-	-	-	-	-	-	-	-	-	-	-	-	-	-	-	-	-	-	-	-	-	-	-	-	-	-	-	-	-	-	-	-	-	-	-	-
239	GCA_002811325.3_ASM281132v3_genomic	ST11	CP028581.2	5596	ColRNAI	KL64	K64	Very high	-	-	-	-	-	-	-	-	-	-	-	-	-	-	-	-	-	-	-	-	-	-	-	-	-	-	-	-	-	-	-	-	-	-	-	-	-	-	-	-	-
239	GCA_002811325.3_ASM281132v3_genomic	ST11	CP028582.2	149258	IncFII(pHN7A8),IncR	KL64	K64	Very high	aac(6')-Ib-cr.v2;aadA16*	-	-	-	-	-	catII.2*	arr-3	sul1	-	-	dfrA27	-	-	CTX-M-65	-	KPC-2	-	-	-	-	-	-	-	-	-	-	-	-	-	-	-	-	-	-	-	-	-	-	-	-
240	GCA_003054385.1_ASM305438v1_genomic	ST15	CP028717.1	134869	IncFII	KL28	K28	Good	aac(3)-IId^;aac(6')-Ib-cr.v2;aadA16*;aph3-Ia.v1;strA.v1^;strB.v1	-	-	qnrS1	-	mphA	floR.v1	arr-3	sul1;sul2*	tet(A).v2	-	dfrA27	TEM-1D.v1^	-	CTX-M-3	-	-	-	-	-	-	-	-	-	-	-	-	-	-	-	-	-	-	-	-	-	-	-	-	-	-
240	GCA_003054385.1_ASM305438v1_genomic	ST15	CP028718.1	46161	IncX3	KL28	K28	Good	-	-	-	-	-	-	-	-	-	-	-	-	-	-	-	-	NDM-19	-	-	-	-	-	-	-	-	-	-	-	-	-	-	-	-	-	-	-	-	-	-	-	-
241	GCA_002852945.3_ASM285294v3_genomic	ST11	CP028779.2	3999	Col440I	KL39	K39	Very high	-	-	-	-	-	-	-	-	-	-	-	-	-	-	-	-	-	-	-	-	-	-	-	-	-	-	-	-	-	-	-	-	-	-	-	-	-	-	-	-	-
241	GCA_002852945.3_ASM285294v3_genomic	ST11	CP028780.2	2442	-	KL39	K39	Very high	-	-	-	-	-	-	-	-	-	-	-	-	-	-	-	-	-	-	-	-	-	-	-	-	-	-	-	-	-	-	-	-	-	-	-	-	-	-	-	-	-
241	GCA_002852945.3_ASM285294v3_genomic	ST11	CP028781.2	159311	IncFIB(K),IncX3	KL39	K39	Very high	aadA2^;aph3-Ia.v1^	-	-	-	-	mphA	-	-	sul1	-	-	dfrA12	-	-	-	-	NDM-5	-	-	-	-	-	-	-	-	-	-	-	-	-	-	-	-	-	-	-	-	-	-	-	-
241	GCA_002852945.3_ASM285294v3_genomic	ST11	CP028782.2	74010	IncFIA(HI1)	KL39	K39	Very high	aac(6')-Ib-cr.v2;aadA16*	-	-	qnrB2.v2^	-	-	floR.v1*	arr-3	sul1;sul1	tet(D)	-	dfrA27	-	-	CTX-M-27	-	-	-	-	-	-	-	-	-	-	-	-	-	-	-	-	-	-	-	-	-	-	-	-	-	-
242	GCA_002852995.3_ASM285299v3_genomic	ST1	CP028784.1	182097	IncFIB(K),IncFII	KL45	K45	Very high	-	-	-	-	-	-	-	-	-	-	-	-	-	-	-	-	-	-	-	-	-	-	-	-	-	-	-	-	-	-	-	-	-	-	-	-	-	-	-	-	-
242	GCA_002852995.3_ASM285299v3_genomic	ST1	CP028785.2	5733	ColRNAI	KL45	K45	Very high	-	-	-	-	-	-	-	-	-	-	-	-	-	-	-	-	-	-	-	-	-	-	-	-	-	-	-	-	-	-	-	-	-	-	-	-	-	-	-	-	-
242	GCA_002852995.3_ASM285299v3_genomic	ST1	CP028786.2	54035	IncX3	KL45	K45	Very high	-	-	-	-	-	-	-	-	-	-	-	-	-	-	SHV-12	-	NDM-1	-	-	-	-	-	-	-	-	-	-	-	-	-	-	-	-	-	-	-	-	-	-	-	-
243	GCA_003038215.3_ASM303821v3_genomic	ST11	CP028788.2	10060	ColRNAI	KL47	K47	High	-	-	-	-	-	-	-	-	-	-	-	-	-	-	-	-	-	-	-	-	-	-	-	-	-	-	-	-	-	-	-	-	-	-	-	-	-	-	-	-	-
243	GCA_003038215.3_ASM303821v3_genomic	ST11	CP028789.2	5596	ColRNAI	KL47	K47	High	-	-	-	-	-	-	-	-	-	-	-	-	-	-	-	-	-	-	-	-	-	-	-	-	-	-	-	-	-	-	-	-	-	-	-	-	-	-	-	-	-
243	GCA_003038215.3_ASM303821v3_genomic	ST11	CP028790.2	104810	IncFII(pHN7A8)	KL47	K47	High	rmtB	-	fosA3	-	-	-	-	-	-	-	-	-	TEM-1D.v1^	-	CTX-M-65	-	KPC-2	-	-	-	-	-	-	-	-	-	-	-	-	-	-	-	-	-	-	-	-	-	-	-	-
243	GCA_003038215.3_ASM303821v3_genomic	ST11	CP028791.1	288222	IncFIB(Mar)	KL47	K47	High	aac(6')-Ib-cr.v2^	-	-	-	-	-	catB3.v2	arr-3	sul1	-	-	-	OXA-1	-	-	-	-	-	-	-	-	-	-	-	-	-	-	-	1	1	1	1	1	-	-	-	-	-	-	-	rmpA2_6*-55%
243	GCA_003038215.3_ASM303821v3_genomic	ST11	CP028792.1	125009	IncFIB(K)	KL47	K47	High	aac(3)-IId^;aph3-Ia.v1^	-	-	qnrS1	-	mphA	-	-	sul1	tet(A).v1	-	dfrA1.v1	LAP-2	-	SHV-12	-	-	-	-	-	-	-	-	-	-	-	-	-	-	-	-	-	-	-	-	-	-	-	-	-	-
244	GCA_003037325.3_ASM303732v3_genomic	ST11	CP028794.1	54847	-	KL47	K47	Very high	-	-	-	-	-	-	-	-	-	-	-	-	-	-	-	-	-	-	-	-	-	-	-	-	-	-	-	-	-	-	-	-	-	-	-	-	-	-	-	-	-
244	GCA_003037325.3_ASM303732v3_genomic	ST11	CP028795.2	5596	ColRNAI	KL47	K47	Very high	-	-	-	-	-	-	-	-	-	-	-	-	-	-	-	-	-	-	-	-	-	-	-	-	-	-	-	-	-	-	-	-	-	-	-	-	-	-	-	-	-
244	GCA_003037325.3_ASM303732v3_genomic	ST11	CP028796.1	112467	IncFII(pHN7A8),IncR	KL47	K47	Very high	rmtB	-	-	-	-	-	-	-	-	-	-	-	TEM-1D.v1^	-	CTX-M-65;SHV-12	-	KPC-2	-	-	-	-	-	-	-	-	-	-	-	-	-	-	-	-	-	-	-	-	-	-	-	-
245	GCA_002258055.3_ASM225805v3_genomic	ST11	CP028801.2	10060	ColRNAI	KL15	K15	Very high	-	-	-	-	-	-	-	-	-	-	-	-	-	-	-	-	-	-	-	-	-	-	-	-	-	-	-	-	-	-	-	-	-	-	-	-	-	-	-	-	-
245	GCA_002258055.3_ASM225805v3_genomic	ST11	CP028802.2	6425	Col440I,Col440II	KL15	K15	Very high	-	-	-	-	-	-	-	-	-	-	-	-	-	-	-	-	-	-	-	-	-	-	-	-	-	-	-	-	-	-	-	-	-	-	-	-	-	-	-	-	-
245	GCA_002258055.3_ASM225805v3_genomic	ST11	CP028803.2	5897	ColRNAI	KL15	K15	Very high	-	-	-	-	-	-	-	-	-	-	-	-	-	-	-	-	-	-	-	-	-	-	-	-	-	-	-	-	-	-	-	-	-	-	-	-	-	-	-	-	-
245	GCA_002258055.3_ASM225805v3_genomic	ST11	CP028804.2	323935	IncA/C2,IncFIB(K),IncFII	KL15	K15	Very high	aac(3)-IIa.v1^;aadA2^;aph3-Ia.v1^;strA.v1^;strB.v1	-	-	-	-	ermB.v1*;mphA;mphA	floR.v1*	-	sul1;sul2	tet(A).v2*	-	dfrA12	CMY-2.v2	-	-	-	-	-	-	-	-	-	-	-	-	-	-	-	-	-	-	-	-	-	-	-	-	-	-	-	-
245	GCA_002258055.3_ASM225805v3_genomic	ST11	CP028805.1	131028	IncFII,IncR	KL15	K15	Very high	-	-	-	-	-	-	-	-	-	-	-	-	-	-	-	-	KPC-2	-	-	-	-	-	-	-	-	-	-	-	-	-	-	-	-	-	-	-	-	-	-	-	-
246	GCA_003056445.1_ASM305644v1_genomic	ST405	CP028817.1	231030	IncFIB(K),IncFII	KL151	unknown (KL151)	Very high	strA.v1^;strB.v1	-	-	qnrB1.v2^	-	-	-	-	sul2	-	-	dfrA14.v1^	TEM-1D.v1^	-	CTX-M-15	-	-	-	-	-	-	-	-	-	-	-	-	-	-	-	-	-	-	-	-	-	-	-	-	-	-
246	GCA_003056445.1_ASM305644v1_genomic	ST405	CP028818.1	46885	IncL/M(pOXA-48)	KL151	unknown (KL151)	Very high	-	-	-	-	-	-	-	-	-	-	-	-	-	-	-	-	OXA-48	-	-	-	-	-	-	-	-	-	-	-	-	-	-	-	-	-	-	-	-	-	-	-	-
246	GCA_003056445.1_ASM305644v1_genomic	ST405	CP028819.1	2896	-	KL151	unknown (KL151)	Very high	-	-	-	-	-	-	-	-	-	-	-	-	-	-	-	-	-	-	-	-	-	-	-	-	-	-	-	-	-	-	-	-	-	-	-	-	-	-	-	-	-
246	GCA_003056445.1_ASM305644v1_genomic	ST405	CP028820.1	2661	-	KL151	unknown (KL151)	Very high	aac(3)-IIa.v1^	-	-	-	-	-	-	-	-	-	-	-	-	-	-	-	-	-	-	-	-	-	-	-	-	-	-	-	-	-	-	-	-	-	-	-	-	-	-	-	-
246	GCA_003056445.1_ASM305644v1_genomic	ST405	CP028821.1	2186	-	KL151	unknown (KL151)	Very high	aac(6')-Ib-cr.v2	-	-	-	-	-	-	-	-	-	-	-	OXA-1	-	-	-	-	-	-	-	-	-	-	-	-	-	-	-	-	-	-	-	-	-	-	-	-	-	-	-	-
246	GCA_003056445.1_ASM305644v1_genomic	ST405	CP028822.1	2138	-	KL151	unknown (KL151)	Very high	-	-	-	-	-	-	-	-	-	-	-	-	-	-	-	-	-	-	-	-	-	-	-	-	-	-	-	-	-	-	-	-	-	-	-	-	-	-	-	-	-
246	GCA_003056445.1_ASM305644v1_genomic	ST405	CP028823.1	557	-	KL151	unknown (KL151)	Very high	-	-	-	-	-	-	-	-	-	-	-	-	-	-	-	-	-	-	-	-	-	-	-	-	-	-	-	-	-	-	-	-	-	-	-	-	-	-	-	-	-
246	GCA_003056445.1_ASM305644v1_genomic	ST405	CP028824.1	507	-	KL151	unknown (KL151)	Very high	-	-	-	-	-	-	-	-	-	-	-	-	-	-	-	-	-	-	-	-	-	-	-	-	-	-	-	-	-	-	-	-	-	-	-	-	-	-	-	-	-
246	GCA_003056445.1_ASM305644v1_genomic	ST405	CP028825.1	202	-	KL151	unknown (KL151)	Very high	-	-	-	-	-	-	-	-	-	-	-	-	-	-	-	-	-	-	-	-	-	-	-	-	-	-	-	-	-	-	-	-	-	-	-	-	-	-	-	-	-
247	GCA_015290985.1_ASM1529098v1_genomic	ST23	CP028851.1	238037	-	KL1	K1	Very high	aac(6')-Ib-cr.v2	-	-	-	-	-	catB3.v2	arr-3;arr-3	sul1;sul1	-	-	-	OXA-1	-	-	-	NDM-1	-	-	-	-	-	-	-	-	-	-	-	-	-	-	-	-	-	-	-	-	-	-	-	-
247	GCA_015290985.1_ASM1529098v1_genomic	ST23	CP028852.1	231431	IncFIB(K),IncHI1B	KL1	K1	Very high	-	-	-	-	-	-	-	-	-	-	-	-	-	-	-	-	-	-	-	-	-	-	-	-	-	-	-	-	1	1	1	1	1	1	4	1	1	2	2	2	rmpA2_6*-60%
247	GCA_015290985.1_ASM1529098v1_genomic	ST23	CP028853.1	94396	IncFII	KL1	K1	Very high	aac(6')-Ib-cr.v2;aadA16*;aph3-Ia.v1	-	-	qnrS1	-	mphA	-	arr-3	sul1;sul1	tet(A).v1	-	dfrA27	LAP-2	-	-	-	-	-	-	-	-	-	-	-	-	-	-	-	-	-	-	-	-	-	-	-	-	-	-	-	-
247	GCA_015290985.1_ASM1529098v1_genomic	ST23	CP028854.1	70299	IncFII	KL1	K1	Very high	-	-	-	-	-	-	-	-	-	-	-	-	-	-	CTX-M-14	-	-	-	-	-	-	-	-	-	-	-	-	-	-	-	-	-	-	-	-	-	-	-	-	-	-
247	GCA_015290985.1_ASM1529098v1_genomic	ST23	CP028855.1	54031	-	KL1	K1	Very high	-	-	-	-	-	-	-	-	-	-	-	-	-	-	-	-	-	-	-	-	-	-	-	-	-	-	-	-	-	-	-	-	-	-	-	-	-	-	-	-	-
247	GCA_015290985.1_ASM1529098v1_genomic	ST23	CP028856.1	31145	IncX4	KL1	K1	Very high	-	-	-	-	-	-	-	-	-	-	-	-	-	-	-	-	-	-	-	-	-	-	-	-	-	-	-	-	-	-	-	-	-	-	-	-	-	-	-	-	-
247	GCA_015290985.1_ASM1529098v1_genomic	ST23	CP028857.1	4096	Col440I,Col440II	KL1	K1	Very high	-	-	-	-	-	-	-	-	-	-	-	-	-	-	-	-	-	-	-	-	-	-	-	-	-	-	-	-	-	-	-	-	-	-	-	-	-	-	-	-	-
248	GCA_003076915.1_ASM307691v1_genomic	ST375	CP028916.1	148366	IncFIB(K),IncHI1B,IncHI1B	KL2	K2	Very high	-	-	-	-	-	-	-	-	-	-	-	-	-	-	-	-	-	-	-	-	-	-	-	-	-	-	-	-	-	-	-	-	-	-	-	-	-	-	-	-	-
249	GCA_003069525.1_ASM306952v1_genomic	ST14	CP028929.1	283371	IncFIB(Mar),IncHI1B	KL2	K2	Very high	aac(6')-Ib-cr.v2;aadA2^;aph(3')-VI;armA	-	-	qnrB1.v2^	-	mphE.v2^;msrE	CatB4.v1	-	sul1	-	-	dfrA12;dfrA14.v1^	OXA-1	-	-	-	NDM-1	-	-	-	-	-	-	-	-	-	-	-	-	-	-	-	-	-	-	-	-	-	-	-	-
249	GCA_003069525.1_ASM306952v1_genomic	ST14	CP028930.1	103694	IncFIB(K)	KL2	K2	Very high	-	-	-	-	-	-	-	-	-	-	-	-	-	-	-	-	-	-	-	-	-	-	-	-	-	-	-	-	-	-	-	-	-	-	-	-	-	-	-	-	-
249	GCA_003069525.1_ASM306952v1_genomic	ST14	CP028931.1	70829	IncFIA(HI1),IncR	KL2	K2	Very high	aac(3)-IId^;aac(6')-Ib'.v1;aadA*;strA.v1*;strB.v1*	-	-	-	-	ereA2*	cmlA5	arr-2	sul1*;sul2	-	-	-	OXA-9.v1;TEM-1D.v1^	-	CTX-M-15	-	-	-	-	-	-	-	-	-	-	-	-	-	-	-	-	-	-	-	-	-	-	-	-	-	-
250	GCA_003071305.1_ASM307130v1_genomic	ST34	CP028954.1	214704	IncFIB(K),IncFII	KL57	K57	High	aadA^	-	-	-	-	-	-	-	sul1	-	-	-	-	-	-	-	-	-	-	-	-	-	-	-	-	-	-	-	-	-	-	-	-	-	-	-	-	-	-	-	-
250	GCA_003071305.1_ASM307130v1_genomic	ST34	CP028955.1	134346	IncFIB(pQil),IncFII,IncR	KL57	K57	High	aac(6')-Ib-cr.v2	-	-	-	-	-	-	-	sul2*	tet(A).v1	-	dfrA14.v1^	-	-	-	-	-	-	-	-	-	-	-	-	-	-	-	-	-	-	-	-	-	-	-	-	-	-	-	-	-
251	GCA_003073315.1_ASM307331v1_genomic	ST34	CP028991.1	85698	IncFIB(pQil)	KL57	K57	High	aac(6')-Ib-cr.v2	-	-	-	-	-	-	-	sul2*	-	-	dfrA14.v1^	-	-	-	-	-	-	-	-	-	-	-	-	-	-	-	-	-	-	-	-	-	-	-	-	-	-	-	-	-
251	GCA_003073315.1_ASM307331v1_genomic	ST34	CP028992.1	68953	-	KL57	K57	High	-	-	-	-	-	-	-	-	-	-	-	-	-	-	-	-	-	-	-	-	-	-	-	-	-	-	-	-	-	-	-	-	-	-	-	-	-	-	-	-	-
251	GCA_003073315.1_ASM307331v1_genomic	ST34	CP028993.1	49476	IncFII,IncR	KL57	K57	High	-	-	-	-	-	-	-	-	-	tet(A).v1	-	-	-	-	-	-	-	-	-	-	-	-	-	-	-	-	-	-	-	-	-	-	-	-	-	-	-	-	-	-	-
252	GCA_003073335.1_ASM307333v1_genomic	ST11	CP028995.1	152176	IncFIB(K),IncFII	KL64	K64	Perfect	-	-	-	qnrB4	-	-	-	-	-	-	-	-	DHA-1;TEM-1D.v1^	-	-	-	-	-	-	-	-	-	-	-	-	-	-	-	-	-	-	-	-	-	-	-	-	-	-	-	-
252	GCA_003073335.1_ASM307333v1_genomic	ST11	CP028996.1	176325	IncA/C2	KL64	K64	Perfect	aac(3)-IId^;aadA2^;rmtB;strA.v1^;strB.v1	-	-	-	-	erm(42)*	-	-	sul2	tet(G).v1	-	dfrA12	TEM-1D.v1^;TEM-1D.v1^	-	CTX-M-14	-	-	-	-	-	-	-	-	-	-	-	-	-	-	-	-	-	-	-	-	-	-	-	-	-	-
252	GCA_003073335.1_ASM307333v1_genomic	ST11	CP028997.1	109938	IncFIB(pKPHS1)	KL64	K64	Perfect	-	-	-	-	-	-	-	-	-	-	-	-	-	-	-	-	-	-	-	-	-	-	-	-	-	-	-	-	-	-	-	-	-	-	-	-	-	-	-	-	-
252	GCA_003073335.1_ASM307333v1_genomic	ST11	CP028998.1	10077	ColRNAI	KL64	K64	Perfect	-	-	-	-	-	-	-	-	-	-	-	-	-	-	-	-	-	-	-	-	-	-	-	-	-	-	-	-	-	-	-	-	-	-	-	-	-	-	-	-	-
252	GCA_003073335.1_ASM307333v1_genomic	ST11	CP028999.1	46504	-	KL64	K64	Perfect	-	-	-	-	-	-	-	-	-	-	-	-	-	-	CTX-M-14	-	-	-	-	-	-	-	-	-	-	-	-	-	-	-	-	-	-	-	-	-	-	-	-	-	-
252	GCA_003073335.1_ASM307333v1_genomic	ST11	CP029000.1	125913	IncFIB(pQil),IncFII	KL64	K64	Perfect	-	-	-	qnrB4	-	-	-	-	-	-	-	-	DHA-1;TEM-1D.v1^	-	-	-	-	-	-	-	-	-	-	-	-	-	-	-	-	-	-	-	-	-	-	-	-	-	-	-	-
253	GCA_003073675.1_ASM307367v1_genomic	ST512	CP029098.1	11611	-	KL107	unknown (KL107)	Very high	-	-	-	-	-	-	-	-	-	-	-	-	-	-	-	-	-	-	-	-	-	-	-	-	-	-	-	-	-	-	-	-	-	-	-	-	-	-	-	-	-
253	GCA_003073675.1_ASM307367v1_genomic	ST512	CP029100.1	29625	IncX3	KL107	unknown (KL107)	Very high	-	-	-	-	-	-	-	-	-	-	-	-	-	-	-	-	-	-	-	-	-	-	-	-	-	-	-	-	-	-	-	-	-	-	-	-	-	-	-	-	-
253	GCA_003073675.1_ASM307367v1_genomic	ST512	CP029101.1	208035	IncFIB(K),IncFII	KL107	unknown (KL107)	Very high	aadA2^;aph3-Ia.v1^	-	-	-	-	mphA	catA1^	-	sul1	-	-	dfrA12	-	-	-	-	-	-	-	-	-	-	-	-	-	-	-	-	-	-	-	-	-	-	-	-	-	-	-	-	-
253	GCA_003073675.1_ASM307367v1_genomic	ST512	CP029102.1	135655	IncFIB(pQil),IncFII	KL107	unknown (KL107)	Very high	-	-	-	-	-	-	-	-	-	-	-	-	TEM-1D.v1^;TEM-1D.v1^	-	-	-	KPC-3;KPC-3	-	-	-	-	-	-	-	-	-	-	-	-	-	-	-	-	-	-	-	-	-	-	-	-
254	GCA_003074015.1_ASM307401v1_genomic	ST15	CP029135.1	70613	IncFIA(HI1),IncR	KL112	unknown (KL112)	Very high	strA.v1^;strB.v1	-	-	-	-	-	-	-	sul2	-	-	dfrA14.v1^	TEM-1D.v1^	-	-	-	-	-	-	-	-	-	-	-	-	-	-	-	-	-	-	-	-	-	-	-	-	-	-	-	-
254	GCA_003074015.1_ASM307401v1_genomic	ST15	CP029136.1	190416	IncFIB(K),IncFII	KL112	unknown (KL112)	Very high	-	-	-	-	-	-	-	-	-	-	-	-	-	-	-	-	-	-	-	-	-	-	-	-	-	-	-	-	-	-	-	-	-	-	-	-	-	-	-	-	-
254	GCA_003074015.1_ASM307401v1_genomic	ST15	CP029138.1	81137	IncL/M(pMU407)	KL112	unknown (KL112)	Very high	ant(2'')-Ia	-	-	-	-	mphA	-	-	-	-	-	-	-	-	SHV-7^	-	-	-	-	-	-	-	-	-	-	-	-	-	-	-	-	-	-	-	-	-	-	-	-	-	-
254	GCA_003074015.1_ASM307401v1_genomic	ST15	CP029139.1	2058	ColpVC	KL112	unknown (KL112)	Very high	-	-	-	-	-	-	-	-	-	-	-	-	-	-	-	-	-	-	-	-	-	-	-	-	-	-	-	-	-	-	-	-	-	-	-	-	-	-	-	-	-
255	GCA_003111805.2_ASM311180v2_genomic	ST11	CP029217.1	288994	-	KL47	K47	Very high	-	-	-	-	-	-	-	-	-	-	-	-	-	-	-	-	-	-	-	-	-	-	-	-	-	-	-	-	-	-	-	-	-	-	-	-	-	-	-	-	-
255	GCA_003111805.2_ASM311180v2_genomic	ST11	CP029218.2	177991	IncFIB(K),IncHI1B	KL47	K47	Very high	-	-	-	-	-	-	-	-	-	-	-	-	-	-	-	-	-	-	-	-	-	-	-	-	-	-	-	-	1	1	1	1	1	-	-	-	-	-	-	-	rmpA2_2-54%
255	GCA_003111805.2_ASM311180v2_genomic	ST11	CP029219.1	128737	IncFII(pHN7A8)	KL47	K47	Very high	rmtB	-	fosA3	-	-	-	-	-	-	-	-	-	TEM-1D.v1^	-	-	-	KPC-2	-	-	-	-	-	-	-	-	-	-	-	-	-	-	-	-	-	-	-	-	-	-	-	-
256	GCA_003112125.1_ASM311212v1_genomic	ST11	CP029221.1	217870	IncFIB(K),IncHI1B	KL64	K64	High	-	-	-	-	-	-	-	-	-	-	-	-	-	-	-	-	-	-	-	-	-	-	-	-	-	-	-	-	1	1	1	1	1	-	-	-	-	2	3	2	rmpA2_3-47%
256	GCA_003112125.1_ASM311212v1_genomic	ST11	CP029222.1	142762	-	KL64	K64	High	-	-	-	-	-	-	-	-	-	-	-	-	-	-	-	-	-	-	-	-	-	-	-	-	-	-	-	-	-	-	-	-	-	-	-	-	-	-	-	-	-
256	GCA_003112125.1_ASM311212v1_genomic	ST11	CP029223.1	87095	IncFII(pCRY)	KL64	K64	High	-	-	-	qnrS1	-	-	catII.2*	-	sul2	tet(A).v1	-	dfrA14.v1^	LAP-2	-	-	-	-	-	-	-	-	-	-	-	-	-	-	-	-	-	-	-	-	-	-	-	-	-	-	-	-
256	GCA_003112125.1_ASM311212v1_genomic	ST11	CP029224.1	11970	ColRNAI	KL64	K64	High	-	-	-	-	-	-	-	-	-	-	-	-	-	-	-	-	-	-	-	-	-	-	-	-	-	-	-	-	-	-	-	-	-	-	-	-	-	-	-	-	-
256	GCA_003112125.1_ASM311212v1_genomic	ST11	CP029225.1	145851	IncFII(pHN7A8),IncR	KL64	K64	High	rmtB	-	-	-	-	-	-	-	-	-	-	-	TEM-1D.v1^	-	CTX-M-65;SHV-12	-	KPC-2	-	-	-	-	-	-	-	-	-	-	-	-	-	-	-	-	-	-	-	-	-	-	-	-
257	GCA_003111885.2_ASM311188v2_genomic	ST11	CP029227.1	130876	IncHI1B	KL47	K47	Very high	-	-	-	-	-	-	-	-	-	-	-	-	-	-	-	-	-	-	-	-	-	-	-	-	-	-	-	-	1	1	1	1	1	-	-	-	-	-	-	-	rmpA2_9
257	GCA_003111885.2_ASM311188v2_genomic	ST11	CP029228.2	177614	IncFIB(K),IncHI1B	KL47	K47	Very high	-	-	-	-	-	-	-	-	-	-	-	-	-	-	-	-	-	-	-	-	-	-	-	-	-	-	-	-	1	1	1	1	1	-	-	-	-	-	-	-	rmpA2_9
257	GCA_003111885.2_ASM311188v2_genomic	ST11	CP029229.1	11970	ColRNAI	KL47	K47	Very high	-	-	-	-	-	-	-	-	-	-	-	-	-	-	-	-	-	-	-	-	-	-	-	-	-	-	-	-	-	-	-	-	-	-	-	-	-	-	-	-	-
257	GCA_003111885.2_ASM311188v2_genomic	ST11	CP029230.1	249533	IncFII(pHN7A8),IncI1	KL47	K47	Very high	aadA16*;rmtB	-	-	-	-	-	-	-	sul1	-	-	dfrA27	TEM-1D.v1^	-	CTX-M-14^	-	KPC-2	-	-	-	-	-	-	-	-	-	-	-	-	-	-	-	-	-	-	-	-	-	-	-	-
258	GCA_002852975.3_ASM285297v3_genomic	ST11	CP029379.1	11970	ColRNAI	KL64	K64	Very high	-	-	-	-	-	-	-	-	-	-	-	-	-	-	-	-	-	-	-	-	-	-	-	-	-	-	-	-	-	-	-	-	-	-	-	-	-	-	-	-	-
258	GCA_002852975.3_ASM285297v3_genomic	ST11	CP029380.1	5596	ColRNAI	KL64	K64	Very high	-	-	-	-	-	-	-	-	-	-	-	-	-	-	-	-	-	-	-	-	-	-	-	-	-	-	-	-	-	-	-	-	-	-	-	-	-	-	-	-	-
258	GCA_002852975.3_ASM285297v3_genomic	ST11	CP029381.1	146790	IncFII(pHN7A8),IncR	KL64	K64	Very high	rmtB	-	-	-	-	-	-	-	-	-	-	-	TEM-1D.v1^	-	CTX-M-65;SHV-12	-	KPC-2	-	-	-	-	-	-	-	-	-	-	-	-	-	-	-	-	-	-	-	-	-	-	-	-
258	GCA_002852975.3_ASM285297v3_genomic	ST11	CP029382.1	85185	IncFII(pCRY)	KL64	K64	Very high	-	-	-	qnrS1	-	-	-	-	sul2	tet(A).v1	-	dfrA14.v1^	LAP-2	-	-	-	-	-	-	-	-	-	-	-	-	-	-	-	-	-	-	-	-	-	-	-	-	-	-	-	-
258	GCA_002852975.3_ASM285297v3_genomic	ST11	CP029383.2	178741	IncFIB(K),IncHI1B	KL64	K64	Very high	-	-	-	-	-	-	-	-	-	-	-	-	-	-	-	-	-	-	-	-	-	-	-	-	-	-	-	-	1	1	1	1	1	-	-	-	-	2	3	2	rmpA2_3-47%
259	GCA_003037615.2_ASM303761v2_genomic	ST48	CP029385.1	1934	ColpVC	KL62	K62	High	-	-	-	-	-	-	-	-	-	-	-	-	-	-	-	-	-	-	-	-	-	-	-	-	-	-	-	-	-	-	-	-	-	-	-	-	-	-	-	-	-
259	GCA_003037615.2_ASM303761v2_genomic	ST48	CP029386.1	52989	IncX3	KL62	K62	High	-	-	-	-	-	-	-	-	-	-	-	-	-	-	SHV-31.v1^	-	NDM-6	-	-	-	-	-	-	-	-	-	-	-	-	-	-	-	-	-	-	-	-	-	-	-	-
259	GCA_003037615.2_ASM303761v2_genomic	ST48	CP029387.1	226524	IncFIB(K),IncFII	KL62	K62	High	-	-	-	-	-	-	-	-	-	tet(D)	-	-	-	-	-	-	-	-	-	-	-	-	-	-	-	-	-	-	-	-	-	-	-	-	-	-	-	-	-	-	-
260	GCA_003181055.1_ASM318105v1_genomic	ST147	CP029583.1	112141	IncFIA(HI1)	KL64	K64	Perfect	-	-	-	-	-	-	-	-	-	-	-	-	-	-	-	-	-	-	-	-	-	-	-	-	-	-	-	-	-	-	-	-	-	-	-	-	-	-	-	-	-
260	GCA_003181055.1_ASM318105v1_genomic	ST147	CP029584.1	2044	-	KL64	K64	Perfect	-	-	-	-	-	-	-	-	-	-	-	-	-	-	-	-	-	-	-	-	-	-	-	-	-	-	-	-	-	-	-	-	-	-	-	-	-	-	-	-	-
260	GCA_003181055.1_ASM318105v1_genomic	ST147	CP029585.1	8809	Col440I,Col440I	KL64	K64	Perfect	-	-	-	-	-	-	-	-	-	-	-	-	-	-	-	-	-	-	-	-	-	-	-	-	-	-	-	-	-	-	-	-	-	-	-	-	-	-	-	-	-
260	GCA_003181055.1_ASM318105v1_genomic	ST147	CP029586.1	96190	IncFIB(pQil)	KL64	K64	Perfect	aac(3)-IIa.v1^;aac(6')-Ib-cr.v2;strA.v1;strB.v1	-	-	qnrS1	-	-	CatB4.v1;catA1^	-	sul1	tet(A).v1	-	dfrA1.v1	OXA-1;TEM-1D.v1^	-	CTX-M-15	-	-	-	-	-	-	-	-	-	-	-	-	-	-	-	-	-	-	-	-	-	-	-	-	-	-
261	GCA_003181095.1_ASM318109v1_genomic	ST16	CP029588.1	216772	IncFIB(K),IncFII	KL51	K51	Very high	aac(6')-Ib-cr.v2;aadA2^	-	-	-	-	-	CatB4.v1	-	sul1	tet(A).v1	-	dfrA12	OXA-1;TEM-1D.v1^	-	CTX-M-15	-	-	-	-	-	-	-	-	-	-	-	-	-	-	-	-	-	-	-	-	-	-	-	-	-	-
261	GCA_003181095.1_ASM318109v1_genomic	ST16	CP029589.1	5251	Col440I,Col440II	KL51	K51	Very high	-	-	-	-	-	-	-	-	-	-	-	-	-	-	-	-	-	-	-	-	-	-	-	-	-	-	-	-	-	-	-	-	-	-	-	-	-	-	-	-	-
262	GCA_003181135.1_ASM318113v1_genomic	ST16	CP029591.1	219996	IncFIB(K),IncFII	KL51	K51	Very high	aac(6')-Ib-cr.v2;aadA2^	-	-	-	-	mphA	CatB4.v1	-	sul1	tet(A).v1	-	dfrA12	OXA-1;TEM-1D.v1^	-	CTX-M-15	-	-	-	-	-	-	-	-	-	-	-	-	-	-	-	-	-	-	-	-	-	-	-	-	-	-
262	GCA_003181135.1_ASM318113v1_genomic	ST16	CP029592.1	5251	Col440I	KL51	K51	Very high	-	-	-	-	-	-	-	-	-	-	-	-	-	-	-	-	-	-	-	-	-	-	-	-	-	-	-	-	-	-	-	-	-	-	-	-	-	-	-	-	-
263	GCA_003204465.1_ASM320446v1_genomic	ST34	CP029723.1	183663	IncFIB(pQil),IncFII,IncR	KL57	K57	High	aac(6')-Ib-cr.v2;aadA^	-	-	-	-	-	-	-	sul1;sul2*	tet(A).v1	-	dfrA14.v1^	-	-	-	-	-	-	-	-	-	-	-	-	-	-	-	-	-	-	-	-	-	-	-	-	-	-	-	-	-
263	GCA_003204465.1_ASM320446v1_genomic	ST34	CP029724.1	178561	IncFIB(K),IncFII	KL57	K57	High	-	-	-	-	-	ereA2*	catA1*	arr-2	-	-	-	-	-	-	-	-	-	-	-	-	-	-	-	-	-	-	-	-	-	-	-	-	-	-	-	-	-	-	-	-	-
264	GCA_003204175.1_ASM320417v1_genomic	ST16	CP029739.1	175746	IncFIB(K)	KL149	unknown (KL149)	Very high	-	-	-	-	-	-	-	-	-	-	-	-	-	-	-	-	-	-	-	-	-	-	-	-	-	-	-	-	-	-	-	-	-	-	-	-	-	-	-	-	-
264	GCA_003204175.1_ASM320417v1_genomic	ST16	CP029740.1	103250	IncFII	KL149	unknown (KL149)	Very high	-	-	-	qnrB1.v2^	-	-	-	-	-	tet(A).v1	-	-	-	-	SHV-12	-	-	-	-	-	-	-	-	-	-	-	-	-	-	-	-	-	-	-	-	-	-	-	-	-	-
264	GCA_002811335.4_ASM281133v4_genomic	ST273	CP029779.1	9080	Col440I	KL15	K15	Very high	-	-	-	-	-	-	-	-	-	-	-	-	-	-	-	-	-	-	-	-	-	-	-	-	-	-	-	-	-	-	-	-	-	-	-	-	-	-	-	-	-
265	GCA_007833555.1_ASM783355v1_genomic	ST105	CP030066.1	165742	IncFIB(K)	KL102	unknown (KL102)	Very high	-	-	-	-	-	-	-	-	-	-	-	-	-	-	-	-	-	-	-	-	-	-	-	-	-	-	-	-	-	-	-	-	-	-	-	-	-	-	-	-	-
265	GCA_007833555.1_ASM783355v1_genomic	ST105	CP030067.1	97903	IncFII	KL102	unknown (KL102)	Very high	-	-	-	-	-	-	-	-	-	-	-	-	-	-	-	-	-	-	-	-	-	-	-	-	-	-	-	-	-	-	-	-	-	-	-	-	-	-	-	-	-
265	GCA_007833555.1_ASM783355v1_genomic	ST105	CP030068.1	60011	IncR	KL102	unknown (KL102)	Very high	-	-	-	-	-	-	-	-	-	-	-	-	-	-	-	-	-	-	-	-	-	-	-	-	-	-	-	-	-	-	-	-	-	-	-	-	-	-	-	-	-
265	GCA_007833555.1_ASM783355v1_genomic	ST105	CP030069.1	42064	-	KL102	unknown (KL102)	Very high	-	-	-	-	-	-	-	-	-	-	-	-	-	-	-	-	-	-	-	-	-	-	-	-	-	-	-	-	-	-	-	-	-	-	-	-	-	-	-	-	-
266	GCA_007833575.1_ASM783357v1_genomic	ST14	CP030071.1	185511	IncFIB(K),IncFII	KL16	K16	Very high	-	-	-	-	-	-	-	-	-	-	-	-	-	-	-	-	-	-	-	-	-	-	-	-	-	-	-	-	-	-	-	-	-	-	-	-	-	-	-	-	-
267	GCA_003429545.1_ASM342954v1_genomic	ST11	CP030130.1	10060	ColRNAI	KL47	K47	Very high	-	-	-	-	-	-	-	-	-	-	-	-	-	-	-	-	-	-	-	-	-	-	-	-	-	-	-	-	-	-	-	-	-	-	-	-	-	-	-	-	-
267	GCA_003429545.1_ASM342954v1_genomic	ST11	CP030131.1	5596	ColRNAI	KL47	K47	Very high	-	-	-	-	-	-	-	-	-	-	-	-	-	-	-	-	-	-	-	-	-	-	-	-	-	-	-	-	-	-	-	-	-	-	-	-	-	-	-	-	-
267	GCA_003429545.1_ASM342954v1_genomic	ST11	CP030132.1	194181	IncA/C2	KL47	K47	Very high	aac(3)-IId^;aac(6')-Ib4;aadA*;aadA2^;aph(3')-Ia;rmtB;strA.v1^;strB.v1	-	-	-	-	erm(42)*	catB3.v2;cmlA5	arr-2	sul1;sul1;sul2	tet(G).v1	-	dfrA12;dfrA14.v1^	CMY-2.v2;DHA-1;OXA-10;OXA-10;TEM-1D.v1^;TEM-2	-	CTX-M-14	-	-	-	-	-	-	-	-	-	-	-	-	-	-	-	-	-	-	-	-	-	-	-	-	-	-
267	GCA_003429545.1_ASM342954v1_genomic	ST11	CP030133.1	39248	IncFII(pHN7A8)	KL47	K47	Very high	-	-	-	-	-	-	-	-	-	-	-	-	-	-	-	-	-	-	-	-	-	-	-	-	-	-	-	-	-	-	-	-	-	-	-	-	-	-	-	-	-
267	GCA_003429545.1_ASM342954v1_genomic	ST11	CP030134.1	60307	IncR	KL47	K47	Very high	-	-	-	-	-	-	-	-	-	-	-	-	-	-	CTX-M-65	-	KPC-2	-	-	-	-	-	-	-	-	-	-	-	-	-	-	-	-	-	-	-	-	-	-	-	-
267	GCA_003429545.1_ASM342954v1_genomic	ST11	CP030135.1	65500	IncL/M(pOXA-48)	KL47	K47	Very high	-	-	-	-	-	-	-	-	-	-	-	-	-	-	-	-	OXA-48	-	-	-	-	-	-	-	-	-	-	-	-	-	-	-	-	-	-	-	-	-	-	-	-
268	GCA_003286995.1_ASM328699v1_genomic	ST1660	CP030267.1	41519	-	KL1	K1	Very high	-	-	-	-	-	-	-	-	-	-	-	-	-	-	-	-	KPC-2	-	-	-	-	-	-	-	-	-	-	-	-	-	-	-	-	-	-	-	-	-	-	-	-
268	GCA_003286995.1_ASM328699v1_genomic	ST1660	CP030268.1	111007	IncFIB(pKPHS1)	KL1	K1	Very high	-	-	-	-	-	-	-	-	-	-	-	-	-	-	-	-	-	-	-	-	-	-	-	-	-	-	-	-	-	-	-	-	-	-	-	-	-	-	-	-	-
268	GCA_003286995.1_ASM328699v1_genomic	ST1660	CP030270.1	236809	IncFIB(K)	KL1	K1	Very high	aadA2*;aadA^	-	-	-	-	-	cmlA1*	-	sul1	-	-	-	-	-	-	-	-	-	-	-	-	-	-	-	-	-	-	-	1*	1	1	1	1	1	4	1	1	2	3	2	rmpA2_8*-60%
269	GCA_003288375.1_ASM328837v1_genomic	ST258	CP030342.1	113639	IncFIB(pQil),IncFII	KL107	unknown (KL107)	Very high	-	-	-	-	-	-	-	-	-	-	-	-	TEM-1D.v1^	-	-	-	KPC-2	-	-	-	-	-	-	-	-	-	-	-	-	-	-	-	-	-	-	-	-	-	-	-	-
269	GCA_003288375.1_ASM328837v1_genomic	ST258	CP030343.1	207546	IncFIB(K),IncFII	KL107	unknown (KL107)	Very high	aadA2^;aph3-Ia.v1^	-	-	-	-	mphA	catA1^	-	sul1	-	-	dfrA12	-	-	-	-	-	-	-	-	-	-	-	-	-	-	-	-	-	-	-	-	-	-	-	-	-	-	-	-	-
269	GCA_003288375.1_ASM328837v1_genomic	ST258	CP030344.1	8667	-	KL107	unknown (KL107)	Very high	-	-	-	-	-	-	-	-	-	-	-	-	-	-	-	-	-	-	-	-	-	-	-	-	-	-	-	-	-	-	-	-	-	-	-	-	-	-	-	-	-
270	GCA_003368365.1_ASM336836v1_genomic	ST711	CP030876.1	190163	IncFIB(K),IncFII	KL54	K54	Very high	aph(3')-VI;strA.v1^;strB.v1	-	-	qnrB1.v2^	-	-	CatB4.v1	-	sul2	tet(A).v1	-	dfrA14.v1^	OXA-1	-	CTX-M-15	-	NDM-7	-	-	-	-	-	-	-	-	-	-	-	-	-	-	-	-	-	-	-	-	-	-	-	-
270	GCA_003368365.1_ASM336836v1_genomic	ST711	CP030878.1	276504	IncFIB(Mar),IncHI1B	KL54	K54	Very high	aac(3)-IIa.v1^;aadA2^;aph(3')-VI;armA;strA.v1^;strB.v1	-	-	-	-	mphE.v2^;msrE	-	-	sul1;sul2	-	-	dfrA12	-	-	-	-	NDM-7	-	-	-	-	-	-	-	-	-	-	-	-	-	-	-	-	-	-	-	-	-	-	-	-
271	GCA_003330945.1_ASM333094v1_genomic	ST375	CP030924.1	196000	IncFIB(K),IncHI1B	KL2	K2	Very high	-	-	-	-	-	-	-	-	-	-	-	-	-	-	-	-	-	-	-	-	-	-	-	-	-	-	-	-	1*	1	1	1	3	1	1	1	3	2	2	2	rmpA2_3-47%
272	GCA_003408615.1_ASM340861v1_genomic	ST422	CP031578.1	60477	-	KL111	unknown (KL111)	Perfect	-	-	-	-	-	-	-	-	-	-	-	-	-	-	-	-	-	-	-	-	-	-	-	-	-	-	-	-	-	-	-	-	-	-	-	-	-	-	-	-	-
272	GCA_003408615.1_ASM340861v1_genomic	ST422	CP031579.1	44231	-	KL111	unknown (KL111)	Perfect	-	-	-	-	-	-	-	-	-	-	-	-	-	-	-	-	-	-	-	-	-	-	-	-	-	-	-	-	-	-	-	-	-	-	-	-	-	-	-	-	-
272	GCA_003408615.1_ASM340861v1_genomic	ST422	CP031580.1	86800	-	KL111	unknown (KL111)	Perfect	-	-	-	-	-	-	-	-	-	-	-	-	-	-	-	-	-	-	-	-	-	-	-	-	-	-	-	-	-	-	-	-	-	-	-	-	-	-	-	-	-
272	GCA_003408615.1_ASM340861v1_genomic	ST422	CP031581.1	71335	IncFIA(HI1),IncFII,IncR	KL111	unknown (KL111)	Perfect	-	-	-	-	-	-	-	-	-	-	-	-	-	-	-	-	-	-	-	-	-	-	-	-	-	-	-	-	-	-	-	-	-	-	-	-	-	-	-	-	-
272	GCA_003408615.1_ASM340861v1_genomic	ST422	CP031582.1	206229	IncFIB(Mar),IncHI1B	KL111	unknown (KL111)	Perfect	-	-	-	-	-	-	-	-	-	-	-	-	-	-	-	-	-	-	-	-	-	-	-	-	-	-	-	-	-	-	-	-	-	-	-	-	-	-	-	-	-
272	GCA_003408615.1_ASM340861v1_genomic	ST422	CP031583.1	198719	IncFIB(K),IncFII	KL111	unknown (KL111)	Perfect	-	-	-	-	-	-	-	-	-	tet(D)	-	-	-	-	-	-	-	-	-	-	-	-	-	-	-	-	-	-	-	-	-	-	-	-	-	-	-	-	-	-	-
272	GCA_003408615.1_ASM340861v1_genomic	ST422	CP031584.1	164082	IncA/C2	KL111	unknown (KL111)	Perfect	aac(6')-Il;aadA1.v1^;ant(2'')-Ia	-	-	qnrA1	-	mphA	-	-	sul1	-	-	dfrA1.v2	TEM-1D.v1^	-	-	-	VIM-1	-	-	-	-	-	-	-	-	-	-	-	-	-	-	-	-	-	-	-	-	-	-	-	-
273	GCA_003432405.1_ASM343240v1_genomic	ST1	CP031614.1	196414	IncFIB(K),IncFII	KL110	unknown (KL110)	High	aadA2^;aph3-Ia.v1^	-	-	-	-	mphA	-	-	sul1	-	-	-	-	-	-	-	-	-	-	-	-	-	-	-	-	-	-	-	-	-	-	-	-	-	-	-	-	-	-	-	-
273	GCA_003432405.1_ASM343240v1_genomic	ST1	CP031615.1	107458	IncI1	KL110	unknown (KL110)	High	aadA22^	-	-	-	-	ermB.v1*	-	-	-	-	-	-	-	-	-	-	-	-	-	-	-	-	-	-	-	-	-	-	-	-	-	-	-	-	-	-	-	-	-	-	-
273	GCA_003432405.1_ASM343240v1_genomic	ST1	CP031616.1	36589	IncX4	KL110	unknown (KL110)	High	-	-	-	-	-	-	-	-	-	-	-	-	-	-	-	-	-	-	-	-	-	-	-	-	-	-	-	-	-	-	-	-	-	-	-	-	-	-	-	-	-
274	GCA_002164855.2_ASM216485v2_genomic	ST11	CP031717.1	18218	-	KL64	K64	Very high	aadA2^;aph3-Ia.v1^	-	-	-	-	mphA	-	-	sul1	-	-	dfrA12	-	-	-	-	-	-	-	-	-	-	-	-	-	-	-	-	-	-	-	-	-	-	-	-	-	-	-	-	-
274	GCA_002164855.2_ASM216485v2_genomic	ST11	CP031718.1	10060	ColRNAI	KL64	K64	Very high	-	-	-	-	-	-	-	-	-	-	-	-	-	-	-	-	-	-	-	-	-	-	-	-	-	-	-	-	-	-	-	-	-	-	-	-	-	-	-	-	-
274	GCA_002164855.2_ASM216485v2_genomic	ST11	CP031719.1	5596	ColRNAI	KL64	K64	Very high	-	-	-	-	-	-	-	-	-	-	-	-	-	-	-	-	-	-	-	-	-	-	-	-	-	-	-	-	-	-	-	-	-	-	-	-	-	-	-	-	-
274	GCA_002164855.2_ASM216485v2_genomic	ST11	CP031720.1	154957	IncFII(pHN7A8),IncR	KL64	K64	Very high	rmtB	-	-	-	-	-	-	-	-	-	-	-	TEM-1D.v1^	-	CTX-M-65	-	KPC-2	-	-	-	-	-	-	-	-	-	-	-	-	-	-	-	-	-	-	-	-	-	-	-	-
275	GCA_003432145.1_ASM343214v1_genomic	ST661	CP031790.1	213061	IncFIB(K)	KL24	K24	Very high	-	-	-	-	-	-	-	-	-	-	-	-	-	-	-	-	-	18	20	27	18	13	41	38	9	8	26	22	-	-	-	-	-	-	-	-	-	-	-	-	-
275	GCA_003432145.1_ASM343214v1_genomic	ST661	CP031791.1	109702	-	KL24	K24	Very high	-	-	-	-	-	-	-	-	-	-	-	-	-	-	-	-	-	-	-	-	-	-	-	-	-	-	-	-	-	-	-	-	-	-	-	-	-	-	-	-	-
276	GCA_003432245.1_ASM343224v1_genomic	ST36	CP031793.1	141675	IncFIB(K),IncFII	KL142	unknown (KL142)	Very high	-	-	-	-	-	-	-	-	-	-	-	-	-	-	-	-	-	-	-	-	-	-	-	-	-	-	-	-	-	-	-	-	-	-	-	-	-	-	-	-	-
276	GCA_003432245.1_ASM343224v1_genomic	ST36	CP031794.1	53774	-	KL142	unknown (KL142)	Very high	-	-	-	-	-	-	-	-	-	-	-	-	-	-	-	-	-	-	-	-	-	-	-	-	-	-	-	-	-	-	-	-	-	-	-	-	-	-	-	-	-
277	GCA_003432285.1_ASM343228v1_genomic	ST45	CP031796.1	169772	IncFIB(K)	KL24	K24	Very high	-	-	-	-	-	-	-	-	-	-	-	-	-	-	-	-	-	-	-	-	-	-	-	-	-	-	-	-	-	-	-	-	-	-	-	-	-	-	-	-	-
277	GCA_003432285.1_ASM343228v1_genomic	ST45	CP031797.1	4269	Col440I	KL24	K24	Very high	-	-	-	-	-	-	-	-	-	-	-	-	-	-	-	-	-	-	-	-	-	-	-	-	-	-	-	-	-	-	-	-	-	-	-	-	-	-	-	-	-
278	GCA_003432265.1_ASM343226v1_genomic	ST43	CP031799.1	133343	IncFIB(K),IncHI1B	KL30	K30	Very high	-	-	-	-	-	-	-	-	-	-	-	-	-	-	-	-	-	-	-	-	-	-	-	-	-	-	-	-	-	-	-	-	-	-	-	-	-	-	-	-	-
279	GCA_003432165.1_ASM343216v1_genomic	ST231	CP031801.1	161308	IncFIB(K),IncFII	KL64	K64	Perfect	-	-	-	-	-	-	-	-	-	-	-	-	-	-	-	-	-	-	-	-	-	-	-	-	-	-	-	-	-	-	-	-	-	-	-	-	-	-	-	-	-
279	GCA_003432165.1_ASM343216v1_genomic	ST231	CP031802.1	128238	IncA/C2	KL64	K64	Perfect	aadA*;ant(2'')-Ia;rmtB;strA.v1^;strB.v1	-	-	-	-	-	cmlA5;floR.v2*	arr-2	sul2	tet(A).v2;tet(G).v1	-	dfrA23	OXA-10;TEM-1D.v1^	-	CTX-M-15;VEB-1	-	-	-	-	-	-	-	-	-	-	-	-	-	-	-	-	-	-	-	-	-	-	-	-	-	-
279	GCA_003432165.1_ASM343216v1_genomic	ST231	CP031803.1	111123	-	KL64	K64	Perfect	-	-	-	-	-	-	-	-	-	-	-	-	-	-	-	-	-	-	-	-	-	-	-	-	-	-	-	-	-	-	-	-	-	-	-	-	-	-	-	-	-
279	GCA_003432165.1_ASM343216v1_genomic	ST231	CP031804.1	70656	-	KL64	K64	Perfect	-	-	-	-	-	ermB.v1*	-	-	-	-	-	-	-	-	-	-	-	-	-	-	-	-	-	-	-	-	-	-	-	-	-	-	-	-	-	-	-	-	-	-	-
279	GCA_003432165.1_ASM343216v1_genomic	ST231	CP031805.1	65454	IncL/M(pOXA-48)	KL64	K64	Perfect	-	-	-	-	-	-	-	-	-	-	-	-	-	-	-	-	OXA-48	-	-	-	-	-	-	-	-	-	-	-	-	-	-	-	-	-	-	-	-	-	-	-	-
279	GCA_003432165.1_ASM343216v1_genomic	ST231	CP031806.1	53943	-	KL64	K64	Perfect	-	-	-	-	-	-	-	-	-	-	-	-	-	-	-	-	-	-	-	-	-	-	-	-	-	-	-	-	-	-	-	-	-	-	-	-	-	-	-	-	-
279	GCA_003432165.1_ASM343216v1_genomic	ST231	CP031807.1	9294	ColRNAI	KL64	K64	Perfect	-	-	-	-	-	-	-	-	-	-	-	-	-	-	-	-	-	-	-	-	-	-	-	-	-	-	-	-	-	-	-	-	-	-	-	-	-	-	-	-	-
280	GCA_003432185.1_ASM343218v1_genomic	ST29	CP031809.1	233468	IncFIB(K)	KL63	K63	Very high	-	-	-	-	-	-	-	-	-	-	-	-	-	-	-	-	-	-	-	-	-	-	-	-	-	-	-	-	-	-	-	-	-	-	-	-	-	-	-	-	-
281	GCA_003432205.1_ASM343220v1_genomic	ST230	CP031815.1	139276	IncFIB(K)	KL127	unknown (KL127)	Very high	-	-	-	-	-	-	-	-	-	-	-	-	-	-	-	-	-	-	-	-	-	-	-	-	-	-	-	-	-	-	-	-	-	-	-	-	-	-	-	-	-
281	GCA_003432205.1_ASM343220v1_genomic	ST230	CP031816.1	4110	Col440I	KL127	unknown (KL127)	Very high	-	-	-	-	-	-	-	-	-	-	-	-	-	-	-	-	-	-	-	-	-	-	-	-	-	-	-	-	-	-	-	-	-	-	-	-	-	-	-	-	-
282	GCA_003590665.1_ASM359066v1_genomic	ST253	CP031818.1	430829	Col440I,IncFIB(Mar)	KL15	K15	Very high	-	-	-	-	-	-	-	-	-	-	-	-	-	-	-	-	-	-	-	-	-	-	-	-	-	-	-	-	-	-	-	-	-	-	-	-	-	-	-	-	-
282	GCA_003590665.1_ASM359066v1_genomic	ST253	CP031819.1	7044	Col440I	KL15	K15	Very high	-	-	-	-	-	-	-	-	-	-	-	-	-	-	-	-	-	-	-	-	-	-	-	-	-	-	-	-	-	-	-	-	-	-	-	-	-	-	-	-	-
282	GCA_003590665.1_ASM359066v1_genomic	ST253	CP031820.1	6211	-	KL15	K15	Very high	-	-	-	-	-	-	-	-	-	-	-	-	-	-	-	-	-	-	-	-	-	-	-	-	-	-	-	-	-	-	-	-	-	-	-	-	-	-	-	-	-
282	GCA_003590665.1_ASM359066v1_genomic	ST253	CP031821.1	3549	Col440I	KL15	K15	Very high	-	-	-	-	-	-	-	-	-	-	-	-	-	-	-	-	-	-	-	-	-	-	-	-	-	-	-	-	-	-	-	-	-	-	-	-	-	-	-	-	-
282	GCA_003590665.1_ASM359066v1_genomic	ST253	CP031822.1	3302	ColRNAI	KL15	K15	Very high	-	-	-	-	-	-	-	-	-	-	-	-	-	-	-	-	-	-	-	-	-	-	-	-	-	-	-	-	-	-	-	-	-	-	-	-	-	-	-	-	-
283	GCA_004801235.1_ASM480123v1_genomic	ST2570	CP031850.1	239020	IncHI2,IncHI2A,RepA	KL131	unknown (KL131)	Very high	aac(3)-IV^;aadA*;aadA2;aph(4)-Ia;aph3-Ia.v1^	mcr-1.1	fosA3	-	-	mphA	cmlA1*;floR.v2*	-	sul2;sul3	-	-	-	-	-	CTX-M-14	-	-	-	-	-	-	-	-	-	-	-	-	-	-	-	-	-	-	-	-	-	-	-	-	-	-
283	GCA_004801235.1_ASM480123v1_genomic	ST2570	CP031851.1	134208	IncFIB(K),IncFII	KL131	unknown (KL131)	Very high	-	-	-	-	-	-	-	-	-	-	-	-	-	-	-	-	-	-	-	-	-	-	-	-	-	-	-	-	-	-	-	-	-	-	-	-	-	-	-	-	-
283	GCA_004801235.1_ASM480123v1_genomic	ST2570	CP031852.1	70498	-	KL131	unknown (KL131)	Very high	-	-	-	-	-	-	-	-	-	-	-	-	-	-	-	-	-	-	-	-	-	-	-	-	-	-	-	-	-	-	-	-	-	-	-	-	-	-	-	-	-
283	GCA_004801235.1_ASM480123v1_genomic	ST2570	CP031853.1	4685	Col440I	KL131	unknown (KL131)	Very high	-	-	-	-	-	-	-	-	-	-	-	-	-	-	-	-	-	-	-	-	-	-	-	-	-	-	-	-	-	-	-	-	-	-	-	-	-	-	-	-	-
284	GCA_001887995.2_ASM188799v2_genomic	ST1	CP031882.1	5733	ColRNAI	KL45	K45	Very high	-	-	-	-	-	-	-	-	-	-	-	-	-	-	-	-	-	-	-	-	-	-	-	-	-	-	-	-	-	-	-	-	-	-	-	-	-	-	-	-	-
284	GCA_001887995.2_ASM188799v2_genomic	ST1	CP031883.1	110966	IncFII,IncFII,IncR	KL45	K45	Very high	strA.v1^;strA.v1^;strB.v1;strB.v1	mcr-8.1*	-	-	-	-	-	-	sul2*;sul2*	tet(A).v1	-	-	TEM-1D.v1^	-	-	-	-	-	-	-	-	-	-	-	-	-	-	-	-	-	-	-	-	-	-	-	-	-	-	-	-
284	GCA_001887995.2_ASM188799v2_genomic	ST1	CP031884.1	105259	IncFII,IncX3	KL45	K45	Very high	-	-	-	-	-	-	-	-	-	-	-	-	-	-	-	-	NDM-1	-	-	-	-	-	-	-	-	-	-	-	-	-	-	-	-	-	-	-	-	-	-	-	-
285	GCA_014854815.1_ASM1485481v1_genomic	ST11	CP031935.1	198126	IncFIB(K),IncHI1B	KL64	K64	Very high	-	-	-	-	-	-	-	-	-	-	-	-	-	-	-	-	-	-	-	-	-	-	-	-	-	-	-	-	1	1	1	1	1	-	-	-	-	2	3	2	rmpA2_3-47%
285	GCA_014854815.1_ASM1485481v1_genomic	ST11	CP031936.1	133770	IncFII(pHN7A8),IncR	KL64	K64	Very high	rmtB	-	-	-	-	-	-	-	-	-	-	-	TEM-1D.v1^	-	CTX-M-65;SHV-12	-	KPC-2	-	-	-	-	-	-	-	-	-	-	-	-	-	-	-	-	-	-	-	-	-	-	-	-
285	GCA_014854815.1_ASM1485481v1_genomic	ST11	CP031937.1	87094	IncFII(pCRY)	KL64	K64	Very high	-	-	-	qnrS1	-	-	catII.2*	-	sul2	tet(A).v1	-	dfrA14.v1^	LAP-2	-	-	-	-	-	-	-	-	-	-	-	-	-	-	-	-	-	-	-	-	-	-	-	-	-	-	-	-
286	GCA_003957455.1_ASM395745v1_genomic	ST152	CP031939.1	171030	IncFIB(K)	KL46	K46	Very high	-	-	-	-	-	-	-	-	-	-	-	-	-	-	-	-	-	-	-	-	-	-	-	-	-	-	-	-	-	-	-	-	-	-	-	-	-	-	-	-	-
286	GCA_003957455.1_ASM395745v1_genomic	ST152	CP031940.1	65404	IncFIA(HI1)	KL46	K46	Very high	-	-	-	-	-	-	-	-	-	-	-	-	-	-	-	-	-	-	-	-	-	-	-	-	-	-	-	-	-	-	-	-	-	-	-	-	-	-	-	-	-
287	GCA_006304565.1_ASM630456v1_genomic	ST11	CP032164.1	207409	IncFIB(K),IncHI1B	KL64	K64	Very high	-	-	-	-	-	-	-	-	-	-	-	-	-	-	-	-	-	-	-	-	-	-	-	-	-	-	-	-	1	1	1	1*	1	-	-	-	-	-	-	-	rmpA2_3-47%
287	GCA_006304565.1_ASM630456v1_genomic	ST11	CP032165.1	130628	Col156,IncFIB(AP001918),IncFIC(FII)	KL64	K64	Very high	aadA2^	-	-	-	-	mphA	-	-	sul1	-	-	dfrA12	-	-	-	-	-	-	-	-	-	-	-	-	-	-	-	-	-	-	-	-	-	-	-	-	-	-	-	-	-
287	GCA_006304565.1_ASM630456v1_genomic	ST11	CP032166.1	99048	IncFII(pHN7A8),IncR	KL64	K64	Very high	rmtB	-	fosA3	-	-	-	-	-	-	-	-	-	TEM-1D.v1^	-	CTX-M-65;SHV-12	-	KPC-2	-	-	-	-	-	-	-	-	-	-	-	-	-	-	-	-	-	-	-	-	-	-	-	-
288	GCA_003571525.1_ASM357152v1_genomic	ST2938	CP032168.1	158987	IncA/C2	unknown (KL107)	unknown (KL107)	None	aac(6')-Il;aadA1.v1^;aadA2^	-	-	qnrA1	-	mphA	-	-	sul1;sul1	-	-	dfrA1.v2;dfrA12	-	-	-	-	VIM-1	-	-	-	-	-	-	-	-	-	-	-	-	-	-	-	-	-	-	-	-	-	-	-	-
288	GCA_003571525.1_ASM357152v1_genomic	ST2938	CP032169.1	171589	IncFIA(HI1),IncFIB(K)	unknown (KL107)	unknown (KL107)	None	-	-	-	-	-	-	-	-	-	-	-	-	-	-	-	-	-	-	-	-	-	-	-	-	-	-	-	-	-	-	-	-	-	-	-	-	-	-	-	-	-
288	GCA_003571525.1_ASM357152v1_genomic	ST2938	CP032170.1	65672	IncL/M(pMU407)	unknown (KL107)	unknown (KL107)	None	ant(2'')-Ia	-	-	-	-	-	-	-	-	-	-	-	-	-	SHV-30	-	-	-	-	-	-	-	-	-	-	-	-	-	-	-	-	-	-	-	-	-	-	-	-	-	-
288	GCA_003571525.1_ASM357152v1_genomic	ST2938	CP032171.1	25510	IncR	unknown (KL107)	unknown (KL107)	None	-	-	-	-	-	-	-	-	-	-	-	-	-	-	-	-	-	-	-	-	-	-	-	-	-	-	-	-	-	-	-	-	-	-	-	-	-	-	-	-	-
288	GCA_003571525.1_ASM357152v1_genomic	ST2938	CP032172.1	25871	-	unknown (KL107)	unknown (KL107)	None	-	-	-	-	-	-	-	-	-	-	-	-	-	-	-	-	-	-	-	-	-	-	-	-	-	-	-	-	-	-	-	-	-	-	-	-	-	-	-	-	-
289	GCA_003571585.1_ASM357158v1_genomic	ST36	CP032173.1	153522	IncFIB(K)	KL27	K27	Very high	-	-	-	-	-	-	-	-	-	-	-	-	-	-	-	-	-	-	-	-	-	-	-	-	-	-	-	-	-	-	-	-	-	-	-	-	-	-	-	-	-
289	GCA_003571585.1_ASM357158v1_genomic	ST36	CP032174.1	63589	IncL/M(pOXA-48)	KL27	K27	Very high	-	-	-	-	-	-	-	-	-	-	-	-	-	-	-	-	OXA-48	-	-	-	-	-	-	-	-	-	-	-	-	-	-	-	-	-	-	-	-	-	-	-	-
290	GCA_003571545.1_ASM357154v1_genomic	ST101	CP032176.1	90682	IncFIA(HI1),IncR	KL17	K17	Very high	aac(3)-IIa.v1^;aac(6')-Ib'.v1;aadA*;aadA1.v1^	-	-	-	-	-	catB2.v1	-	sul1	tet(D)	-	dfrA14.v1^	OXA-9.v1;TEM-1D.v1^	-	SHV-12	-	VIM-1	-	-	-	-	-	-	-	-	-	-	-	-	-	-	-	-	-	-	-	-	-	-	-	-
290	GCA_003571545.1_ASM357154v1_genomic	ST101	CP032177.1	9294	ColRNAI	KL17	K17	Very high	-	-	-	-	-	-	-	-	-	-	-	-	-	-	-	-	-	-	-	-	-	-	-	-	-	-	-	-	-	-	-	-	-	-	-	-	-	-	-	-	-
291	GCA_003571605.1_ASM357160v1_genomic	ST16	CP032186.1	202373	IncFIB(K),IncFII	KL51	K51	Very high	aac(6')-Ib-cr.v2^	-	-	-	-	-	CatB4.v1	-	-	tet(A).v1	-	-	OXA-1	-	-	-	-	-	-	-	-	-	-	-	-	-	-	-	-	-	-	-	-	-	-	-	-	-	-	-	-
291	GCA_003571605.1_ASM357160v1_genomic	ST16	CP032187.1	110928	IncFIB(pKPHS1)	KL51	K51	Very high	-	-	-	-	-	-	-	-	-	-	-	-	-	-	-	-	-	-	-	-	-	-	-	-	-	-	-	-	-	-	-	-	-	-	-	-	-	-	-	-	-
291	GCA_003571605.1_ASM357160v1_genomic	ST16	CP032188.1	93870	IncFII(pKPX1)	KL51	K51	Very high	aac(6')-Ib;rmtF	-	-	-	-	-	-	arr-2	-	-	-	-	-	-	CTX-M-15;CTX-M-15	-	-	-	-	-	-	-	-	-	-	-	-	-	-	-	-	-	-	-	-	-	-	-	-	-	-
291	GCA_003571605.1_ASM357160v1_genomic	ST16	CP032189.1	127285	IncFII,IncR	KL51	K51	Very high	-	-	-	-	-	-	-	arr-3	sul1	-	-	dfrA1.v1	-	-	-	-	-	-	-	-	-	-	-	-	-	-	-	-	-	-	-	-	-	-	-	-	-	-	-	-	-
291	GCA_003571605.1_ASM357160v1_genomic	ST16	CP032190.1	36889	IncX3	KL51	K51	Very high	-	-	-	-	-	-	-	-	-	-	-	-	-	-	-	-	-	-	-	-	-	-	-	-	-	-	-	-	-	-	-	-	-	-	-	-	-	-	-	-	-
291	GCA_003571605.1_ASM357160v1_genomic	ST16	CP032191.1	78188	-	KL51	K51	Very high	-	-	-	-	-	-	-	-	-	-	-	-	-	-	-	-	-	-	-	-	-	-	-	-	-	-	-	-	-	-	-	-	-	-	-	-	-	-	-	-	-
292	GCA_003571645.1_ASM357164v1_genomic	ST2167	CP032195.1	143515	IncFIB(K),IncFII	KL10	K10	Very high	aadA2^	-	-	-	-	-	-	-	sul1	-	-	dfrA12	-	-	-	-	-	-	-	-	-	-	-	-	-	-	-	-	-	-	-	-	-	-	-	-	-	-	-	-	-
292	GCA_003571645.1_ASM357164v1_genomic	ST2167	CP032196.1	109398	-	KL10	K10	Very high	-	-	-	-	-	-	-	-	-	-	-	-	-	-	-	-	-	-	-	-	-	-	-	-	-	-	-	-	-	-	-	-	-	-	-	-	-	-	-	-	-
292	GCA_003571645.1_ASM357164v1_genomic	ST2167	CP032197.1	73502	IncFIA(HI1)	KL10	K10	Very high	aac(6')-Ib'.v1;aadA*;strA.v1^;strB.v1	-	-	-	-	-	-	-	sul2*	-	-	dfrA14.v1^	OXA-9.v1;TEM-1D.v1^	-	-	-	KPC-3	-	-	-	-	-	-	-	-	-	-	-	-	-	-	-	-	-	-	-	-	-	-	-	-
292	GCA_003571645.1_ASM357164v1_genomic	ST2167	CP032198.1	58029	FII(pBK30683)	KL10	K10	Very high	-	-	-	-	-	-	-	-	-	-	-	-	-	-	-	-	-	-	-	-	-	-	-	-	-	-	-	-	-	-	-	-	-	-	-	-	-	-	-	-	-
292	GCA_003571645.1_ASM357164v1_genomic	ST2167	CP032199.1	9294	ColRNAI	KL10	K10	Very high	-	-	-	-	-	-	-	-	-	-	-	-	-	-	-	-	-	-	-	-	-	-	-	-	-	-	-	-	-	-	-	-	-	-	-	-	-	-	-	-	-
293	GCA_003571705.1_ASM357170v1_genomic	ST340	CP032206.1	42202	-	KL15	K15	Very high	-	-	-	-	-	-	-	-	-	-	-	-	-	-	-	-	-	-	-	-	-	-	-	-	-	-	-	-	-	-	-	-	-	-	-	-	-	-	-	-	-
293	GCA_003571705.1_ASM357170v1_genomic	ST340	CP032208.1	310872	IncHI1B	KL15	K15	Very high	-	-	-	-	-	-	-	-	-	-	-	-	-	-	-	-	-	-	-	-	-	-	-	-	-	-	-	-	-	-	-	-	-	-	-	-	-	-	-	-	-
293	GCA_003571705.1_ASM357170v1_genomic	ST340	CP032209.1	161618	IncFIB(K),IncFII	KL15	K15	Very high	-	-	-	-	-	-	-	-	-	-	-	-	-	-	-	-	-	-	-	-	-	-	-	-	-	-	-	-	-	-	-	-	-	-	-	-	-	-	-	-	-
293	GCA_003571705.1_ASM357170v1_genomic	ST340	CP032210.1	40448	repA	KL15	K15	Very high	-	-	-	-	-	-	-	-	-	-	-	-	-	-	-	-	-	-	-	-	-	-	-	-	-	-	-	-	-	-	-	-	-	-	-	-	-	-	-	-	-
293	GCA_003571705.1_ASM357170v1_genomic	ST340	CP032211.1	5861	Col440I	KL15	K15	Very high	-	-	-	-	-	-	-	-	-	-	-	-	-	-	-	-	-	-	-	-	-	-	-	-	-	-	-	-	-	-	-	-	-	-	-	-	-	-	-	-	-
293	GCA_003571705.1_ASM357170v1_genomic	ST340	CP032212.1	83015	IncFIA(HI1),IncR	KL15	K15	Very high	aac(3)-IIa.v1^;aac(3)-IId^;aac(6')-Ib-cr.v2;strA.v1*;strB.v1*	-	-	qnrB1.v2^	-	-	CatB4.v1;catII.2*	-	sul2	tet(D)	-	dfrA14.v1^	OXA-1;TEM-1D.v1^;TEM-1D.v1^	-	CTX-M-15	-	-	-	-	-	-	-	-	-	-	-	-	-	-	-	-	-	-	-	-	-	-	-	-	-	-
294	GCA_003571745.1_ASM357174v1_genomic	ST147	CP032223.1	201149	IncFIB(Mar),IncHI1B	KL64	K64	Very high	-	-	-	-	-	-	-	-	-	-	-	-	-	-	-	-	-	-	-	-	-	-	-	-	-	-	-	-	-	-	-	-	-	-	-	-	-	-	-	-	-
294	GCA_003571745.1_ASM357174v1_genomic	ST147	CP032224.1	73056	-	KL64	K64	Very high	-	-	-	-	-	-	-	-	-	-	-	-	-	-	-	-	-	-	-	-	-	-	-	-	-	-	-	-	-	-	-	-	-	-	-	-	-	-	-	-	-
294	GCA_003571745.1_ASM357174v1_genomic	ST147	CP032225.1	108879	IncFIB(pKPHS1)	KL64	K64	Very high	-	-	-	-	-	-	-	-	-	-	-	-	-	-	-	-	-	-	-	-	-	-	-	-	-	-	-	-	-	-	-	-	-	-	-	-	-	-	-	-	-
294	GCA_003571745.1_ASM357174v1_genomic	ST147	CP032226.1	85410	IncFII	KL64	K64	Very high	aac(3)-IIa.v1^;aac(6')-Ib-cr.v2	-	-	-	-	-	CatB4.v1	-	-	tet(A).v1	-	-	OXA-1	-	CTX-M-15	-	-	-	-	-	-	-	-	-	-	-	-	-	-	-	-	-	-	-	-	-	-	-	-	-	-
294	GCA_003571745.1_ASM357174v1_genomic	ST147	CP032227.1	49701	IncR	KL64	K64	Very high	aac(6')-Il;aph3-Ia.v1^;strA.v1;strB.v1	-	-	-	-	mphA	-	-	sul1	-	-	dfrA1.v2	-	-	-	-	VIM-27	-	-	-	-	-	-	-	-	-	-	-	-	-	-	-	-	-	-	-	-	-	-	-	-
295	GCA_009834285.1_ASM983428v1_genomic	ST11	CP032241.1	219775	IncFIB(K),IncHI1B	KL64	K64	High	-	-	-	-	-	-	-	-	-	-	-	-	-	-	-	-	-	-	-	-	-	-	-	-	-	-	-	-	1	1	1	1	1	-	-	-	-	5-54%	3	2	rmpA2_3-47%
295	GCA_009834285.1_ASM983428v1_genomic	ST11	CP032242.1	96030	IncFII(pHN7A8),IncR	KL64	K64	High	rmtB	-	fosA3	-	-	-	-	-	-	-	-	-	TEM-1D.v1^	-	CTX-M-65	-	KPC-2	-	-	-	-	-	-	-	-	-	-	-	-	-	-	-	-	-	-	-	-	-	-	-	-
295	GCA_009834285.1_ASM983428v1_genomic	ST11	CP032243.1	84855	IncFII(pCRY)	KL64	K64	High	-	-	-	qnrS1	-	-	-	-	sul2	tet(A).v1	-	dfrA14.v1^	LAP-2	-	-	-	-	-	-	-	-	-	-	-	-	-	-	-	-	-	-	-	-	-	-	-	-	-	-	-	-
296	GCA_003660185.1_ASM366018v1_genomic	ST105	CP032832.1	399913	IncFIB(K)	KL102	unknown (KL102)	Very high	-	-	-	-	-	-	-	-	-	-	-	-	-	-	-	-	-	-	-	-	-	-	-	-	-	-	-	-	-	-	-	-	-	22*	33-4%	12	15	-	-	-	-
297	GCA_003660205.1_ASM366020v1_genomic	ST91	CP032834.1	133713	IncFIB(K)	unknown (KL4)	unknown (K4)	None	-	-	-	-	-	-	-	-	-	-	-	-	-	-	-	-	-	-	-	-	-	-	-	-	-	-	-	-	5	4	16	11	6	-	-	-	-	31*-47%	-	-	-
297	GCA_003660205.1_ASM366020v1_genomic	ST91	CP032835.1	93621	IncFII(pCoo),IncR,pSM22	unknown (KL4)	unknown (K4)	None	-	-	-	-	-	-	-	-	-	-	-	-	-	-	-	-	-	-	-	-	-	-	-	-	-	-	-	-	-	-	-	-	-	-	-	-	-	-	-	-	-
297	GCA_003660205.1_ASM366020v1_genomic	ST91	CP032836.1	76772	-	unknown (KL4)	unknown (K4)	None	-	-	-	-	-	-	-	-	-	-	-	-	-	-	-	-	-	-	-	-	-	-	-	-	-	-	-	-	-	-	-	-	-	-	-	-	-	-	-	-	-
297	GCA_003660205.1_ASM366020v1_genomic	ST91	CP032837.1	44993	IncFIA(HI1),IncFII	unknown (KL4)	unknown (K4)	None	-	-	-	-	-	-	-	-	-	-	-	-	-	-	-	-	-	-	-	-	-	-	-	-	-	-	-	-	-	-	-	-	-	-	-	-	-	-	-	-	-
297	GCA_003660205.1_ASM366020v1_genomic	ST91	CP032838.1	6704	Col440I	unknown (KL4)	unknown (K4)	None	-	-	-	-	-	-	-	-	-	-	-	-	-	-	-	-	-	-	-	-	-	-	-	-	-	-	-	-	-	-	-	-	-	-	-	-	-	-	-	-	-
298	GCA_003261955.3_ASM326195v3_genomic	ST11	CP033392.2	11904	ColRNAI	KL64	K64	Very high	-	-	-	-	-	-	-	-	-	-	-	-	-	-	-	-	-	-	-	-	-	-	-	-	-	-	-	-	-	-	-	-	-	-	-	-	-	-	-	-	-
298	GCA_003261955.3_ASM326195v3_genomic	ST11	CP033393.2	5596	ColRNAI	KL64	K64	Very high	-	-	-	-	-	-	-	-	-	-	-	-	-	-	-	-	-	-	-	-	-	-	-	-	-	-	-	-	-	-	-	-	-	-	-	-	-	-	-	-	-
298	GCA_003261955.3_ASM326195v3_genomic	ST11	CP033394.2	82631	IncFII(pHN7A8)	KL64	K64	Very high	-	-	-	-	-	-	catII.2*	-	-	-	-	-	-	-	CTX-M-65	-	KPC-12	-	-	-	-	-	-	-	-	-	-	-	-	-	-	-	-	-	-	-	-	-	-	-	-
298	GCA_003261955.3_ASM326195v3_genomic	ST11	CP033395.2	55373	IncR	KL64	K64	Very high	-	-	-	-	-	-	-	-	-	-	-	-	-	-	-	-	KPC-12	-	-	-	-	-	-	-	-	-	-	-	-	-	-	-	-	-	-	-	-	-	-	-	-
299	GCA_003711065.1_ASM371106v1_genomic	ST11	CP033402.1	208288	IncFIB(K),IncFII	KL64	K64	Very high	aadA2^;aph3-Ia.v1^;aph3-Ia.v1^	-	-	-	-	mphA	-	-	sul1	-	-	dfrA12	-	-	-	-	-	-	-	-	-	-	-	-	-	-	-	-	-	-	-	-	-	-	-	-	-	-	-	-	-
299	GCA_003711065.1_ASM371106v1_genomic	ST11	CP033403.1	10060	ColRNAI	KL64	K64	Very high	-	-	-	-	-	-	-	-	-	-	-	-	-	-	-	-	-	-	-	-	-	-	-	-	-	-	-	-	-	-	-	-	-	-	-	-	-	-	-	-	-
299	GCA_003711065.1_ASM371106v1_genomic	ST11	CP033404.1	154986	IncFII(pHN7A8),IncR	KL64	K64	Very high	rmtB	-	-	-	-	-	-	-	-	-	-	-	TEM-1D.v1^	-	CTX-M-65	-	KPC-2	-	-	-	-	-	-	-	-	-	-	-	-	-	-	-	-	-	-	-	-	-	-	-	-
300	GCA_003790485.1_ASM379048v1_genomic	ST1685	CP033624.1	54773	-	KL17	K17	Very high	-	-	-	-	-	-	-	-	-	-	-	-	-	-	-	-	-	-	-	-	-	-	-	-	-	-	-	-	-	-	-	-	-	-	-	-	-	-	-	-	-
300	GCA_003790485.1_ASM379048v1_genomic	ST1685	CP033626.1	22859	-	KL17	K17	Very high	-	-	-	-	-	-	-	-	-	-	-	-	-	-	-	-	-	-	-	-	-	-	-	-	-	-	-	-	-	-	-	-	-	-	-	-	-	-	-	-	-
300	GCA_003790485.1_ASM379048v1_genomic	ST1685	CP033627.1	184083	IncFIB(K),IncFII	KL17	K17	Very high	-	-	-	-	-	-	-	-	-	-	-	-	-	-	-	-	-	-	-	-	-	-	-	-	-	-	-	-	-	-	-	-	-	-	-	-	-	-	-	-	-
300	GCA_003790485.1_ASM379048v1_genomic	ST1685	CP033628.1	110020	IncFIA(HI1),IncFII,IncR	KL17	K17	Very high	armA	-	-	-	-	mphE.v2;msrE	-	-	-	-	-	-	TEM-1D.v1^	-	-	-	KPC-2	-	-	-	-	-	-	-	-	-	-	-	-	-	-	-	-	-	-	-	-	-	-	-	-
300	GCA_003790485.1_ASM379048v1_genomic	ST1685	CP033629.1	67867	IncFII	KL17	K17	Very high	-	-	-	-	-	-	-	-	-	-	-	-	-	-	CTX-M-15	-	-	-	-	-	-	-	-	-	-	-	-	-	-	-	-	-	-	-	-	-	-	-	-	-	-
300	GCA_003790485.1_ASM379048v1_genomic	ST1685	CP033630.1	23185	ColRNAI,ColRNAI,ColRNAI	KL17	K17	Very high	-	-	-	-	-	-	-	-	-	-	-	-	-	-	-	-	-	-	-	-	-	-	-	-	-	-	-	-	-	-	-	-	-	-	-	-	-	-	-	-	-
301	GCA_003812085.1_ASM381208v1_genomic	ST252	CP033755.1	103852	IncFII	KL116	unknown (KL116)	Good	-	-	-	-	-	-	-	-	-	-	-	-	-	-	-	-	-	-	-	-	-	-	-	-	-	-	-	-	-	-	-	-	-	-	-	-	-	-	-	-	-
301	GCA_003812085.1_ASM381208v1_genomic	ST252	CP033757.1	21055	-	KL116	unknown (KL116)	Good	-	-	-	-	-	-	-	-	-	-	-	-	-	-	-	-	-	-	-	-	-	-	-	-	-	-	-	-	-	-	-	-	-	-	-	-	-	-	-	-	-
301	GCA_003812085.1_ASM381208v1_genomic	ST252	CP033758.1	232752	IncFIB(K)	KL116	unknown (KL116)	Good	-	-	-	-	-	-	-	-	-	-	-	-	-	-	-	-	-	-	-	-	-	-	-	-	-	-	-	-	-	-	-	-	-	-	-	-	-	-	-	-	-
301	GCA_003812085.1_ASM381208v1_genomic	ST252	CP033759.1	3548	Col440I	KL116	unknown (KL116)	Good	-	-	-	-	-	-	-	-	-	-	-	-	-	-	-	-	-	-	-	-	-	-	-	-	-	-	-	-	-	-	-	-	-	-	-	-	-	-	-	-	-
302	GCA_003812105.1_ASM381210v1_genomic	ST25	CP033774.1	184336	IncFIB(K),IncFII	KL2	K2	Very high	-	-	-	-	-	-	-	-	-	-	-	-	-	-	-	-	-	-	-	-	-	-	-	-	-	-	-	-	-	-	-	-	-	-	-	-	-	-	-	-	-
302	GCA_003812105.1_ASM381210v1_genomic	ST25	CP033775.1	74543	IncFII(pCRY)	KL2	K2	Very high	aadA2^;aph3-Ia.v1^	-	-	-	-	mphA	-	-	sul1	tet(A).v1	-	-	-	-	-	-	-	-	-	-	-	-	-	-	-	-	-	-	-	-	-	-	-	-	-	-	-	-	-	-	-
302	GCA_003812105.1_ASM381210v1_genomic	ST25	CP033776.1	73896	IncFIA(HI1)	KL2	K2	Very high	-	-	-	-	-	-	-	-	-	-	-	-	-	-	-	-	-	-	-	-	-	-	-	-	-	-	-	-	-	-	-	-	-	-	-	-	-	-	-	-	-
302	GCA_003812105.1_ASM381210v1_genomic	ST25	CP033778.1	4565	Col440I	KL2	K2	Very high	-	-	-	-	-	-	-	-	-	-	-	-	-	-	-	-	-	-	-	-	-	-	-	-	-	-	-	-	-	-	-	-	-	-	-	-	-	-	-	-	-
302	GCA_003812105.1_ASM381210v1_genomic	ST25	CP033779.1	2995	-	KL2	K2	Very high	-	-	-	-	-	-	-	-	-	-	-	-	-	-	-	-	-	-	-	-	-	-	-	-	-	-	-	-	-	-	-	-	-	-	-	-	-	-	-	-	-
303	GCA_003850165.1_ASM385016v1_genomic	ST231	CP033947.1	142764	IncFIB(pQil),IncFII	KL51	K51	High	aac(6')-Ib;rmtF	-	-	qnrS1	-	-	catA1^	arr-2	-	-	-	-	TEM-1D.v1^	-	-	-	-	-	-	-	-	-	-	-	-	-	-	-	-	-	-	-	-	-	-	-	-	-	-	-	-
303	GCA_003850165.1_ASM385016v1_genomic	ST231	CP033948.1	70586	IncFIA,IncFII(pAMA1167-NDM-5)	KL51	K51	High	aadA2^	-	-	-	-	ermB.v1*;mphA	-	-	sul1	-	-	dfrA12	-	-	-	-	-	-	-	-	-	-	-	-	-	-	-	-	45*	12*	33*	35	61	-	-	-	-	-	-	-	-
303	GCA_003850165.1_ASM385016v1_genomic	ST231	CP033949.1	7819	Col440I	KL51	K51	High	-	-	-	-	-	-	-	-	-	-	-	-	-	-	-	-	-	-	-	-	-	-	-	-	-	-	-	-	-	-	-	-	-	-	-	-	-	-	-	-	-
303	GCA_003850165.1_ASM385016v1_genomic	ST231	CP033950.1	6141	ColKP3	KL51	K51	High	-	-	-	-	-	-	-	-	-	-	-	-	-	-	-	-	OXA-232	-	-	-	-	-	-	-	-	-	-	-	-	-	-	-	-	-	-	-	-	-	-	-	-
303	GCA_003850165.1_ASM385016v1_genomic	ST231	CP033951.1	4991	ColRNAI	KL51	K51	High	-	-	-	-	-	-	-	-	-	-	-	-	-	-	-	-	-	-	-	-	-	-	-	-	-	-	-	-	-	-	-	-	-	-	-	-	-	-	-	-	-
303	GCA_003850165.1_ASM385016v1_genomic	ST231	CP033952.1	3998	-	KL51	K51	High	-	-	-	-	-	-	-	-	-	-	-	-	-	-	-	-	-	-	-	-	-	-	-	-	-	-	-	-	-	-	-	-	-	-	-	-	-	-	-	-	-
304	GCA_006494895.1_ASM649489v1_genomic	ST11	CP033955.1	198087	IncFIB(K),IncHI1B	KL64	K64	Very high	-	-	-	-	-	-	-	-	-	-	-	-	-	-	-	-	-	-	-	-	-	-	-	-	-	-	-	-	1	1	1	1	1	-	-	-	-	2	3	2	rmpA2_3-47%
304	GCA_006494895.1_ASM649489v1_genomic	ST11	CP033956.1	133772	IncFII(pHN7A8),IncR	KL64	K64	Very high	rmtB	-	-	-	-	-	-	-	-	-	-	-	TEM-1D.v1^	-	CTX-M-65;SHV-12	-	KPC-2	-	-	-	-	-	-	-	-	-	-	-	-	-	-	-	-	-	-	-	-	-	-	-	-
304	GCA_006494895.1_ASM649489v1_genomic	ST11	CP033957.1	87095	IncFII(pCRY)	KL64	K64	Very high	-	-	-	qnrS1	-	-	catII.2*	-	sul2	tet(A).v1	-	dfrA14.v1^	LAP-2	-	-	-	-	-	-	-	-	-	-	-	-	-	-	-	-	-	-	-	-	-	-	-	-	-	-	-	-
304	GCA_006494895.1_ASM649489v1_genomic	ST11	CP033958.1	11970	ColRNAI	KL64	K64	Very high	-	-	-	-	-	-	-	-	-	-	-	-	-	-	-	-	-	-	-	-	-	-	-	-	-	-	-	-	-	-	-	-	-	-	-	-	-	-	-	-	-
304	GCA_006494895.1_ASM649489v1_genomic	ST11	CP033959.1	5596	ColRNAI	KL64	K64	Very high	-	-	-	-	-	-	-	-	-	-	-	-	-	-	-	-	-	-	-	-	-	-	-	-	-	-	-	-	-	-	-	-	-	-	-	-	-	-	-	-	-
305	GCA_006494915.1_ASM649491v1_genomic	ST11	CP033961.1	145683	IncFIB(K),IncHI1B	KL47	K47	High	-	-	-	-	-	-	-	-	-	-	-	-	-	-	-	-	-	-	-	-	-	-	-	-	-	-	-	-	1	1	1	1	1	-	-	-	-	-	-	-	rmpA2_9
305	GCA_006494915.1_ASM649491v1_genomic	ST11	CP033962.1	136159	IncFII(pHN7A8)	KL47	K47	High	rmtB	-	fosA3	-	-	-	catII.2*	-	-	-	-	-	TEM-1D.v1^	-	CTX-M-65	-	KPC-2	-	-	-	-	-	-	-	-	-	-	-	-	-	-	-	-	-	-	-	-	-	-	-	-
305	GCA_006494915.1_ASM649491v1_genomic	ST11	CP033963.1	102879	IncI1	KL47	K47	High	-	-	-	-	-	-	-	-	-	-	-	-	-	-	-	-	-	-	-	-	-	-	-	-	-	-	-	-	-	-	-	-	-	-	-	-	-	-	-	-	-
305	GCA_006494915.1_ASM649491v1_genomic	ST11	CP033964.1	11970	ColRNAI	KL47	K47	High	-	-	-	-	-	-	-	-	-	-	-	-	-	-	-	-	-	-	-	-	-	-	-	-	-	-	-	-	-	-	-	-	-	-	-	-	-	-	-	-	-
305	GCA_006494915.1_ASM649491v1_genomic	ST11	CP033965.1	5596	ColRNAI	KL47	K47	High	-	-	-	-	-	-	-	-	-	-	-	-	-	-	-	-	-	-	-	-	-	-	-	-	-	-	-	-	-	-	-	-	-	-	-	-	-	-	-	-	-
306	GCA_002970375.3_ASM297037v3_genomic	ST395	CP034040.1	213351	IncFIB(Mar),IncR	KL2	K2	High	-	-	-	qnrS1	-	-	catA1^	-	-	-	-	-	TEM-1D.v1^	-	-	-	-	-	-	-	-	-	-	-	-	-	-	-	-	-	-	-	-	-	-	-	-	-	-	-	-
306	GCA_002970375.3_ASM297037v3_genomic	ST395	CP034041.1	65202	IncL/M(pOXA-48)	KL2	K2	High	-	-	-	-	-	-	-	-	-	-	-	-	-	-	-	-	OXA-48	-	-	-	-	-	-	-	-	-	-	-	-	-	-	-	-	-	-	-	-	-	-	-	-
306	GCA_002970375.3_ASM297037v3_genomic	ST395	CP034042.1	5010	-	KL2	K2	High	-	-	-	-	-	-	-	-	-	-	-	-	-	-	-	-	-	-	-	-	-	-	-	-	-	-	-	-	-	-	-	-	-	-	-	-	-	-	-	-	-
306	GCA_002970375.3_ASM297037v3_genomic	ST395	CP034043.1	3511	Col440I,Col440II	KL2	K2	High	-	-	-	-	-	-	-	-	-	-	-	-	-	-	-	-	-	-	-	-	-	-	-	-	-	-	-	-	-	-	-	-	-	-	-	-	-	-	-	-	-
307	GCA_003855315.1_ASM385531v1_genomic	ST15	CP034046.1	345775	IncFIB(Mar),IncHI1B	KL24	K24	High	aac(3)-IIa.v1;aadA^;aph(3')-Ia;sat-2	-	-	-	-	-	-	-	sul1	-	-	dfrA1.v1	TEM-1D.v1^	-	CTX-M-15;SHV-5	-	-	-	-	-	-	-	-	-	-	-	-	-	1	1	1	1	1	-	-	-	-	-	-	-	rmpA2_8*-60%
307	GCA_003855315.1_ASM385531v1_genomic	ST15	CP034047.1	113143	-	KL24	K24	High	-	-	-	-	-	-	-	-	-	-	-	-	-	-	-	-	-	-	-	-	-	-	-	-	-	-	-	-	-	-	-	-	-	-	-	-	-	-	-	-	-
307	GCA_003855315.1_ASM385531v1_genomic	ST15	CP034048.1	76757	IncFII	KL24	K24	High	aac(6')-Ib-cr.v2	-	-	-	-	-	-	-	-	-	-	-	OXA-1;TEM-1D.v1^	-	-	-	-	-	-	-	-	-	-	-	-	-	-	-	-	-	-	-	-	-	-	-	-	-	-	-	-
307	GCA_003855315.1_ASM385531v1_genomic	ST15	CP034049.1	54880	-	KL24	K24	High	-	-	-	-	-	-	-	-	-	-	-	-	-	-	-	-	-	-	-	-	-	-	-	-	-	-	-	-	-	-	-	-	-	-	-	-	-	-	-	-	-
307	GCA_003855315.1_ASM385531v1_genomic	ST15	CP034050.1	4591	Col440I	KL24	K24	High	-	-	-	-	-	-	-	-	-	-	-	-	-	-	-	-	-	-	-	-	-	-	-	-	-	-	-	-	-	-	-	-	-	-	-	-	-	-	-	-	-
307	GCA_003855315.1_ASM385531v1_genomic	ST15	CP034051.1	3181	ColRNAI	KL24	K24	High	-	-	-	-	-	-	-	-	-	-	-	-	-	-	-	-	-	-	-	-	-	-	-	-	-	-	-	-	-	-	-	-	-	-	-	-	-	-	-	-	-
307	GCA_003855315.1_ASM385531v1_genomic	ST15	CP034052.1	2058	ColpVC	KL24	K24	High	-	-	-	-	-	-	-	-	-	-	-	-	-	-	-	-	-	-	-	-	-	-	-	-	-	-	-	-	-	-	-	-	-	-	-	-	-	-	-	-	-
308	GCA_003855515.1_ASM385551v1_genomic	ST23	CP034083.1	229648	IncFIB(K),IncHI1B	KL1	K1	Very high	-	-	-	-	-	-	-	-	-	-	-	-	-	-	-	-	-	-	-	-	-	-	-	-	-	-	-	-	1	1	1	1	1	1	4	1	1	2	3	2	rmpA2_3-47%
308	GCA_003855515.1_ASM385551v1_genomic	ST23	CP034084.1	144158	IncA/C	KL1	K1	Very high	aac(6')-Ib4^;aadA1.v1^;aphA15	-	-	-	-	mphA	catB2.v1	-	sul1	-	-	dfrA14.v1^	-	-	-	-	VIM-1	-	-	-	-	-	-	-	-	-	-	-	-	-	-	-	-	-	-	-	-	-	-	-	-
308	GCA_003855515.1_ASM385551v1_genomic	ST23	CP034085.1	113569	IncFII	KL1	K1	Very high	-	-	-	qnrS1	-	-	-	-	-	-	-	-	TEM-1D.v1^	-	CTX-M-15	-	-	-	-	-	-	-	-	-	-	-	-	-	-	-	-	-	-	-	-	-	-	-	-	-	-
309	GCA_003856475.1_ASM385647v1_genomic	ST11	CP034124.1	200216	IncFIB(K),IncHI1B	KL64	K64	Very high	-	-	-	-	-	-	-	-	-	-	-	-	-	-	-	-	-	-	-	-	-	-	-	-	-	-	-	-	1	1	1	1	1	-	-	-	-	2	3	2	rmpA2_3-47%
309	GCA_003856475.1_ASM385647v1_genomic	ST11	CP034125.1	109179	IncFII(pHN7A8),IncR	KL64	K64	Very high	rmtB	-	-	-	-	-	-	-	-	-	-	-	TEM-1D.v1^	-	SHV-12	-	KPC-2	-	-	-	-	-	-	-	-	-	-	-	-	-	-	-	-	-	-	-	-	-	-	-	-
309	GCA_003856475.1_ASM385647v1_genomic	ST11	CP034126.1	85665	IncFII(pCRY)	KL64	K64	Very high	-	-	-	qnrS1	-	-	catII.2*	-	sul2	tet(A).v1	-	dfrA14.v1^	LAP-2	-	-	-	-	-	-	-	-	-	-	-	-	-	-	-	-	-	-	-	-	-	-	-	-	-	-	-	-
309	GCA_003856475.1_ASM385647v1_genomic	ST11	CP034127.1	5596	ColRNAI	KL64	K64	Very high	-	-	-	-	-	-	-	-	-	-	-	-	-	-	-	-	-	-	-	-	-	-	-	-	-	-	-	-	-	-	-	-	-	-	-	-	-	-	-	-	-
310	GCA_003860645.2_ASM386064v2_genomic	ST383	CP034201.2	372826	IncFIB(Mar),IncHI1B	KL30	K30	Good	aac(6')-Ib'.v1;aadA*;aph(3')-VI;aph3-Ia.v1^;armA	-	-	qnrS1	-	mphE.v2;msrE	-	-	sul1;sul2	-	-	dfrA5	TEM-1	-	CTX-M-15	-	NDM-5	-	-	-	-	-	-	-	-	-	-	-	1	15	1	1	1	-	-	-	-	27	2	2	rmpA2_6*-47%
310	GCA_003860645.2_ASM386064v2_genomic	ST383	CP034202.2	72057	-	KL30	K30	Good	aph(3')-VI*;strA.v1;strB.v1	-	-	-	-	-	-	-	-	-	-	-	-	-	CTX-M-14^	-	OXA-48	-	-	-	-	-	-	-	-	-	-	-	-	-	-	-	-	-	-	-	-	-	-	-	-
311	GCA_003934185.1_ASM393418v1_genomic	ST307	CP034282.1	193222	IncFIB(K),IncFII	KL102	unknown (KL102)	High	aac(3)-IIa.v1^;aac(6')-Ib-cr.v2;strA.v1^;strB.v1	-	-	qnrB1.v2^	-	-	CatB4.v1	-	sul2	tet(A).v1	-	dfrA14.v1^	OXA-1;TEM-1D.v1^	-	CTX-M-15	-	-	-	-	-	-	-	-	-	-	-	-	-	-	-	-	-	-	-	-	-	-	-	-	-	-
311	GCA_003934185.1_ASM393418v1_genomic	ST307	CP034283.1	63589	IncL/M(pOXA-48)	KL102	unknown (KL102)	High	-	-	-	-	-	-	-	-	-	-	-	-	-	-	-	-	OXA-48	-	-	-	-	-	-	-	-	-	-	-	-	-	-	-	-	-	-	-	-	-	-	-	-
311	GCA_003934185.1_ASM393418v1_genomic	ST307	CP034284.1	51479	ColKP3	KL102	unknown (KL102)	High	-	-	-	qnrS1	-	-	-	-	-	-	-	-	-	-	-	-	OXA-181	-	-	-	-	-	-	-	-	-	-	-	-	-	-	-	-	-	-	-	-	-	-	-	-
312	GCA_011065345.1_ASM1106534v1_genomic	ST230	CP034317.1	265109	-	KL127	unknown (KL127)	Very high	-	-	-	-	-	-	-	-	-	-	-	-	-	-	-	-	-	-	-	-	-	-	-	-	-	-	-	-	-	-	-	-	-	-	-	-	-	-	-	-	-
312	GCA_011065345.1_ASM1106534v1_genomic	ST230	CP034318.1	208661	-	KL127	unknown (KL127)	Very high	-	-	-	-	-	-	-	-	-	-	-	-	-	-	-	-	-	-	-	-	-	-	-	-	-	-	-	-	-	-	-	-	-	-	-	-	-	-	-	-	-
312	GCA_011065345.1_ASM1106534v1_genomic	ST230	CP034319.1	143593	IncFII,IncR	KL127	unknown (KL127)	Very high	aac(3)-IId^	-	-	-	-	-	-	-	sul2	-	-	dfrA30*	TEM-1D.v1^	-	CTX-M-15	-	-	-	-	-	-	-	-	-	-	-	-	-	-	-	-	-	-	-	-	-	-	-	-	-	-
312	GCA_011065345.1_ASM1106534v1_genomic	ST230	CP034320.1	8711	-	KL127	unknown (KL127)	Very high	-	-	-	-	-	-	-	-	-	-	-	-	-	-	-	-	-	-	-	-	-	-	-	-	-	-	-	-	-	-	-	-	-	-	-	-	-	-	-	-	-
313	GCA_011065365.1_ASM1106536v1_genomic	ST76	CP034322.1	150094	IncFII,IncR	KL10	K10	Very high	aac(3)-IId^	-	-	-	-	-	-	-	sul2	-	-	dfrA30*	TEM-1D.v1^	-	CTX-M-15	-	-	-	-	-	-	-	-	-	-	-	-	-	-	-	-	-	-	-	-	-	-	-	-	-	-
314	GCA_011065385.1_ASM1106538v1_genomic	ST403	CP034360.1	157844	-	KL105	unknown (KL105)	Very high	-	-	-	-	-	-	-	-	-	-	-	-	-	-	-	-	-	-	-	-	-	-	-	-	-	-	-	-	-	-	-	-	-	-	-	-	-	-	-	-	-
314	GCA_011065385.1_ASM1106538v1_genomic	ST403	CP034361.1	142041	IncFII,IncR	KL105	unknown (KL105)	Very high	aac(3)-IId^	-	-	-	-	-	-	-	sul2	-	-	dfrA30*	TEM-1D.v1^	-	CTX-M-15	-	-	-	-	-	-	-	-	-	-	-	-	-	-	-	-	-	-	-	-	-	-	-	-	-	-
314	GCA_011065385.1_ASM1106538v1_genomic	ST403	CP034362.1	120023	IncFIB(K)	KL105	unknown (KL105)	Very high	-	-	-	-	-	-	-	-	-	-	-	-	-	-	-	-	-	-	-	-	-	-	-	-	-	-	-	-	-	-	-	-	-	-	-	-	-	-	-	-	-
315	GCA_004135795.1_ASM413579v1_genomic	ST14	CP034406.1	300327	IncFIB(Mar),IncHI1B	KL2	K2	High	aac(6')-Ib'.v1;aac(6')-Ib-cr.v2;aadA2^;aph(3')-VI;armA	-	-	qnrB1.v2^	-	mphE.v2^;msrE	CatB4.v1	-	sul1	-	-	dfrA12;dfrA14.v1^	OXA-1;TEM-1D.v1^	-	CTX-M-15	-	NDM-1*	-	-	-	-	-	-	-	-	-	-	-	-	-	-	-	-	-	-	-	-	-	-	-	-
315	GCA_004135795.1_ASM413579v1_genomic	ST14	CP034407.1	103210	IncFIB(K)	KL2	K2	High	-	-	-	-	-	-	-	-	-	-	-	-	-	-	-	-	-	-	-	-	-	-	-	-	-	-	-	-	-	-	-	-	-	-	-	-	-	-	-	-	-
316	GCA_009684575.1_ASM968457v1_genomic	ST11	CP034416.1	215950	IncFIB(K),IncHI1B	KL64	K64	Very high	-	-	-	-	-	-	-	-	-	-	-	-	-	-	-	-	-	-	-	-	-	-	-	-	-	-	-	-	1	1	1	1	1	-	-	-	-	2	3	2	rmpA2_3-47%
316	GCA_009684575.1_ASM968457v1_genomic	ST11	CP034417.1	128299	IncFII(pHN7A8),IncR	KL64	K64	Very high	rmtB	-	fosA3	-	-	-	-	-	-	-	-	-	TEM-1D.v1^	-	CTX-M-65;SHV-12	-	KPC-2	-	-	-	-	-	-	-	-	-	-	-	-	-	-	-	-	-	-	-	-	-	-	-	-
316	GCA_009684575.1_ASM968457v1_genomic	ST11	CP034418.1	10061	ColRNAI	KL64	K64	Very high	-	-	-	-	-	-	-	-	-	-	-	-	-	-	-	-	-	-	-	-	-	-	-	-	-	-	-	-	-	-	-	-	-	-	-	-	-	-	-	-	-
316	GCA_009684575.1_ASM968457v1_genomic	ST11	CP034419.1	5596	ColRNAI	KL64	K64	Very high	-	-	-	-	-	-	-	-	-	-	-	-	-	-	-	-	-	-	-	-	-	-	-	-	-	-	-	-	-	-	-	-	-	-	-	-	-	-	-	-	-
317	GCA_009684615.1_ASM968461v1_genomic	ST11	CP034421.1	274540	IncFIB(K),IncHI1B	KL64	K64	Very high	aac(3)-IId^;aadA5	-	-	-	-	mphA	-	-	sul1	-	-	dfrA17	-	-	-	-	-	-	-	-	-	-	-	-	-	-	-	-	1	1	1*-55%	1	1	1	4	1*-23%	1	5-54%	3	2*-50%	rmpA2_8-60%
317	GCA_009684615.1_ASM968461v1_genomic	ST11	CP034422.1	21744	IncFIB(AP001918)	KL64	K64	Very high	-	-	-	-	-	-	-	-	-	-	-	-	-	-	-	-	-	-	-	-	-	-	-	-	-	-	-	-	-	-	-	-	-	-	-	-	-	-	-	-	-
317	GCA_009684615.1_ASM968461v1_genomic	ST11	CP034423.1	11225	-	KL64	K64	Very high	-	-	-	-	-	-	-	-	-	-	-	-	-	-	-	-	-	-	-	-	-	-	-	-	-	-	-	-	-	-	-	-	-	-	-	-	-	-	-	-	-
317	GCA_009684615.1_ASM968461v1_genomic	ST11	CP034424.1	57881	IncFII(pHN7A8),IncR	KL64	K64	Very high	-	-	-	-	-	-	-	-	-	-	-	-	-	-	CTX-M-65	-	KPC-2	-	-	-	-	-	-	-	-	-	-	-	-	-	-	-	-	-	-	-	-	-	-	-	-
318	GCA_004006035.1_ASM400603v1_genomic	ST437	CP034761.1	81092	ColE10,IncFIB(K),IncN,IncX1	KL183	unknown (KL183)	Very high	aph(3')-IIa;rmtB;strA.v1^;strB.v1	-	-	-	-	-	floR.v1*	-	sul2	tet(A).v2*	-	dfrA14.v1^	-	-	CTX-M-55	-	-	-	-	-	-	-	-	-	-	-	-	-	-	-	-	-	-	-	-	-	-	-	-	-	-
318	GCA_004006035.1_ASM400603v1_genomic	ST437	CP034762.1	6141	ColKP3	KL183	unknown (KL183)	Very high	-	-	-	-	-	-	-	-	-	-	-	-	-	-	-	-	OXA-232	-	-	-	-	-	-	-	-	-	-	-	-	-	-	-	-	-	-	-	-	-	-	-	-
318	GCA_004006035.1_ASM400603v1_genomic	ST437	CP034763.1	4976	-	KL183	unknown (KL183)	Very high	-	-	-	-	-	-	-	-	-	-	-	-	-	-	-	-	-	-	-	-	-	-	-	-	-	-	-	-	-	-	-	-	-	-	-	-	-	-	-	-	-
318	GCA_004006035.1_ASM400603v1_genomic	ST437	CP034764.1	3674	Col440I	KL183	unknown (KL183)	Very high	-	-	-	-	-	-	-	-	-	-	-	-	-	-	-	-	-	-	-	-	-	-	-	-	-	-	-	-	-	-	-	-	-	-	-	-	-	-	-	-	-
318	GCA_004006035.1_ASM400603v1_genomic	ST437	CP034765.1	2927	Col440I	KL183	unknown (KL183)	Very high	-	-	-	-	-	-	-	-	-	-	-	-	-	-	-	-	-	-	-	-	-	-	-	-	-	-	-	-	-	-	-	-	-	-	-	-	-	-	-	-	-
319	GCA_004332075.1_ASM433207v1_genomic	ST86	CP034776.1	218147	IncFIB(K),IncHI1B	KL2	K2	Very high	-	-	-	-	-	-	-	-	-	-	-	-	-	-	-	-	-	-	-	-	-	-	-	-	-	-	-	-	1	1	1	1	1	1	1	1	1	2	2	2	rmpA2_2*-46%
319	GCA_004332075.1_ASM433207v1_genomic	ST86	CP034777.1	109503	IncFII	KL2	K2	Very high	-	-	-	-	-	-	-	-	-	-	-	-	-	-	-	-	KPC-2	-	-	-	-	-	-	-	-	-	-	-	-	-	-	-	-	-	-	-	-	-	-	-	-
320	GCA_009387945.1_ASM938794v1_genomic	ST87	CP035195.1	60128	ColRNAI,IncP1	KL106	unknown (KL106)	Good	-	mcr-3.5*	-	-	-	-	-	-	-	-	-	-	TEM-1D.v1^	-	-	-	-	-	-	-	-	-	-	-	-	-	-	-	-	-	-	-	-	-	-	-	-	-	-	-	-
321	GCA_009387915.1_ASM938791v1_genomic	ST1315	CP035197.1	52349	-	KL64	K64	Very high	-	-	-	-	-	-	-	-	-	-	-	-	-	-	-	-	-	-	-	-	-	-	-	-	-	-	-	-	-	-	-	-	-	-	-	-	-	-	-	-	-
321	GCA_009387915.1_ASM938791v1_genomic	ST1315	CP035198.1	46873	IncR	KL64	K64	Very high	aadA2	-	-	qnrS1	-	lnuF.v1	floR.v1*	-	-	tet(A).v1*	-	-	TEM-1D.v1^	-	-	-	-	-	-	-	-	-	-	-	-	-	-	-	-	-	-	-	-	-	-	-	-	-	-	-	-
321	GCA_009387915.1_ASM938791v1_genomic	ST1315	CP035199.1	43433	-	KL64	K64	Very high	-	-	-	-	-	-	-	-	-	-	-	-	-	-	-	-	-	-	-	-	-	-	-	-	-	-	-	-	-	-	-	-	-	-	-	-	-	-	-	-	-
321	GCA_009387915.1_ASM938791v1_genomic	ST1315	CP035200.1	40255	IncFII(pMET)	KL64	K64	Very high	-	mcr-3.1*	-	-	-	-	-	-	-	-	-	-	-	-	-	-	-	-	-	-	-	-	-	-	-	-	-	-	-	-	-	-	-	-	-	-	-	-	-	-	-
321	GCA_009387915.1_ASM938791v1_genomic	ST1315	CP035201.1	14095	IncFIA(HI1)	KL64	K64	Very high	-	-	-	-	-	-	-	-	-	-	-	-	-	-	-	-	-	-	-	-	-	-	-	-	-	-	-	-	-	-	-	-	-	-	-	-	-	-	-	-	-
322	GCA_009387775.1_ASM938777v1_genomic	ST39	CP035203.1	202829	IncFIB(K)	KL149	unknown (KL149)	Very high	-	-	-	-	-	-	-	-	-	-	-	-	-	-	-	-	-	-	-	-	-	-	-	-	-	-	-	-	-	-	-	-	-	-	-	-	-	-	-	-	-
322	GCA_009387775.1_ASM938777v1_genomic	ST39	CP035204.1	141746	IncFII	KL149	unknown (KL149)	Very high	aadA2;aadA^	mcr-8.1*	-	qnrS1*	-	-	cmlA1*;floR.v1*	-	sul2;sul3	-	-	dfrA12	TEM-1D.v1^	-	-	-	-	-	-	-	-	-	-	-	-	-	-	-	-	-	-	-	-	-	-	-	-	-	-	-	-
322	GCA_009387775.1_ASM938777v1_genomic	ST39	CP035205.1	58460	IncFII(pCRY)	KL149	unknown (KL149)	Very high	-	mcr-3.1*	-	-	-	-	-	-	-	-	-	-	-	-	-	-	-	-	-	-	-	-	-	-	-	-	-	-	-	-	-	-	-	-	-	-	-	-	-	-	-
322	GCA_009387775.1_ASM938777v1_genomic	ST39	CP035206.1	6364	Col440II,ColRNAI	KL149	unknown (KL149)	Very high	-	-	-	-	-	-	-	-	-	-	-	-	-	-	-	-	-	-	-	-	-	-	-	-	-	-	-	-	-	-	-	-	-	-	-	-	-	-	-	-	-
323	GCA_009387815.1_ASM938781v1_genomic	ST873	CP035211.1	132160	IncFIB(K),IncFII	KL52	K52	Very high	-	-	-	-	-	-	-	-	-	-	-	-	-	-	-	-	-	-	-	-	-	-	-	-	-	-	-	-	-	-	-	-	-	-	-	-	-	-	-	-	-
323	GCA_009387815.1_ASM938781v1_genomic	ST873	CP035212.1	69596	IncR	KL52	K52	Very high	aac(3)-IId^;aadA2^;aadA^	-	-	qnrS1	-	-	cmlA1*;floR.v2*	-	sul2;sul3	tet(A).v1*	-	dfrA12	TEM-1D.v1^	-	-	-	-	-	-	-	-	-	-	-	-	-	-	-	-	-	-	-	-	-	-	-	-	-	-	-	-
323	GCA_009387815.1_ASM938781v1_genomic	ST873	CP035213.1	73685	IncFII(pCRY)	KL52	K52	Very high	-	mcr-3.1*	-	-	-	-	-	-	-	-	-	-	-	-	-	-	-	-	-	-	-	-	-	-	-	-	-	-	-	-	-	-	-	-	-	-	-	-	-	-	-
324	GCA_004118955.1_ASM411895v1_genomic	ST23	CP035384.1	357837	IncFIB(K),IncFII,IncHI1B	KL1	K1	Very high	-	-	-	-	-	-	-	-	-	-	-	-	-	-	-	-	-	-	-	-	-	-	-	-	-	-	-	-	1	1	1	1	1	1	4	1	1	2	3	2	rmpA2_5-54%
325	GCA_004141975.1_ASM414197v1_genomic	ST11	CP035536.1	185957	IncFIB(K),IncFII	KL24	K24	Very high	-	-	-	-	-	mphA	-	-	-	tet(A).v1	-	-	-	-	CTX-M-15	-	-	-	-	-	-	-	-	-	-	-	-	-	-	-	-	-	-	-	-	-	-	-	-	-	-
325	GCA_004141975.1_ASM414197v1_genomic	ST11	CP035537.1	108500	IncFIB(pB171),IncFII(Yp)	KL24	K24	Very high	rmtC	-	-	-	-	-	-	-	sul1*	-	-	-	-	-	-	-	NDM-1	-	-	-	-	-	-	-	-	-	-	-	-	-	-	-	-	-	-	-	-	-	-	-	-
325	GCA_004141975.1_ASM414197v1_genomic	ST11	CP035538.1	48698	IncFIA(HI1),IncR	KL24	K24	Very high	aac(3)-IIa.v1^;aac(6')-Ib'.v1	-	-	qnrB9.2^	-	-	-	-	-	-	-	-	-	-	-	-	-	-	-	-	-	-	-	-	-	-	-	-	-	-	-	-	-	-	-	-	-	-	-	-	-
325	GCA_004141975.1_ASM414197v1_genomic	ST11	CP035539.1	3359	-	KL24	K24	Very high	-	-	-	-	-	-	-	-	-	-	-	-	-	-	-	-	-	-	-	-	-	-	-	-	-	-	-	-	-	-	-	-	-	-	-	-	-	-	-	-	-
326	GCA_004209795.1_ASM420979v1_genomic	ST23	CP035906.1	216620	IncFIB(K)	KL1	K1	High	-	-	-	-	-	-	catA1^	-	-	-	-	-	-	-	-	-	-	-	-	-	-	-	-	-	-	-	-	-	1	1	1	1	1	1	4	1	1	2*-19%	2*	2*-50%	rmpA2_5-54%
326	GCA_004209795.1_ASM420979v1_genomic	ST23	CP035907.1	164210	IncFIB(pQil),IncFII	KL1	K1	High	aac(6')-Ib	-	-	qnrB1.v1	-	-	-	arr-2	-	-	-	-	-	-	-	-	-	-	-	-	-	-	-	-	-	-	-	-	-	-	-	-	-	-	-	-	-	-	-	-	-
326	GCA_004209795.1_ASM420979v1_genomic	ST23	CP035908.1	163186	IncA/C2	KL1	K1	High	strA.v1^;strB.v1	-	-	-	-	-	-	-	sul2	-	-	dfrA14.v2*	CMY-4.v1;TEM-1D.v1^	-	CTX-M-15	-	-	-	-	-	-	-	-	-	-	-	-	-	-	-	-	-	-	-	-	-	-	-	-	-	-
326	GCA_004209795.1_ASM420979v1_genomic	ST23	CP035909.1	108969	-	KL1	K1	High	-	-	-	-	-	-	-	-	-	-	-	-	-	-	-	-	-	-	-	-	-	-	-	-	-	-	-	-	-	-	-	-	-	-	-	-	-	-	-	-	-
326	GCA_004209795.1_ASM420979v1_genomic	ST23	CP035910.1	38920	IncX3	KL1	K1	High	-	-	-	-	-	-	-	-	-	-	-	-	-	-	-	-	-	-	-	-	-	-	-	-	-	-	-	-	-	-	-	-	-	-	-	-	-	-	-	-	-
326	GCA_004209795.1_ASM420979v1_genomic	ST23	CP035911.1	9729	ColRNAI	KL1	K1	High	-	-	-	-	-	-	-	-	-	-	-	-	-	-	-	-	-	-	-	-	-	-	-	-	-	-	-	-	-	-	-	-	-	-	-	-	-	-	-	-	-
326	GCA_004209795.1_ASM420979v1_genomic	ST23	CP035912.1	4166	Col440II,ColRNAI	KL1	K1	High	-	-	-	-	-	-	-	-	-	-	-	-	-	-	-	-	-	-	-	-	-	-	-	-	-	-	-	-	-	-	-	-	-	-	-	-	-	-	-	-	-
327	GCA_004295385.1_ASM429538v1_genomic	ST15	CP036188.1	251327	IncFIB(K),IncFII	KL24	K24	Good	aac(6')-Ib-cr.v2;aadA2*;aph3-Ia.v1^	-	-	-	-	mphA	CatB4.v1	-	sul1	tet(A).v1	-	dfrA12*	OXA-1;TEM-1D.v1^	-	CTX-M-15;CTX-M-15	-	-	-	-	-	-	-	-	-	-	-	-	-	-	-	-	-	-	-	-	-	-	-	-	-	-
327	GCA_004295385.1_ASM429538v1_genomic	ST15	CP036189.1	9341	Col440I	KL24	K24	Good	-	-	-	-	-	-	-	-	-	-	-	-	-	-	-	-	-	-	-	-	-	-	-	-	-	-	-	-	-	-	-	-	-	-	-	-	-	-	-	-	-
328	GCA_004295405.1_ASM429540v1_genomic	ST23	CP036191.1	216586	IncFIB(K)	KL1	K1	Good	-	-	-	-	-	-	catA1^	-	-	-	-	-	-	-	-	-	-	-	-	-	-	-	-	-	-	-	-	-	1	1	1*-13%	1	1	1	4	1	1	2	2*	10*-0%	rmpA2_8*-53%
328	GCA_004295405.1_ASM429540v1_genomic	ST23	CP036192.1	165052	IncA/C2	KL1	K1	Good	strA.v1^;strB.v1	-	-	-	-	-	-	-	sul2	-	-	-	CMY-4.v1;TEM-1D.v1^	-	CTX-M-15;CTX-M-15	-	-	-	-	-	-	-	-	-	-	-	-	-	-	-	-	-	-	-	-	-	-	-	-	-	-
328	GCA_004295405.1_ASM429540v1_genomic	ST23	CP036193.1	164195	IncFIB(pQil),IncFII	KL1	K1	Good	aac(6')-Ib	-	-	qnrB1.v1	-	-	-	arr-2	-	-	-	-	-	-	-	-	-	-	-	-	-	-	-	-	-	-	-	-	-	-	-	-	-	-	-	-	-	-	-	-	-
328	GCA_004295405.1_ASM429540v1_genomic	ST23	CP036194.1	108957	IncFIB(pKPHS1)	KL1	K1	Good	-	-	-	-	-	-	-	-	-	-	-	-	-	-	-	-	-	-	-	-	-	-	-	-	-	-	-	-	-	-	-	-	-	-	-	-	-	-	-	-	-
328	GCA_004295405.1_ASM429540v1_genomic	ST23	CP036195.1	67237	IncX3	KL1	K1	Good	aac(6')-Ib-cr.v2	-	-	-	-	mphE.v2;msrE	-	-	sul1	-	-	-	-	-	-	-	-	-	-	-	-	-	-	-	-	-	-	-	-	-	-	-	-	-	-	-	-	-	-	-	-
328	GCA_004295405.1_ASM429540v1_genomic	ST23	CP036196.1	9729	ColRNAI	KL1	K1	Good	-	-	-	-	-	-	-	-	-	-	-	-	-	-	-	-	-	-	-	-	-	-	-	-	-	-	-	-	-	-	-	-	-	-	-	-	-	-	-	-	-
328	GCA_004295405.1_ASM429540v1_genomic	ST23	CP036197.1	6140	ColKP3	KL1	K1	Good	-	-	-	-	-	-	-	-	-	-	-	-	-	-	-	-	OXA-232	-	-	-	-	-	-	-	-	-	-	-	-	-	-	-	-	-	-	-	-	-	-	-	-
328	GCA_004295405.1_ASM429540v1_genomic	ST23	CP036198.1	3630	Col440II,ColRNAI	KL1	K1	Good	-	-	-	-	-	-	-	-	-	-	-	-	-	-	-	-	-	-	-	-	-	-	-	-	-	-	-	-	-	-	-	-	-	-	-	-	-	-	-	-	-
329	GCA_002852365.2_ASM285236v2_genomic	ST11	CP036301.1	154724	IncFII(pHN7A8),IncR	KL64	K64	Very high	rmtB	-	-	-	-	-	-	-	-	-	-	-	TEM-1D.v1^	-	CTX-M-65	-	KPC-2	-	-	-	-	-	-	-	-	-	-	-	-	-	-	-	-	-	-	-	-	-	-	-	-
329	GCA_002852365.2_ASM285236v2_genomic	ST11	CP036302.1	205652	IncFIB(K),IncFII	KL64	K64	Very high	aadA2^;aph3-Ia.v1^	-	-	-	-	mphA	-	-	sul1	-	-	dfrA12	-	-	-	-	-	-	-	-	-	-	-	-	-	-	-	-	-	-	-	-	-	-	-	-	-	-	-	-	-
329	GCA_002852365.2_ASM285236v2_genomic	ST11	CP036303.1	10060	ColRNAI	KL64	K64	Very high	-	-	-	-	-	-	-	-	-	-	-	-	-	-	-	-	-	-	-	-	-	-	-	-	-	-	-	-	-	-	-	-	-	-	-	-	-	-	-	-	-
329	GCA_002852365.2_ASM285236v2_genomic	ST11	CP036304.1	5596	ColRNAI	KL64	K64	Very high	-	-	-	-	-	-	-	-	-	-	-	-	-	-	-	-	-	-	-	-	-	-	-	-	-	-	-	-	-	-	-	-	-	-	-	-	-	-	-	-	-
330	GCA_003037005.2_ASM303700v2_genomic	ST11	CP036306.1	149519	IncFII(pHN7A8)	KL47	K47	Very high	rmtB	-	fosA3	-	-	-	-	-	-	-	-	-	TEM-1D.v1^	-	CTX-M-65;SHV-12	-	KPC-2	-	-	-	-	-	-	-	-	-	-	-	-	-	-	-	-	-	-	-	-	-	-	-	-
330	GCA_003037005.2_ASM303700v2_genomic	ST11	CP036307.1	229483	IncFIB(K),IncFII	KL47	K47	Very high	aac(3)-IId^	-	-	qnrS1	-	-	-	-	sul1	tet(A).v1	-	dfrA1.v1	LAP-2	-	-	-	-	-	-	-	-	-	-	-	-	-	-	-	-	-	-	-	-	-	-	-	-	-	-	-	-
330	GCA_003037005.2_ASM303700v2_genomic	ST11	CP036308.1	11970	ColRNAI	KL47	K47	Very high	-	-	-	-	-	-	-	-	-	-	-	-	-	-	-	-	-	-	-	-	-	-	-	-	-	-	-	-	-	-	-	-	-	-	-	-	-	-	-	-	-
330	GCA_003037005.2_ASM303700v2_genomic	ST11	CP036309.1	5596	ColRNAI	KL47	K47	Very high	-	-	-	-	-	-	-	-	-	-	-	-	-	-	-	-	-	-	-	-	-	-	-	-	-	-	-	-	-	-	-	-	-	-	-	-	-	-	-	-	-
331	GCA_002300675.2_ASM230067v2_genomic	ST231	CP036321.1	127300	IncFIB(pQil),IncFII	unknown (KL51)	unknown (K51)	None	aac(6')-Ib	-	-	qnrS1	-	-	catA1^	arr-2	-	-	-	-	TEM-1D.v1^	-	-	-	-	-	-	-	-	-	-	-	-	-	-	-	-	-	-	-	-	-	-	-	-	-	-	-	-
331	GCA_002300675.2_ASM230067v2_genomic	ST231	CP036322.1	7815	Col440I	unknown (KL51)	unknown (K51)	None	-	-	-	-	-	-	-	-	-	-	-	-	-	-	-	-	-	-	-	-	-	-	-	-	-	-	-	-	-	-	-	-	-	-	-	-	-	-	-	-	-
331	GCA_002300675.2_ASM230067v2_genomic	ST231	CP036323.1	6136	ColKP3	unknown (KL51)	unknown (K51)	None	-	-	-	-	-	-	-	-	-	-	-	-	-	-	-	-	OXA-232	-	-	-	-	-	-	-	-	-	-	-	-	-	-	-	-	-	-	-	-	-	-	-	-
331	GCA_002300675.2_ASM230067v2_genomic	ST231	CP036324.1	4986	ColRNAI	unknown (KL51)	unknown (K51)	None	-	-	-	-	-	-	-	-	-	-	-	-	-	-	-	-	-	-	-	-	-	-	-	-	-	-	-	-	-	-	-	-	-	-	-	-	-	-	-	-	-
331	GCA_002300675.2_ASM230067v2_genomic	ST231	CP036325.1	3991	ColRNAI	unknown (KL51)	unknown (K51)	None	-	-	-	-	-	-	-	-	-	-	-	-	-	-	-	-	-	-	-	-	-	-	-	-	-	-	-	-	-	-	-	-	-	-	-	-	-	-	-	-	-
331	GCA_002300675.2_ASM230067v2_genomic	ST231	CP036326.1	3993	-	unknown (KL51)	unknown (K51)	None	-	-	-	-	-	-	-	-	-	-	-	-	-	-	-	-	-	-	-	-	-	-	-	-	-	-	-	-	-	-	-	-	-	-	-	-	-	-	-	-	-
332	GCA_002909775.2_ASM290977v2_genomic	ST231	CP036328.1	130775	IncFIB(pQil),IncFII	unknown (KL51)	unknown (K51)	None	aac(6')-Ib;aadA2*;rmtF	-	-	-	-	mphA	catA1^	arr-2	sul1*	-	-	-	-	-	-	-	-	-	-	-	-	-	-	-	-	-	-	-	-	-	-	-	-	-	-	-	-	-	-	-	-
332	GCA_002909775.2_ASM290977v2_genomic	ST231	CP036329.1	71246	IncFIA,IncFII(pAMA1167-NDM-5)	unknown (KL51)	unknown (K51)	None	aadA2^	-	-	-	-	ermB.v1*	-	-	sul1	-	-	dfrA12*	-	-	-	-	-	-	-	-	-	-	-	-	-	-	-	-	45*	12*	33*	35	61	-	-	-	-	-	-	-	-
332	GCA_002909775.2_ASM290977v2_genomic	ST231	CP036330.1	47429	-	unknown (KL51)	unknown (K51)	None	-	-	-	-	-	-	-	-	-	-	-	-	-	-	-	-	-	-	-	-	-	-	-	-	-	-	-	-	-	-	-	-	-	-	-	-	-	-	-	-	-
332	GCA_002909775.2_ASM290977v2_genomic	ST231	CP036331.1	10101	ColKP3,ColKP3	unknown (KL51)	unknown (K51)	None	-	-	-	-	-	-	-	-	-	-	-	-	-	-	-	-	OXA-232	-	-	-	-	-	-	-	-	-	-	-	-	-	-	-	-	-	-	-	-	-	-	-	-
332	GCA_002909775.2_ASM290977v2_genomic	ST231	CP036332.1	8504	Col440I	unknown (KL51)	unknown (K51)	None	-	-	-	-	-	-	-	-	-	-	-	-	TEM-1D.v1^	-	-	-	-	-	-	-	-	-	-	-	-	-	-	-	-	-	-	-	-	-	-	-	-	-	-	-	-
332	GCA_002909775.2_ASM290977v2_genomic	ST231	CP036333.1	7358	-	unknown (KL51)	unknown (K51)	None	-	-	-	-	-	-	-	-	-	-	-	-	-	-	-	-	-	-	-	-	-	-	-	-	-	-	-	-	-	-	-	-	-	-	-	-	-	-	-	-	-
332	GCA_002909775.2_ASM290977v2_genomic	ST231	CP036334.1	4994	ColRNAI	unknown (KL51)	unknown (K51)	None	-	-	-	-	-	-	-	-	-	-	-	-	-	-	-	-	-	-	-	-	-	-	-	-	-	-	-	-	-	-	-	-	-	-	-	-	-	-	-	-	-
333	GCA_004319525.1_ASM431952v1_genomic	ST15	CP036336.1	242563	IncHI1B	KL24	K24	High	aadA2*;armA;strB.v1	-	-	-	-	mphE.v2^;msrE	-	-	sul1;sul2	-	-	dfrA12	TEM-1D.v1^	-	CTX-M-15	-	-	-	-	-	-	-	-	-	-	-	-	-	-	-	-	-	-	-	-	-	-	-	-	-	-
333	GCA_004319525.1_ASM431952v1_genomic	ST15	CP036337.1	225575	IncFIB(K),IncFII	KL24	K24	High	aac(6')-Ib-cr.v2;aph3-Ia.v1^	-	-	-	-	mphA	CatB4.v1	-	-	tet(A).v1	-	-	OXA-1	-	CTX-M-15*	-	-	-	-	-	-	-	-	-	-	-	-	-	-	-	-	-	-	-	-	-	-	-	-	-	-
333	GCA_004319525.1_ASM431952v1_genomic	ST15	CP036338.1	9339	Col440I	KL24	K24	High	-	-	-	-	-	-	-	-	-	-	-	-	-	-	-	-	-	-	-	-	-	-	-	-	-	-	-	-	-	-	-	-	-	-	-	-	-	-	-	-	-
334	GCA_002257765.2_ASM225776v2_genomic	ST11	CP036362.1	120195	IncFII(pHN7A8),IncR	KL64	K64	Very high	-	-	-	-	-	-	-	-	-	-	-	-	-	-	CTX-M-65	-	KPC-2	-	-	-	-	-	-	-	-	-	-	-	-	-	-	-	-	-	-	-	-	-	-	-	-
334	GCA_002257765.2_ASM225776v2_genomic	ST11	CP036363.1	54110	IncN	KL64	K64	Very high	aac(6')-Ib-cr.v2;aadA16*	-	-	-	-	-	-	arr-3	sul1	tet(A).v1*	-	dfrA27	TEM-1D.v1^	-	-	-	-	-	-	-	-	-	-	-	-	-	-	-	-	-	-	-	-	-	-	-	-	-	-	-	-
334	GCA_002257765.2_ASM225776v2_genomic	ST11	CP036364.1	5596	ColRNAI	KL64	K64	Very high	-	-	-	-	-	-	-	-	-	-	-	-	-	-	-	-	-	-	-	-	-	-	-	-	-	-	-	-	-	-	-	-	-	-	-	-	-	-	-	-	-
335	GCA_004322795.1_ASM432279v1_genomic	ST11	CP036366.1	82649	IncFII(pHN7A8)	KL64	K64	Very high	-	-	-	-	-	-	catII.2*	-	-	-	-	-	-	-	CTX-M-65	-	KPC-12	-	-	-	-	-	-	-	-	-	-	-	-	-	-	-	-	-	-	-	-	-	-	-	-
335	GCA_004322795.1_ASM432279v1_genomic	ST11	CP036367.1	55373	IncR	KL64	K64	Very high	-	-	-	-	-	-	-	-	-	-	-	-	-	-	-	-	KPC-12	-	-	-	-	-	-	-	-	-	-	-	-	-	-	-	-	-	-	-	-	-	-	-	-
335	GCA_004322795.1_ASM432279v1_genomic	ST11	CP036368.1	59798	IncN	KL64	K64	Very high	aac(6')-Ib-cr.v2;aadA16*	-	-	-	-	-	-	arr-3	sul1	tet(A).v1*	-	dfrA27	TEM-1D.v1^	-	-	-	-	-	-	-	-	-	-	-	-	-	-	-	-	-	-	-	-	-	-	-	-	-	-	-	-
335	GCA_004322795.1_ASM432279v1_genomic	ST11	CP036369.1	12746	ColRNAI	KL64	K64	Very high	-	-	-	-	-	-	-	-	-	-	-	-	-	-	-	-	-	-	-	-	-	-	-	-	-	-	-	-	-	-	-	-	-	-	-	-	-	-	-	-	-
335	GCA_004322795.1_ASM432279v1_genomic	ST11	CP036370.1	5596	ColRNAI	KL64	K64	Very high	-	-	-	-	-	-	-	-	-	-	-	-	-	-	-	-	-	-	-	-	-	-	-	-	-	-	-	-	-	-	-	-	-	-	-	-	-	-	-	-	-
336	GCA_002811305.2_ASM281130v2_genomic	ST11	CP036372.1	172770	IncFII(pHN7A8),IncR	KL64	K64	Very high	rmtB	-	fosA3	-	-	-	catII.2*	-	-	-	-	-	TEM-1D.v1^	-	CTX-M-65	-	KPC-2;KPC-2	-	-	-	-	-	-	-	-	-	-	-	-	-	-	-	-	-	-	-	-	-	-	-	-
336	GCA_002811305.2_ASM281130v2_genomic	ST11	CP036373.1	108291	IncFIB(pKPHS1)	KL64	K64	Very high	-	-	-	-	-	-	-	-	-	-	-	-	-	-	-	-	-	-	-	-	-	-	-	-	-	-	-	-	-	-	-	-	-	-	-	-	-	-	-	-	-
336	GCA_002811305.2_ASM281130v2_genomic	ST11	CP036374.1	10060	ColRNAI	KL64	K64	Very high	-	-	-	-	-	-	-	-	-	-	-	-	-	-	-	-	-	-	-	-	-	-	-	-	-	-	-	-	-	-	-	-	-	-	-	-	-	-	-	-	-
336	GCA_002811305.2_ASM281130v2_genomic	ST11	CP036375.1	5596	ColRNAI	KL64	K64	Very high	-	-	-	-	-	-	-	-	-	-	-	-	-	-	-	-	-	-	-	-	-	-	-	-	-	-	-	-	-	-	-	-	-	-	-	-	-	-	-	-	-
337	GCA_004322995.1_ASM432299v1_genomic	ST35	CP036439.1	115291	IncFIA,IncFII	KL22	K22	Very high	-	-	-	-	-	-	-	-	-	-	-	-	-	-	-	-	-	-	-	-	-	-	-	-	-	-	-	-	-	-	-	-	-	-	-	-	-	-	-	-	-
337	GCA_004322995.1_ASM432299v1_genomic	ST35	CP036440.1	51570	repA	KL22	K22	Very high	-	-	-	qnrS1	-	-	-	-	-	-	-	-	-	-	-	-	KPC-3	-	-	-	-	-	-	-	-	-	-	-	-	-	-	-	-	-	-	-	-	-	-	-	-
337	GCA_004322995.1_ASM432299v1_genomic	ST35	CP036441.1	19305	ColRNAI	KL22	K22	Very high	-	-	-	-	-	-	-	-	-	-	-	-	-	-	-	-	KPC-3	-	-	-	-	-	-	-	-	-	-	-	-	-	-	-	-	-	-	-	-	-	-	-	-
338	GCA_004322955.1_ASM432295v1_genomic	ST45	CP036443.1	207854	IncFIB(K)	KL24	K24	Very high	-	-	-	-	-	-	-	-	-	tet(D)	-	-	-	-	-	-	-	-	-	-	-	-	-	-	-	-	-	-	-	-	-	-	-	-	-	-	-	-	-	-	-
338	GCA_004322955.1_ASM432295v1_genomic	ST45	CP036444.1	53634	-	KL24	K24	Very high	-	-	-	-	-	-	-	-	-	-	-	-	-	-	-	-	-	-	-	-	-	-	-	-	-	-	-	-	-	-	-	-	-	-	-	-	-	-	-	-	-
338	GCA_004322955.1_ASM432295v1_genomic	ST45	CP036445.1	9293	ColRNAI	KL24	K24	Very high	-	-	-	-	-	-	-	-	-	-	-	-	-	-	-	-	-	-	-	-	-	-	-	-	-	-	-	-	-	-	-	-	-	-	-	-	-	-	-	-	-
339	GCA_002918585.2_ASM291858v2_genomic	ST340	CP036446.1	96395	IncFII(pKPX1)	KL55	K55	Very high	aph3-Ia.v1^	-	-	-	-	-	-	-	-	-	-	-	-	-	-	-	-	-	-	-	-	-	-	-	-	-	-	-	-	-	-	-	-	-	-	-	-	-	-	-	-
339	GCA_002918585.2_ASM291858v2_genomic	ST340	CP036447.1	87465	IncR	KL55	K55	Very high	aadA*?;aadA2;aadA2^	-	-	-	-	mphA	cmlA1*	-	sul1;sul3	-	-	dfrA12	-	-	-	-	-	-	-	-	-	-	-	-	-	-	-	-	-	-	-	-	-	-	-	-	-	-	-	-	-
339	GCA_002918585.2_ASM291858v2_genomic	ST340	CP036448.1	51570	repA	KL55	K55	Very high	-	-	-	qnrS1	-	-	-	-	-	-	-	-	-	-	-	-	KPC-3	-	-	-	-	-	-	-	-	-	-	-	-	-	-	-	-	-	-	-	-	-	-	-	-
339	GCA_002918585.2_ASM291858v2_genomic	ST340	CP036449.1	19305	ColRNAI	KL55	K55	Very high	-	-	-	-	-	-	-	-	-	-	-	-	-	-	-	-	KPC-3	-	-	-	-	-	-	-	-	-	-	-	-	-	-	-	-	-	-	-	-	-	-	-	-
340	GCA_004924315.1_ASM492431v1_genomic	ST23	CP037743.1	227239	IncFIB(K),IncHI1B	KL1	K1	Very high	-	-	-	-	-	-	-	-	-	-	-	-	-	-	-	-	-	-	-	-	-	-	-	-	-	-	-	-	1	1	1	1	1	1	4	1	1	2	3	2	rmpA2_3-47%
340	GCA_004924315.1_ASM492431v1_genomic	ST23	CP037744.1	121239	IncFIB(pQil),IncFII	KL1	K1	Very high	-	-	-	-	-	-	-	-	-	-	-	-	TEM-1D.v1^	-	-	-	KPC-2	-	-	-	-	-	-	-	-	-	-	-	-	-	-	-	-	-	-	-	-	-	-	-	-
341	GCA_009867115.1_ASM986711v1_genomic	ST258	CP037929.1	271781	IncFIB(K),IncFII	KL107	unknown (KL107)	Very high	aac(3)-IIa.v1^;aadA2^;aph3-Ia.v1^	-	-	qnrB1.v2^	-	mphA	CatB4.v1;catA1^	-	sul1	-	-	dfrA12;dfrA14.v1^	OXA-1	-	-	-	-	-	-	-	-	-	-	-	-	-	-	-	-	-	-	-	-	-	-	-	-	-	-	-	-
341	GCA_009867115.1_ASM986711v1_genomic	ST258	CP037930.1	102851	ColRNAI,IncFIB(pQil)	KL107	unknown (KL107)	Very high	aac(6')-Ib'.v1	-	-	-	-	-	-	-	-	-	-	-	TEM-1D.v1^	-	-	-	KPC-3;KPC-3	-	-	-	-	-	-	-	-	-	-	-	-	-	-	-	-	-	-	-	-	-	-	-	-
342	GCA_002853475.2_ASM285347v2_genomic	ST1	CP037964.1	131811	IncFII,IncFII,IncR	KL45	K45	Very high	aac(3)-IId^;aac(6')-Ib-cr.v2;aadA16*;aph3-Ia.v1;strA.v1^;strA.v1^;strB.v1;strB.v1	mcr-8.1*	-	-	-	mphA	-	arr-3	sul1;sul2;sul2*	tet(A).v1	-	dfrA27	TEM-1D.v1^	-	-	-	-	-	-	-	-	-	-	-	-	-	-	-	-	-	-	-	-	-	-	-	-	-	-	-	-
342	GCA_002853475.2_ASM285347v2_genomic	ST1	CP037965.1	54035	IncX3	KL45	K45	Very high	-	-	-	-	-	-	-	-	-	-	-	-	-	-	SHV-12	-	NDM-1	-	-	-	-	-	-	-	-	-	-	-	-	-	-	-	-	-	-	-	-	-	-	-	-
342	GCA_002853475.2_ASM285347v2_genomic	ST1	CP037966.1	179816	IncFIB(K),IncFII	KL45	K45	Very high	-	-	-	-	-	-	-	-	-	-	-	-	-	-	-	-	-	-	-	-	-	-	-	-	-	-	-	-	-	-	-	-	-	-	-	-	-	-	-	-	-
342	GCA_002853475.2_ASM285347v2_genomic	ST1	CP037967.1	5733	ColRNAI	KL45	K45	Very high	-	-	-	-	-	-	-	-	-	-	-	-	-	-	-	-	-	-	-	-	-	-	-	-	-	-	-	-	-	-	-	-	-	-	-	-	-	-	-	-	-
343	GCA_011752495.1_ASM1175249v1_genomic	ST11	CP039525.1	88581	IncFII	KL64	K64	Very high	-	-	-	-	-	-	-	-	-	-	-	-	-	-	-	-	-	-	-	-	-	-	-	-	-	-	-	-	-	-	-	-	-	-	-	-	-	-	-	-	-
343	GCA_011752495.1_ASM1175249v1_genomic	ST11	CP039526.1	396373	IncFIB(Mar),IncHI1B	KL64	K64	Very high	aac(3)-IId^;aadA2^;armA	-	-	qnrB4	-	mphE.v2;msrE	catA1^	-	sul1;sul1	-	-	dfrA12	DHA-1;TEM-1D.v1^	-	-	-	-	-	-	-	-	-	-	-	-	-	-	-	1	1	1*	1	1	-	-	-	-	-	-	-	rmpA2_8*
344	GCA_010183605.1_ASM1018360v1_genomic	ST15	CP039796.1	169144	IncFIB(K),IncFII	KL19	K19	High	-	-	-	-	-	-	-	-	-	-	-	-	TEM-1D.v1^	-	-	-	-	-	-	-	-	-	-	-	-	-	-	-	-	-	-	-	-	-	-	-	-	-	-	-	-
344	GCA_010183605.1_ASM1018360v1_genomic	ST15	CP039797.1	114658	-	KL19	K19	High	-	-	-	-	-	-	-	-	-	-	-	-	-	-	-	-	-	4	4	5	4	1	27*	184*	2	4	4*	2	-	-	-	-	-	-	-	-	-	-	-	-	-
344	GCA_010183605.1_ASM1018360v1_genomic	ST15	CP039798.1	97466	IncFII(Yp)	KL19	K19	High	-	-	-	-	-	-	-	-	-	-	-	-	-	-	CTX-M-15	-	KPC-2	-	-	-	-	-	-	-	-	-	-	-	-	-	-	-	-	-	-	-	-	-	-	-	-
344	GCA_010183605.1_ASM1018360v1_genomic	ST15	CP039799.1	60383	IncFII	KL19	K19	High	-	-	-	-	-	-	-	-	-	-	-	-	-	-	-	-	-	-	-	-	-	-	-	-	-	-	-	-	-	-	-	-	-	-	-	-	-	-	-	-	-
344	GCA_010183605.1_ASM1018360v1_genomic	ST15	CP039800.1	51995	IncN2	KL19	K19	High	-	-	-	-	-	-	-	-	-	-	-	-	-	-	-	-	NDM-1	-	-	-	-	-	-	-	-	-	-	-	-	-	-	-	-	-	-	-	-	-	-	-	-
344	GCA_010183605.1_ASM1018360v1_genomic	ST15	CP039801.1	35466	IncFII(pMET)	KL19	K19	High	-	-	-	qnrS1	-	-	-	-	-	-	-	-	-	-	-	-	-	-	-	-	-	-	-	-	-	-	-	-	-	-	-	-	-	-	-	-	-	-	-	-	-
345	GCA_010183625.1_ASM1018362v1_genomic	ST15	CP039803.1	214331	IncFIB(K),IncFII,IncFII	KL19	K19	High	-	-	-	-	-	-	-	-	-	-	-	-	TEM-1D.v1^	-	-	-	-	-	-	-	-	-	-	-	-	-	-	-	-	-	-	-	-	-	-	-	-	-	-	-	-
345	GCA_010183625.1_ASM1018362v1_genomic	ST15	CP039804.1	115858	-	KL19	K19	High	-	-	-	-	-	-	-	-	-	-	-	-	-	-	-	-	-	4	4	5	4	1	27*	184*	2	4	4*	2	-	-	-	-	-	-	-	-	-	-	-	-	-
345	GCA_010183625.1_ASM1018362v1_genomic	ST15	CP039805.1	97386	IncFII(Yp)	KL19	K19	High	-	-	-	-	-	-	-	-	-	-	-	-	-	-	CTX-M-15	-	KPC-2	-	-	-	-	-	-	-	-	-	-	-	-	-	-	-	-	-	-	-	-	-	-	-	-
345	GCA_010183625.1_ASM1018362v1_genomic	ST15	CP039806.1	51995	IncN2	KL19	K19	High	-	-	-	-	-	-	-	-	-	-	-	-	-	-	-	-	NDM-1	-	-	-	-	-	-	-	-	-	-	-	-	-	-	-	-	-	-	-	-	-	-	-	-
345	GCA_010183625.1_ASM1018362v1_genomic	ST15	CP039807.1	35466	IncFII(pMET)	KL19	K19	High	-	-	-	qnrS1	-	-	-	-	-	-	-	-	-	-	-	-	-	-	-	-	-	-	-	-	-	-	-	-	-	-	-	-	-	-	-	-	-	-	-	-	-
346	GCA_010183645.1_ASM1018364v1_genomic	ST11	CP039809.1	205652	IncFIB(K),IncFII	KL64	K64	Very high	aadA2^;aph3-Ia.v1^	-	-	-	-	mphA	-	-	sul1	-	-	dfrA12	-	-	-	-	-	-	-	-	-	-	-	-	-	-	-	-	-	-	-	-	-	-	-	-	-	-	-	-	-
346	GCA_010183645.1_ASM1018364v1_genomic	ST11	CP039810.1	153556	IncFII(pHN7A8),IncR	KL64	K64	Very high	rmtB	-	-	-	-	-	-	-	-	-	-	-	TEM-1D.v1^	-	CTX-M-65	-	KPC-2	-	-	-	-	-	-	-	-	-	-	-	-	-	-	-	-	-	-	-	-	-	-	-	-
346	GCA_010183645.1_ASM1018364v1_genomic	ST11	CP039811.1	53097	IncX3	KL64	K64	Very high	-	-	-	-	-	-	-	-	-	-	-	-	-	-	SHV-12^	-	NDM-1	-	-	-	-	-	-	-	-	-	-	-	-	-	-	-	-	-	-	-	-	-	-	-	-
346	GCA_010183645.1_ASM1018364v1_genomic	ST11	CP039812.1	11970	ColRNAI	KL64	K64	Very high	-	-	-	-	-	-	-	-	-	-	-	-	-	-	-	-	-	-	-	-	-	-	-	-	-	-	-	-	-	-	-	-	-	-	-	-	-	-	-	-	-
347	GCA_010183665.1_ASM1018366v1_genomic	ST15	CP039814.1	148657	IncFIB(K),IncFII	KL19	K19	High	-	-	-	-	-	-	-	-	-	-	-	-	TEM-1D.v1^	-	-	-	-	-	-	-	-	-	-	-	-	-	-	-	-	-	-	-	-	-	-	-	-	-	-	-	-
347	GCA_010183665.1_ASM1018366v1_genomic	ST15	CP039815.1	97386	IncFII(Yp)	KL19	K19	High	-	-	-	-	-	-	-	-	-	-	-	-	-	-	CTX-M-15	-	KPC-2	-	-	-	-	-	-	-	-	-	-	-	-	-	-	-	-	-	-	-	-	-	-	-	-
347	GCA_010183665.1_ASM1018366v1_genomic	ST15	CP039816.1	60391	IncFII	KL19	K19	High	-	-	-	-	-	-	-	-	-	-	-	-	-	-	-	-	-	-	-	-	-	-	-	-	-	-	-	-	-	-	-	-	-	-	-	-	-	-	-	-	-
347	GCA_010183665.1_ASM1018366v1_genomic	ST15	CP039817.1	51995	IncN2	KL19	K19	High	-	-	-	-	-	-	-	-	-	-	-	-	-	-	-	-	NDM-1	-	-	-	-	-	-	-	-	-	-	-	-	-	-	-	-	-	-	-	-	-	-	-	-
347	GCA_010183665.1_ASM1018366v1_genomic	ST15	CP039818.1	35466	IncFII(pMET)	KL19	K19	High	-	-	-	qnrS1	-	-	-	-	-	-	-	-	-	-	-	-	-	-	-	-	-	-	-	-	-	-	-	-	-	-	-	-	-	-	-	-	-	-	-	-	-
348	GCA_010183685.1_ASM1018368v1_genomic	ST11	CP039820.1	172001	IncFII(pHN7A8),IncR	KL47	K47	High	rmtB	-	fosA3	-	-	-	catII.2*	-	-	-	-	-	TEM-1D.v1^	-	CTX-M-65	-	KPC-2	-	-	-	-	-	-	-	-	-	-	-	-	-	-	-	-	-	-	-	-	-	-	-	-
348	GCA_010183685.1_ASM1018368v1_genomic	ST11	CP039821.1	63046	IncN	KL47	K47	High	-	-	-	qnrS1;qnrS1	-	-	-	-	-	-	-	dfrA14.v1^	-	-	-	-	NDM-1	-	-	-	-	-	-	-	-	-	-	-	-	-	-	-	-	-	-	-	-	-	-	-	-
348	GCA_010183685.1_ASM1018368v1_genomic	ST11	CP039822.1	11970	ColRNAI	KL47	K47	High	-	-	-	-	-	-	-	-	-	-	-	-	-	-	-	-	-	-	-	-	-	-	-	-	-	-	-	-	-	-	-	-	-	-	-	-	-	-	-	-	-
349	GCA_010183705.1_ASM1018370v1_genomic	-	CP039824.1	318848	-	KL140	unknown (KL140)	Very high	aac(6')-Ib-cr.v2;aac(6')-Ib4^;aadA16*	-	-	-	-	mphE.v2;msrE	catB3.v2;catII.2*	arr-3;arr-3;arr-3	sul1;sul1;sul1	-	-	dfrA27	OXA-1;TEM-1D.v1^	-	-	-	NDM-1	-	-	-	-	-	-	-	-	-	-	-	-	-	-	-	-	-	-	-	-	-	-	-	-
349	GCA_010183705.1_ASM1018370v1_genomic	-	CP039825.1	216550	IncFIB(K)	KL140	unknown (KL140)	Very high	-	-	-	-	-	-	-	-	-	-	-	-	-	-	-	-	-	-	-	-	-	-	-	-	-	-	-	-	-	-	-	-	-	-	-	-	-	-	-	-	-
349	GCA_010183705.1_ASM1018370v1_genomic	-	CP039826.1	175540	IncFIA(HI1),IncFII	KL140	unknown (KL140)	Very high	-	-	-	-	-	-	-	-	-	-	-	-	-	-	-	-	KPC-2	-	-	-	-	-	-	-	-	-	-	-	-	-	-	-	-	-	-	-	-	-	-	-	-
349	GCA_010183705.1_ASM1018370v1_genomic	-	CP039827.1	70244	-	KL140	unknown (KL140)	Very high	-	-	-	-	-	-	-	-	-	-	-	-	-	-	-	-	-	-	-	-	-	-	-	-	-	-	-	-	-	-	-	-	-	-	-	-	-	-	-	-	-
350	GCA_010183725.1_ASM1018372v1_genomic	-	CP039829.1	317231	-	KL140	unknown (KL140)	Good	aac(6')-Ib-cr.v2;aac(6')-Ib4^;aadA16*	-	-	-	-	mphE.v2;msrE	catB3.v2;catII.2*	arr-3;arr-3;arr-3	sul1;sul1;sul1	-	-	dfrA27	OXA-1;TEM-1D.v1^	-	-	-	NDM-1	-	-	-	-	-	-	-	-	-	-	-	-	-	-	-	-	-	-	-	-	-	-	-	-
350	GCA_010183725.1_ASM1018372v1_genomic	-	CP039830.1	207489	IncFIB(K)	KL140	unknown (KL140)	Good	-	-	-	-	-	-	-	-	-	-	-	-	-	-	-	-	-	-	-	-	-	-	-	-	-	-	-	-	-	-	-	-	-	-	-	-	-	-	-	-	-
350	GCA_010183725.1_ASM1018372v1_genomic	-	CP039831.1	175540	IncFIA(HI1),IncFII	KL140	unknown (KL140)	Good	-	-	-	-	-	-	-	-	-	-	-	-	-	-	-	-	KPC-2	-	-	-	-	-	-	-	-	-	-	-	-	-	-	-	-	-	-	-	-	-	-	-	-
351	GCA_013378155.1_ASM1337815v1_genomic	ST11	CP039937.1	54473	IncR	KL105	unknown (KL105)	Very high	aac(6')-Ib-cr.v2^	-	-	qnrB4	-	mphA	catB3.v2	arr-3	sul1;sul1	-	-	-	DHA-1;OXA-1	-	-	-	-	-	-	-	-	-	-	-	-	-	-	-	-	-	-	-	-	-	-	-	-	-	-	-	-
351	GCA_013378155.1_ASM1337815v1_genomic	ST11	CP039938.1	63589	IncL/M(pOXA-48)	KL105	unknown (KL105)	Very high	-	-	-	-	-	-	-	-	-	-	-	-	-	-	-	-	OXA-48	-	-	-	-	-	-	-	-	-	-	-	-	-	-	-	-	-	-	-	-	-	-	-	-
352	GCA_013378175.1_ASM1337817v1_genomic	ST11	CP039940.1	54444	IncR	KL105	unknown (KL105)	Very high	aac(6')-Ib-cr.v2^	-	-	qnrB4	-	mphA	catB3.v2	arr-3	sul1;sul1	-	-	-	DHA-1;OXA-1	-	-	-	-	-	-	-	-	-	-	-	-	-	-	-	-	-	-	-	-	-	-	-	-	-	-	-	-
352	GCA_013378175.1_ASM1337817v1_genomic	ST11	CP039941.1	63589	IncL/M(pOXA-48)	KL105	unknown (KL105)	Very high	-	-	-	-	-	-	-	-	-	-	-	-	-	-	-	-	OXA-48	-	-	-	-	-	-	-	-	-	-	-	-	-	-	-	-	-	-	-	-	-	-	-	-
353	GCA_013378195.1_ASM1337819v1_genomic	ST11	CP039943.1	54473	IncR	KL105	unknown (KL105)	Very high	aac(6')-Ib-cr.v2^	-	-	qnrB4	-	mphA	catB3.v2	arr-3	sul1;sul1	-	-	-	DHA-1;OXA-1	-	-	-	-	-	-	-	-	-	-	-	-	-	-	-	-	-	-	-	-	-	-	-	-	-	-	-	-
353	GCA_013378195.1_ASM1337819v1_genomic	ST11	CP039944.1	63589	IncL/M(pOXA-48)	KL105	unknown (KL105)	Very high	-	-	-	-	-	-	-	-	-	-	-	-	-	-	-	-	OXA-48	-	-	-	-	-	-	-	-	-	-	-	-	-	-	-	-	-	-	-	-	-	-	-	-
354	GCA_013378215.1_ASM1337821v1_genomic	ST11	CP039946.1	54251	IncR	KL105	unknown (KL105)	Very high	aac(6')-Ib-cr.v2^	-	-	qnrB4	-	mphA	catB3.v2	arr-3	sul1;sul1	-	-	-	DHA-1;OXA-1	-	-	-	-	-	-	-	-	-	-	-	-	-	-	-	-	-	-	-	-	-	-	-	-	-	-	-	-
354	GCA_013378215.1_ASM1337821v1_genomic	ST11	CP039947.1	63589	IncL/M(pOXA-48)	KL105	unknown (KL105)	Very high	-	-	-	-	-	-	-	-	-	-	-	-	-	-	-	-	OXA-48	-	-	-	-	-	-	-	-	-	-	-	-	-	-	-	-	-	-	-	-	-	-	-	-
355	GCA_013378235.1_ASM1337823v1_genomic	ST11	CP039949.1	56374	IncR	KL105	unknown (KL105)	Very high	aac(6')-Ib-cr.v2^	-	-	qnrB4	-	mphA	catB3.v2	arr-3	sul1;sul1	-	-	-	DHA-1;OXA-1	-	-	-	-	-	-	-	-	-	-	-	-	-	-	-	-	-	-	-	-	-	-	-	-	-	-	-	-
355	GCA_013378235.1_ASM1337823v1_genomic	ST11	CP039950.1	63589	IncL/M(pOXA-48)	KL105	unknown (KL105)	Very high	-	-	-	-	-	-	-	-	-	-	-	-	-	-	-	-	OXA-48	-	-	-	-	-	-	-	-	-	-	-	-	-	-	-	-	-	-	-	-	-	-	-	-
356	GCA_013378255.1_ASM1337825v1_genomic	ST307	CP039952.1	156332	IncFIB(K)	KL102	unknown (KL102)	Very high	aac(3)-IIa.v1^;aac(6')-Ib-cr.v2;strA.v1^;strB.v1	-	-	qnrB1.v2^	-	-	CatB4.v1	-	sul2	tet(A).v1	-	dfrA14.v1^	OXA-1;TEM-1D.v1^	-	CTX-M-15	-	-	-	-	-	-	-	-	-	-	-	-	-	-	-	-	-	-	-	-	-	-	-	-	-	-
356	GCA_013378255.1_ASM1337825v1_genomic	ST307	CP039953.1	63589	IncL/M(pOXA-48)	KL102	unknown (KL102)	Very high	-	-	-	-	-	-	-	-	-	-	-	-	-	-	-	-	OXA-48	-	-	-	-	-	-	-	-	-	-	-	-	-	-	-	-	-	-	-	-	-	-	-	-
357	GCA_013378275.1_ASM1337827v1_genomic	ST307	CP039955.1	156332	IncFIB(K)	KL102	unknown (KL102)	Very high	aac(3)-IIa.v1^;aac(6')-Ib-cr.v2;strA.v1^;strB.v1	-	-	qnrB1.v2^	-	-	CatB4.v1	-	sul2	tet(A).v1	-	dfrA14.v1^	OXA-1;TEM-1D.v1^	-	CTX-M-15	-	-	-	-	-	-	-	-	-	-	-	-	-	-	-	-	-	-	-	-	-	-	-	-	-	-
357	GCA_013378275.1_ASM1337827v1_genomic	ST307	CP039956.1	63589	IncL/M(pOXA-48)	KL102	unknown (KL102)	Very high	-	-	-	-	-	-	-	-	-	-	-	-	-	-	-	-	OXA-48	-	-	-	-	-	-	-	-	-	-	-	-	-	-	-	-	-	-	-	-	-	-	-	-
358	GCA_013378295.1_ASM1337829v1_genomic	ST11	CP039958.1	54469	IncR	KL105	unknown (KL105)	Very high	aac(6')-Ib-cr.v2^	-	-	qnrB4	-	mphA	catB3.v2	arr-3	sul1;sul1	-	-	-	DHA-1;OXA-1	-	-	-	-	-	-	-	-	-	-	-	-	-	-	-	-	-	-	-	-	-	-	-	-	-	-	-	-
358	GCA_013378295.1_ASM1337829v1_genomic	ST11	CP039959.1	63589	IncL/M(pOXA-48)	KL105	unknown (KL105)	Very high	-	-	-	-	-	-	-	-	-	-	-	-	-	-	-	-	OXA-48	-	-	-	-	-	-	-	-	-	-	-	-	-	-	-	-	-	-	-	-	-	-	-	-
359	GCA_013378315.1_ASM1337831v1_genomic	ST11	CP039961.1	54467	IncR	KL105	unknown (KL105)	Very high	aac(6')-Ib-cr.v2^	-	-	qnrB4	-	mphA	catB3.v2	arr-3	sul1;sul1	-	-	-	DHA-1;OXA-1	-	-	-	-	-	-	-	-	-	-	-	-	-	-	-	-	-	-	-	-	-	-	-	-	-	-	-	-
359	GCA_013378315.1_ASM1337831v1_genomic	ST11	CP039962.1	63589	IncL/M(pOXA-48)	KL105	unknown (KL105)	Very high	-	-	-	-	-	-	-	-	-	-	-	-	-	-	-	-	OXA-48	-	-	-	-	-	-	-	-	-	-	-	-	-	-	-	-	-	-	-	-	-	-	-	-
360	GCA_005239265.1_ASM523926v1_genomic	-	CP039969.1	168369	IncFIB(K),IncFII	KL107	unknown (KL107)	Very high	-	-	-	-	-	-	-	-	-	-	-	-	-	-	-	-	KPC-2	-	-	-	-	-	-	-	-	-	-	-	-	-	-	-	-	-	-	-	-	-	-	-	-
360	GCA_005239265.1_ASM523926v1_genomic	-	CP039970.1	148081	-	KL107	unknown (KL107)	Very high	-	-	-	-	-	-	-	-	-	-	-	-	-	-	-	-	-	-	-	-	-	-	-	-	-	-	-	-	-	-	-	-	-	-	-	-	-	-	-	-	-
360	GCA_005239265.1_ASM523926v1_genomic	-	CP039971.1	113987	IncFII(Yp),IncR	KL107	unknown (KL107)	Very high	aadA2^	-	-	-	-	-	-	-	sul1	-	-	dfrA12	-	-	-	-	-	-	-	-	-	-	-	-	-	-	-	-	-	-	-	-	-	-	-	-	-	-	-	-	-
360	GCA_005239265.1_ASM523926v1_genomic	-	CP039972.1	16795	IncR	KL107	unknown (KL107)	Very high	-	-	-	-	-	-	-	-	-	-	-	-	-	-	-	-	-	-	-	-	-	-	-	-	-	-	-	-	-	-	-	-	-	-	-	-	-	-	-	-	-
360	GCA_005239265.1_ASM523926v1_genomic	-	CP039973.1	11194	ColRNAI	KL107	unknown (KL107)	Very high	-	-	-	-	-	-	-	-	-	-	-	-	-	-	-	-	-	-	-	-	-	-	-	-	-	-	-	-	-	-	-	-	-	-	-	-	-	-	-	-	-
361	GCA_005239285.1_ASM523928v1_genomic	-	CP039975.1	282961	IncFIB(K),IncFII,IncFII(Yp),IncR	KL107	unknown (KL107)	Very high	-	-	-	-	-	-	-	-	-	-	-	-	-	-	-	-	KPC-2	-	-	-	-	-	-	-	-	-	-	-	-	-	-	-	-	-	-	-	-	-	-	-	-
361	GCA_005239285.1_ASM523928v1_genomic	-	CP039976.1	148759	IncA/C2	KL107	unknown (KL107)	Very high	aac(3)-IIa.v1;aac(6')-Ib3^	-	-	-	-	-	-	-	sul1	-	-	-	OXA-2;TEM-1D.v1^	-	-	-	-	-	-	-	-	-	-	-	-	-	-	-	-	-	-	-	-	-	-	-	-	-	-	-	-
361	GCA_005239285.1_ASM523928v1_genomic	-	CP039977.1	111178	-	KL107	unknown (KL107)	Very high	-	-	-	-	-	-	-	-	-	-	-	-	-	-	-	-	-	-	-	-	-	-	-	-	-	-	-	-	-	-	-	-	-	-	-	-	-	-	-	-	-
361	GCA_005239285.1_ASM523928v1_genomic	-	CP039978.1	37781	-	KL107	unknown (KL107)	Very high	-	-	-	-	-	-	-	-	-	-	-	-	-	-	-	-	-	-	-	-	-	-	-	-	-	-	-	-	-	-	-	-	-	-	-	-	-	-	-	-	-
361	GCA_005239285.1_ASM523928v1_genomic	-	CP039979.1	11194	ColRNAI	KL107	unknown (KL107)	Very high	-	-	-	-	-	-	-	-	-	-	-	-	-	-	-	-	-	-	-	-	-	-	-	-	-	-	-	-	-	-	-	-	-	-	-	-	-	-	-	-	-
361	GCA_005239285.1_ASM523928v1_genomic	-	CP039980.1	7279	-	KL107	unknown (KL107)	Very high	aadA2^	-	-	-	-	-	-	-	sul1	-	-	dfrA12	-	-	-	-	-	-	-	-	-	-	-	-	-	-	-	-	-	-	-	-	-	-	-	-	-	-	-	-	-
361	GCA_005239285.1_ASM523928v1_genomic	-	CP039981.1	1331	-	KL107	unknown (KL107)	Very high	-	-	-	-	-	-	-	-	-	-	-	-	-	-	-	-	-	-	-	-	-	-	-	-	-	-	-	-	-	-	-	-	-	-	-	-	-	-	-	-	-
361	GCA_005239285.1_ASM523928v1_genomic	-	CP039982.1	1298	-	KL107	unknown (KL107)	Very high	-	-	-	-	-	-	-	-	-	-	-	-	-	-	-	-	-	-	-	-	-	-	-	-	-	-	-	-	-	-	-	-	-	-	-	-	-	-	-	-	-
361	GCA_005239285.1_ASM523928v1_genomic	-	CP039983.1	1154	-	KL107	unknown (KL107)	Very high	-	-	-	-	-	-	-	-	-	-	-	-	-	-	-	-	-	-	-	-	-	-	-	-	-	-	-	-	-	-	-	-	-	-	-	-	-	-	-	-	-
361	GCA_005239285.1_ASM523928v1_genomic	-	CP039984.1	1070	-	KL107	unknown (KL107)	Very high	-	-	-	-	-	-	-	-	-	-	-	-	-	-	-	-	-	-	-	-	-	-	-	-	-	-	-	-	-	-	-	-	-	-	-	-	-	-	-	-	-
361	GCA_005239285.1_ASM523928v1_genomic	-	CP039985.1	821	-	KL107	unknown (KL107)	Very high	-	-	-	-	-	-	-	-	-	-	-	-	-	-	-	-	-	-	-	-	-	-	-	-	-	-	-	-	-	-	-	-	-	-	-	-	-	-	-	-	-
361	GCA_005239285.1_ASM523928v1_genomic	-	CP039986.1	375	-	KL107	unknown (KL107)	Very high	-	-	-	-	-	-	-	-	-	-	-	-	-	-	-	-	-	-	-	-	-	-	-	-	-	-	-	-	-	-	-	-	-	-	-	-	-	-	-	-	-
361	GCA_005239285.1_ASM523928v1_genomic	-	CP039987.1	336	-	KL107	unknown (KL107)	Very high	-	-	-	-	-	-	-	-	-	-	-	-	-	-	-	-	-	-	-	-	-	-	-	-	-	-	-	-	-	-	-	-	-	-	-	-	-	-	-	-	-
362	GCA_011129215.1_ASM1112921v1_genomic	ST11	CP040024.1	155920	IncA/C2	KL64	K64	Perfect	strA.v1^;strB.v1	-	-	-	-	-	-	-	sul2	-	-	-	TEM-1D.v1^	-	CTX-M-14	-	-	-	-	-	-	-	-	-	-	-	-	-	-	-	-	-	-	-	-	-	-	-	-	-	-
362	GCA_011129215.1_ASM1112921v1_genomic	ST11	CP040025.1	150325	IncFIB(K),IncFII	KL64	K64	Perfect	-	-	-	qnrB4	-	-	catA1*	-	-	-	-	-	DHA-1	-	-	-	-	-	-	-	-	-	-	-	-	-	-	-	-	-	-	-	-	-	-	-	-	-	-	-	-
362	GCA_011129215.1_ASM1112921v1_genomic	ST11	CP040026.1	109938	IncFIB(pKPHS1)	KL64	K64	Perfect	-	-	-	-	-	-	-	-	-	-	-	-	-	-	-	-	-	-	-	-	-	-	-	-	-	-	-	-	-	-	-	-	-	-	-	-	-	-	-	-	-
362	GCA_011129215.1_ASM1112921v1_genomic	ST11	CP040027.1	4938	Col440I,Col440II	KL64	K64	Perfect	-	-	-	-	-	-	-	-	-	-	-	-	-	-	-	-	-	-	-	-	-	-	-	-	-	-	-	-	-	-	-	-	-	-	-	-	-	-	-	-	-
363	GCA_011106605.1_ASM1110660v1_genomic	ST11	CP040029.1	176345	IncA/C2	KL64	K64	Very high	aac(3)-IId^;aadA2^;rmtB;strA.v1^;strB.v1	-	-	-	-	-	-	-	sul2	tet(G).v1	-	dfrA12	TEM-1D.v1^	TEM-30*	CTX-M-14	-	-	-	-	-	-	-	-	-	-	-	-	-	-	-	-	-	-	-	-	-	-	-	-	-	-
363	GCA_011106605.1_ASM1110660v1_genomic	ST11	CP040030.1	148625	IncFIB(K),IncFII	KL64	K64	Very high	-	-	-	qnrB4	-	-	-	-	-	-	-	-	DHA-1	-	-	-	-	-	-	-	-	-	-	-	-	-	-	-	-	-	-	-	-	-	-	-	-	-	-	-	-
363	GCA_011106605.1_ASM1110660v1_genomic	ST11	CP040031.1	65499	IncL/M(pOXA-48)	KL64	K64	Very high	-	-	-	-	-	-	-	-	-	-	-	-	-	-	-	-	OXA-48	-	-	-	-	-	-	-	-	-	-	-	-	-	-	-	-	-	-	-	-	-	-	-	-
363	GCA_011106605.1_ASM1110660v1_genomic	ST11	CP040032.1	4938	Col440I,Col440II	KL64	K64	Very high	-	-	-	-	-	-	-	-	-	-	-	-	-	-	-	-	-	-	-	-	-	-	-	-	-	-	-	-	-	-	-	-	-	-	-	-	-	-	-	-	-
364	GCA_011106775.1_ASM1110677v1_genomic	ST11	CP040034.1	176345	IncA/C2	KL64	K64	Perfect	aac(3)-IId^;aadA2^;rmtB;strA.v1^;strB.v1	-	-	-	-	-	-	-	sul2	tet(G).v1	-	dfrA12	TEM-1D.v1^	TEM-30*	CTX-M-14	-	-	-	-	-	-	-	-	-	-	-	-	-	-	-	-	-	-	-	-	-	-	-	-	-	-
364	GCA_011106775.1_ASM1110677v1_genomic	ST11	CP040035.1	148625	IncFIB(K),IncFII	KL64	K64	Perfect	-	-	-	qnrB4	-	-	-	-	-	-	-	-	DHA-1	-	-	-	-	-	-	-	-	-	-	-	-	-	-	-	-	-	-	-	-	-	-	-	-	-	-	-	-
364	GCA_011106775.1_ASM1110677v1_genomic	ST11	CP040036.1	65499	IncL/M(pOXA-48)	KL64	K64	Perfect	-	-	-	-	-	-	-	-	-	-	-	-	-	-	-	-	OXA-48	-	-	-	-	-	-	-	-	-	-	-	-	-	-	-	-	-	-	-	-	-	-	-	-
364	GCA_011106775.1_ASM1110677v1_genomic	ST11	CP040037.1	4938	Col440I,Col440II	KL64	K64	Perfect	-	-	-	-	-	-	-	-	-	-	-	-	-	-	-	-	-	-	-	-	-	-	-	-	-	-	-	-	-	-	-	-	-	-	-	-	-	-	-	-	-
365	GCA_011106795.1_ASM1110679v1_genomic	ST11	CP040039.1	151220	IncA/C2	KL64	K64	Perfect	strA.v1^;strB.v1	-	-	-	-	-	-	-	sul2	-	-	-	TEM-1D.v1^	-	-	-	-	-	-	-	-	-	-	-	-	-	-	-	-	-	-	-	-	-	-	-	-	-	-	-	-
366	GCA_009914235.1_ASM991423v1_genomic	ST11	CP040123.1	227415	IncFIB(K),IncR	KL47	K47	Good	-	-	-	-	-	-	-	-	sul2	-	-	-	-	-	SHV-12	-	KPC-2	-	-	-	-	-	-	-	-	-	-	-	-	-	-	-	-	-	-	-	-	-	-	-	-
366	GCA_009914235.1_ASM991423v1_genomic	ST11	CP040124.1	72060	IncFII(pHN7A8)	KL47	K47	Good	rmtB	-	-	-	-	-	-	-	-	-	-	-	TEM-1D.v1^	-	CTX-M-65	-	-	-	-	-	-	-	-	-	-	-	-	-	-	-	-	-	-	-	-	-	-	-	-	-	-
366	GCA_009914235.1_ASM991423v1_genomic	ST11	CP040125.1	10060	ColRNAI	KL47	K47	Good	-	-	-	-	-	-	-	-	-	-	-	-	-	-	-	-	-	-	-	-	-	-	-	-	-	-	-	-	-	-	-	-	-	-	-	-	-	-	-	-	-
367	GCA_008373035.2_ASM837303v2_genomic	ST11	CP040180.1	131019	IncFII,IncR	KL105	unknown (KL105)	Very high	-	-	-	-	-	-	-	-	-	-	-	-	-	-	-	-	KPC-2	-	-	-	-	-	-	-	-	-	-	-	-	-	-	-	-	-	-	-	-	-	-	-	-
367	GCA_008373035.2_ASM837303v2_genomic	ST11	CP040181.1	10060	ColRNAI	KL105	unknown (KL105)	Very high	-	-	-	-	-	-	-	-	-	-	-	-	-	-	-	-	-	-	-	-	-	-	-	-	-	-	-	-	-	-	-	-	-	-	-	-	-	-	-	-	-
368	GCA_006974165.1_ASM697416v1_genomic	ST968	CP040362.1	74011	IncFIA(HI1),IncR	KL5	K5	High	aac(6')-Ib-cr.v2;aadA16*	-	-	qnrB6^;qnrB6^	-	-	floR.v1*	arr-3	sul1;sul1;sul1	tet(D)*	-	dfrA27	-	-	-	-	-	-	-	-	-	-	-	-	-	-	-	-	-	-	-	-	-	-	-	-	-	-	-	-	-
369	GCA_013377395.1_ASM1337739v1_genomic	ST16	CP040445.1	91675	IncFII	KL51	K51	Very high	aac(3)-IId^;aac(6')-Ib-cr.v2;aadA16*;aph3-Ia.v1;strA.v1^;strB.v1	-	-	qnrB6^	-	mphA	-	arr-3	sul1;sul1;sul2*	tet(A).v1	-	dfrA27	-	-	CTX-M-15	-	-	-	-	-	-	-	-	-	-	-	-	-	-	-	-	-	-	-	-	-	-	-	-	-	-
369	GCA_013377395.1_ASM1337739v1_genomic	ST16	CP040446.1	46161	IncX3	KL51	K51	Very high	-	-	-	-	-	-	-	-	-	-	-	-	-	-	-	-	NDM-5	-	-	-	-	-	-	-	-	-	-	-	-	-	-	-	-	-	-	-	-	-	-	-	-
369	GCA_013377395.1_ASM1337739v1_genomic	ST16	CP040447.1	111238	-	KL51	K51	Very high	-	-	-	-	-	-	-	-	-	-	-	-	-	-	-	-	-	-	-	-	-	-	-	-	-	-	-	-	-	-	-	-	-	-	-	-	-	-	-	-	-
369	GCA_013377395.1_ASM1337739v1_genomic	ST16	CP040448.1	5251	Col440I,Col440II	KL51	K51	Very high	-	-	-	-	-	-	-	-	-	-	-	-	-	-	-	-	-	-	-	-	-	-	-	-	-	-	-	-	-	-	-	-	-	-	-	-	-	-	-	-	-
370	GCA_005853785.1_ASM585378v1_genomic	ST11	CP040534.1	177790	IncFIB(K),IncHI1B	unknown (KL47)	unknown (K47)	None	-	-	-	-	-	-	-	-	-	-	-	-	-	-	-	-	-	-	-	-	-	-	-	-	-	-	-	-	1	1	1	1	1	-	-	-	-	-	-	-	rmpA2_9
370	GCA_005853785.1_ASM585378v1_genomic	ST11	CP040535.1	177591	IncFII(pHN7A8),IncR	unknown (KL47)	unknown (K47)	None	rmtB	-	fosA3	-	-	-	catII.2*	-	-	-	-	-	TEM-1D.v1^	-	CTX-M-65	-	KPC-2	-	-	-	-	-	-	-	-	-	-	-	-	-	-	-	-	-	-	-	-	-	-	-	-
370	GCA_005853785.1_ASM585378v1_genomic	ST11	CP040536.1	99717	IncI1	unknown (KL47)	unknown (K47)	None	-	-	-	-	-	-	-	-	-	-	-	-	-	-	-	-	-	-	-	-	-	-	-	-	-	-	-	-	-	-	-	-	-	-	-	-	-	-	-	-	-
370	GCA_005853785.1_ASM585378v1_genomic	ST11	CP040537.1	11970	ColRNAI	unknown (KL47)	unknown (K47)	None	-	-	-	-	-	-	-	-	-	-	-	-	-	-	-	-	-	-	-	-	-	-	-	-	-	-	-	-	-	-	-	-	-	-	-	-	-	-	-	-	-
370	GCA_005853785.1_ASM585378v1_genomic	ST11	CP040538.1	5596	ColRNAI	unknown (KL47)	unknown (K47)	None	-	-	-	-	-	-	-	-	-	-	-	-	-	-	-	-	-	-	-	-	-	-	-	-	-	-	-	-	-	-	-	-	-	-	-	-	-	-	-	-	-
371	GCA_005854245.1_ASM585424v1_genomic	ST11	CP040540.1	178154	IncFIB(K),IncHI1B	unknown (KL47)	unknown (K47)	None	-	-	-	-	-	-	-	-	-	-	-	-	-	-	-	-	-	-	-	-	-	-	-	-	-	-	-	-	1	1	1	1	1	-	-	-	-	-	-	-	rmpA2_9
371	GCA_005854245.1_ASM585424v1_genomic	ST11	CP040541.1	177585	IncFII(pHN7A8),IncR	unknown (KL47)	unknown (K47)	None	rmtB	-	fosA3	-	-	-	catII.2*	-	-	-	-	-	TEM-1D.v1^	-	CTX-M-65	-	KPC-2	-	-	-	-	-	-	-	-	-	-	-	-	-	-	-	-	-	-	-	-	-	-	-	-
371	GCA_005854245.1_ASM585424v1_genomic	ST11	CP040542.1	99722	IncI1	unknown (KL47)	unknown (K47)	None	-	-	-	-	-	-	-	-	-	-	-	-	-	-	-	-	-	-	-	-	-	-	-	-	-	-	-	-	-	-	-	-	-	-	-	-	-	-	-	-	-
371	GCA_005854245.1_ASM585424v1_genomic	ST11	CP040543.1	11970	ColRNAI	unknown (KL47)	unknown (K47)	None	-	-	-	-	-	-	-	-	-	-	-	-	-	-	-	-	-	-	-	-	-	-	-	-	-	-	-	-	-	-	-	-	-	-	-	-	-	-	-	-	-
371	GCA_005854245.1_ASM585424v1_genomic	ST11	CP040544.1	5596	ColRNAI	unknown (KL47)	unknown (K47)	None	-	-	-	-	-	-	-	-	-	-	-	-	-	-	-	-	-	-	-	-	-	-	-	-	-	-	-	-	-	-	-	-	-	-	-	-	-	-	-	-	-
372	GCA_005854025.1_ASM585402v1_genomic	ST11	CP040546.1	177694	IncFIB(K),IncHI1B	unknown (KL47)	unknown (K47)	None	-	-	-	-	-	-	-	-	-	-	-	-	-	-	-	-	-	-	-	-	-	-	-	-	-	-	-	-	1	1	1	1	1	-	-	-	-	-	-	-	rmpA2_2*-54%
372	GCA_005854025.1_ASM585402v1_genomic	ST11	CP040547.1	177587	IncFII(pHN7A8),IncR	unknown (KL47)	unknown (K47)	None	rmtB	-	fosA3	-	-	-	catII.2*	-	-	-	-	-	TEM-1D.v1^	-	CTX-M-65	-	KPC-2	-	-	-	-	-	-	-	-	-	-	-	-	-	-	-	-	-	-	-	-	-	-	-	-
372	GCA_005854025.1_ASM585402v1_genomic	ST11	CP040548.1	99717	IncI1	unknown (KL47)	unknown (K47)	None	-	-	-	-	-	-	-	-	-	-	-	-	-	-	-	-	-	-	-	-	-	-	-	-	-	-	-	-	-	-	-	-	-	-	-	-	-	-	-	-	-
372	GCA_005854025.1_ASM585402v1_genomic	ST11	CP040549.1	11970	ColRNAI	unknown (KL47)	unknown (K47)	None	-	-	-	-	-	-	-	-	-	-	-	-	-	-	-	-	-	-	-	-	-	-	-	-	-	-	-	-	-	-	-	-	-	-	-	-	-	-	-	-	-
372	GCA_005854025.1_ASM585402v1_genomic	ST11	CP040550.1	5596	ColRNAI	unknown (KL47)	unknown (K47)	None	-	-	-	-	-	-	-	-	-	-	-	-	-	-	-	-	-	-	-	-	-	-	-	-	-	-	-	-	-	-	-	-	-	-	-	-	-	-	-	-	-
373	GCA_005885775.1_ASM588577v1_genomic	ST15	CP040594.1	31184	IncX4	KL112	unknown (KL112)	High	-	-	-	-	-	-	-	-	-	-	-	-	-	-	-	-	-	-	-	-	-	-	-	-	-	-	-	-	-	-	-	-	-	-	-	-	-	-	-	-	-
373	GCA_005885775.1_ASM588577v1_genomic	ST15	CP040595.1	277162	IncFIB(K),IncHI1B	KL112	unknown (KL112)	High	aac(6')-Ib3^;rmtC	-	-	-	-	-	-	-	sul1*	-	-	-	CMY-6	-	-	-	-	-	-	-	-	-	-	-	-	-	-	-	1*-70%	1	1	1	1	-	-	-	-	-	-	-	rmpA2_9
373	GCA_005885775.1_ASM588577v1_genomic	ST15	CP040596.1	9571	ColRNAI	KL112	unknown (KL112)	High	-	-	-	-	-	-	-	-	-	-	-	-	-	-	-	-	-	-	-	-	-	-	-	-	-	-	-	-	-	-	-	-	-	-	-	-	-	-	-	-	-
373	GCA_005885775.1_ASM588577v1_genomic	ST15	CP040597.1	111583	IncFIB(pKPHS1)	KL112	unknown (KL112)	High	-	-	-	-	-	-	-	-	-	-	-	-	-	-	-	-	-	-	-	-	-	-	-	-	-	-	-	-	-	-	-	-	-	-	-	-	-	-	-	-	-
373	GCA_005885775.1_ASM588577v1_genomic	ST15	CP040598.1	106597	IncFIB(pB171),IncFII(Yp)	KL112	unknown (KL112)	High	-	-	-	-	-	-	-	-	sul1*	-	-	-	-	-	-	-	NDM-1	-	-	-	-	-	-	-	-	-	-	-	-	-	-	-	-	-	-	-	-	-	-	-	-
373	GCA_005885775.1_ASM588577v1_genomic	ST15	CP040599.1	11025	Col440I	KL112	unknown (KL112)	High	-	-	-	-	-	-	-	-	-	-	-	-	-	-	-	-	-	-	-	-	-	-	-	-	-	-	-	-	-	-	-	-	-	-	-	-	-	-	-	-	-
374	GCA_005944305.1_ASM594430v1_genomic	ST147	CP040725.1	31607	IncX4	KL64	K64	Good	-	-	-	-	-	-	-	-	-	-	-	-	-	-	-	-	-	-	-	-	-	-	-	-	-	-	-	-	-	-	-	-	-	-	-	-	-	-	-	-	-
374	GCA_005944305.1_ASM594430v1_genomic	ST147	CP040726.1	339117	IncFIB(Mar),IncHI1B	KL64	K64	Good	-	-	-	-	-	mphA?;mphE.v2;msrE	-	-	sul1;sul2	-	-	dfrA5	-	-	CTX-M-15	-	-	-	-	-	-	-	-	-	-	-	-	-	1*-44%	15	1	1	1	-	-	-	-	27	2	2	rmpA2_6*-47%
374	GCA_005944305.1_ASM594430v1_genomic	ST147	CP040727.1	3843	-	KL64	K64	Good	-	-	-	-	-	-	-	-	-	-	-	-	-	-	-	-	-	-	-	-	-	-	-	-	-	-	-	-	-	-	-	-	-	-	-	-	-	-	-	-	-
374	GCA_005944305.1_ASM594430v1_genomic	ST147	CP040728.1	53955	IncFIB(pQil)	KL64	K64	Good	aac(6')-Ib-cr.v2;aph(3')-VI	-	-	qnrS1	-	-	catB3.v2	arr-3	sul1	-	-	-	OXA-1	-	-	-	NDM-1	-	-	-	-	-	-	-	-	-	-	-	-	-	-	-	-	-	-	-	-	-	-	-	-
374	GCA_005944305.1_ASM594430v1_genomic	ST147	CP040729.1	112707	IncFIB(pKPHS1)	KL64	K64	Good	-	-	-	-	-	-	-	-	-	-	-	-	-	-	-	-	-	-	-	-	-	-	-	-	-	-	-	-	-	-	-	-	-	-	-	-	-	-	-	-	-
374	GCA_005944305.1_ASM594430v1_genomic	ST147	CP040730.1	79244	IncR,IncR	KL64	K64	Good	aac(6')-Ib'.v1;aac(6')-Ib'.v1;aadA*	-	-	-	-	-	-	-	-	-	-	-	TEM-1D.v1^	-	-	-	-	-	-	-	-	-	-	-	-	-	-	-	-	-	-	-	-	-	-	-	-	-	-	-	-
374	GCA_005944305.1_ASM594430v1_genomic	ST147	CP040731.1	56271	IncR,IncR	KL64	K64	Good	aac(6')-Ib'.v1;aadA*	-	-	-	-	-	-	-	-	-	-	-	OXA-9.v1*	-	-	-	-	-	-	-	-	-	-	-	-	-	-	-	-	-	-	-	-	-	-	-	-	-	-	-	-
375	GCA_010586985.1_ASM1058698v1_genomic	ST10	CP040859.1	60832	IncN	KL10	K10	Very high	strA.v1^;strB.v1	-	-	-	-	-	-	-	sul2	tet(D)	-	dfrA14.v1^	TEM-1D.v1^	-	-	-	-	-	-	-	-	-	-	-	-	-	-	-	-	-	-	-	-	-	-	-	-	-	-	-	-
375	GCA_010586985.1_ASM1058698v1_genomic	ST10	CP040860.1	5840	Col440I	KL10	K10	Very high	-	-	-	-	-	-	-	-	-	-	-	-	-	-	-	-	-	-	-	-	-	-	-	-	-	-	-	-	-	-	-	-	-	-	-	-	-	-	-	-	-
375	GCA_010586985.1_ASM1058698v1_genomic	ST10	CP040862.1	263991	IncFIB(K),IncFII	KL10	K10	Very high	-	-	-	-	-	-	-	-	-	-	-	-	-	-	-	-	-	-	-	-	-	-	-	-	-	-	-	-	-	-	-	-	-	-	-	-	-	-	-	-	-
376	GCA_006364295.1_ASM636429v1_genomic	ST3	CP040992.1	26723	ColRNAI,ColRNAI,ColRNAI	KL3	K3	Very high	-	-	-	-	-	-	-	-	-	-	-	-	-	-	-	-	-	-	-	-	-	-	-	-	-	-	-	-	-	-	-	-	-	-	-	-	-	-	-	-	-
376	GCA_006364295.1_ASM636429v1_genomic	ST3	CP040994.1	96085	IncFIA(HI1),IncFIB(K)	KL3	K3	Very high	-	-	-	-	-	-	-	-	-	-	-	-	-	-	-	-	-	-	-	-	-	-	-	-	-	-	-	-	-	-	-	-	-	3*	-	-	-	25*-54%	8	7	-
376	GCA_006364295.1_ASM636429v1_genomic	ST3	CP040995.1	105919	IncFII(pCoo),pSM22	KL3	K3	Very high	-	-	-	-	-	-	-	-	-	-	-	-	-	-	-	-	-	-	-	-	-	-	-	-	-	-	-	-	-	-	-	-	-	-	-	-	-	-	-	-	-
376	GCA_006364295.1_ASM636429v1_genomic	ST3	CP040996.1	42105	-	KL3	K3	Very high	-	-	-	-	-	-	-	-	-	-	-	-	-	-	-	-	-	-	-	-	-	-	-	-	-	-	-	-	-	-	-	-	-	-	-	-	-	-	-	-	-
377	GCA_008122305.1_ASM812230v1_genomic	ST268	CP041024.1	202516	IncFIB(K)	unknown (KL20)	unknown (K20)	None	-	-	-	-	-	-	-	-	-	-	-	-	-	-	-	-	-	-	-	-	-	-	-	-	-	-	-	-	1	1	1*	1	1	1	1	1	1	5*-54%	2	2*-50%	rmpA2_8*
378	GCA_006459145.1_ASM645914v1_genomic	ST101	CP041083.1	179254	IncA/C2	KL17	K17	High	aph(3')-VI*;armA*;strA.v1^;strB.v1	-	-	-	-	mphE.v2;msrE	cmlA5;floR.v2*	arr-2	sul1;sul1;sul2	tet(A).v2	-	dfrA14.v1^	CMY-16*;OXA-10;TEM-1D.v1^	-	CTX-M-15	-	NDM-1	-	-	-	-	-	-	-	-	-	-	-	-	-	-	-	-	-	-	-	-	-	-	-	-
378	GCA_006459145.1_ASM645914v1_genomic	ST101	CP041084.1	158439	IncFIB(K)	KL17	K17	High	aac(3)-IIa.v1	-	-	-	-	-	-	-	-	-	-	-	SCO-1	-	-	-	-	-	-	-	-	-	-	-	-	-	-	-	-	-	-	-	-	-	-	-	-	-	-	-	-
378	GCA_006459145.1_ASM645914v1_genomic	ST101	CP041085.1	63499	IncL/M(pOXA-48)	KL17	K17	High	-	-	-	-	-	-	-	-	-	-	-	-	-	-	-	-	OXA-48	-	-	-	-	-	-	-	-	-	-	-	-	-	-	-	-	-	-	-	-	-	-	-	-
378	GCA_006459145.1_ASM645914v1_genomic	ST101	CP041086.1	61718	IncFIA(HI1),IncR	KL17	K17	High	-	-	-	-	-	-	-	-	-	-	-	dfrA14.v1^	TEM-1D.v1^	-	CTX-M-15	-	-	-	-	-	-	-	-	-	-	-	-	-	-	-	-	-	-	-	-	-	-	-	-	-	-
378	GCA_006459145.1_ASM645914v1_genomic	ST101	CP041087.1	5359	Col440I,Col440II	KL17	K17	High	-	-	-	-	-	-	-	-	-	-	-	-	-	-	-	-	-	-	-	-	-	-	-	-	-	-	-	-	-	-	-	-	-	-	-	-	-	-	-	-	-
378	GCA_006459145.1_ASM645914v1_genomic	ST101	CP041088.1	4052	Col440II	KL17	K17	High	-	-	-	-	-	-	-	-	-	-	-	-	-	-	-	-	-	-	-	-	-	-	-	-	-	-	-	-	-	-	-	-	-	-	-	-	-	-	-	-	-
378	GCA_006459145.1_ASM645914v1_genomic	ST101	CP041089.1	3541	Col440I	KL17	K17	High	-	-	-	-	-	-	-	-	-	-	-	-	-	-	-	-	-	-	-	-	-	-	-	-	-	-	-	-	-	-	-	-	-	-	-	-	-	-	-	-	-
379	GCA_002251875.3_ASM225187v3_genomic	-	CP041093.1	250990	IncFIB(Mar),IncHI1B	KL123	unknown (KL123)	Very high	aac(3)-IV*;aadA2;aadA^;aph(4)-Ia;aph3-Ia.v1*;strA.v1;strB.v1	-	-	-	-	mef(B)	cmlA1*	-	sul3	-	-	-	-	-	CTX-M-14	-	-	-	-	-	-	-	-	-	-	-	-	-	-	-	-	-	-	-	-	-	-	-	-	-	-
379	GCA_002251875.3_ASM225187v3_genomic	-	CP041094.1	168755	IncFIB(K),IncFII	KL123	unknown (KL123)	Very high	-	-	-	-	-	-	-	-	-	-	-	-	-	-	-	-	-	-	-	-	-	-	-	-	-	-	-	-	9*-2%	7	12	8	9	-	-	-	-	-	-	-	-
379	GCA_002251875.3_ASM225187v3_genomic	-	CP041095.1	70501	IncFII(pCRY)	KL123	unknown (KL123)	Very high	-	mcr-3.4*	-	-	-	-	-	-	-	-	-	-	-	-	-	-	-	-	-	-	-	-	-	-	-	-	-	-	-	-	-	-	-	-	-	-	-	-	-	-	-
379	GCA_002251875.3_ASM225187v3_genomic	-	CP041096.1	7432	ColRNAI	KL123	unknown (KL123)	Very high	-	-	-	-	-	-	-	-	-	-	-	-	-	-	-	-	-	-	-	-	-	-	-	-	-	-	-	-	-	-	-	-	-	-	-	-	-	-	-	-	-
379	GCA_002251875.3_ASM225187v3_genomic	-	CP041097.1	6647	ColRNAI	KL123	unknown (KL123)	Very high	-	-	-	-	-	-	-	-	-	-	-	-	-	-	-	-	-	-	-	-	-	-	-	-	-	-	-	-	-	-	-	-	-	-	-	-	-	-	-	-	-
379	GCA_002251875.3_ASM225187v3_genomic	-	CP041098.1	5191	-	KL123	unknown (KL123)	Very high	-	-	-	-	-	-	-	-	-	-	-	-	-	-	-	-	-	-	-	-	-	-	-	-	-	-	-	-	-	-	-	-	-	-	-	-	-	-	-	-	-
380	GCA_002248115.3_ASM224811v3_genomic	ST1	CP041100.1	194739	IncFIB(K),IncFII	KL45	K45	Very high	-	-	-	-	-	-	-	-	-	-	-	-	-	-	-	-	-	-	-	-	-	-	-	-	-	-	-	-	-	-	-	-	-	-	-	-	-	-	-	-	-
380	GCA_002248115.3_ASM224811v3_genomic	ST1	CP041101.1	111334	-	KL45	K45	Very high	-	-	-	-	-	-	-	-	-	-	-	-	-	-	-	-	-	-	-	-	-	-	-	-	-	-	-	-	-	-	-	-	-	-	-	-	-	-	-	-	-
380	GCA_002248115.3_ASM224811v3_genomic	ST1	CP041102.1	98807	IncFII(pCoo)	KL45	K45	Very high	aac(3)-IIa.v1^	-	-	-	-	ermB.v1*;mphA	-	-	-	-	-	-	-	-	CTX-M-14	-	-	-	-	-	-	-	-	-	-	-	-	-	-	-	-	-	-	-	-	-	-	-	-	-	-
380	GCA_002248115.3_ASM224811v3_genomic	ST1	CP041103.1	82819	IncA/C2	KL45	K45	Very high	strA.v1^;strB.v1	-	-	-	-	-	floR.v2*	-	sul2*	tet(A).v2	-	-	CMY-2.v2	-	-	-	-	-	-	-	-	-	-	-	-	-	-	-	-	-	-	-	-	-	-	-	-	-	-	-	-
380	GCA_002248115.3_ASM224811v3_genomic	ST1	CP041104.1	36884	IncFII(pMET)	KL45	K45	Very high	-	mcr-3.1*	-	-	-	-	-	-	-	-	-	-	-	-	-	-	-	-	-	-	-	-	-	-	-	-	-	-	-	-	-	-	-	-	-	-	-	-	-	-	-
380	GCA_002248115.3_ASM224811v3_genomic	ST1	CP041105.1	31229	IncX4	KL45	K45	Very high	-	-	-	-	-	-	-	-	-	-	-	-	-	-	-	-	-	-	-	-	-	-	-	-	-	-	-	-	-	-	-	-	-	-	-	-	-	-	-	-	-
380	GCA_002248115.3_ASM224811v3_genomic	ST1	CP041106.1	5733	ColRNAI	KL45	K45	Very high	-	-	-	-	-	-	-	-	-	-	-	-	-	-	-	-	-	-	-	-	-	-	-	-	-	-	-	-	-	-	-	-	-	-	-	-	-	-	-	-	-
380	GCA_002248115.3_ASM224811v3_genomic	ST1	CP041107.1	2675	-	KL45	K45	Very high	-	-	-	-	-	-	-	-	-	-	-	-	-	-	-	-	-	-	-	-	-	-	-	-	-	-	-	-	-	-	-	-	-	-	-	-	-	-	-	-	-
380	GCA_002248115.3_ASM224811v3_genomic	ST1	CP041108.1	2461	-	KL45	K45	Very high	-	-	-	-	-	-	-	-	-	-	-	-	-	-	-	-	-	-	-	-	-	-	-	-	-	-	-	-	-	-	-	-	-	-	-	-	-	-	-	-	-
380	GCA_002248115.3_ASM224811v3_genomic	ST1	CP041109.1	2125	Col(BS512)	KL45	K45	Very high	-	-	-	-	-	-	-	-	-	-	-	-	-	-	-	-	-	-	-	-	-	-	-	-	-	-	-	-	-	-	-	-	-	-	-	-	-	-	-	-	-
381	GCA_008728695.1_ASM872869v1_genomic	ST11	CP041374.1	197415	IncFIB(K),IncHI1B	KL64	K64	Good	-	-	-	-	-	-	-	-	-	-	-	-	-	-	-	-	-	-	-	-	-	-	-	-	-	-	-	-	1	1	1	1	1	-	-	-	-	2	3	2	rmpA2_3-47%
381	GCA_008728695.1_ASM872869v1_genomic	ST11	CP041375.1	134972	IncFII(pHN7A8),IncR	KL64	K64	Good	rmtB	-	-	-	-	-	-	-	-	-	-	-	TEM-1D.v1^	-	CTX-M-65;SHV-12	-	KPC-2	-	-	-	-	-	-	-	-	-	-	-	-	-	-	-	-	-	-	-	-	-	-	-	-
381	GCA_008728695.1_ASM872869v1_genomic	ST11	CP041376.1	87095	IncFII(pCRY)	KL64	K64	Good	-	-	-	qnrS1	-	-	catII.2*	-	sul2	tet(A).v1	-	dfrA14.v1^	LAP-2	-	-	-	-	-	-	-	-	-	-	-	-	-	-	-	-	-	-	-	-	-	-	-	-	-	-	-	-
381	GCA_008728695.1_ASM872869v1_genomic	ST11	CP041377.1	11970	ColRNAI	KL64	K64	Good	-	-	-	-	-	-	-	-	-	-	-	-	-	-	-	-	-	-	-	-	-	-	-	-	-	-	-	-	-	-	-	-	-	-	-	-	-	-	-	-	-
381	GCA_008728695.1_ASM872869v1_genomic	ST11	CP041378.1	5596	ColRNAI	KL64	K64	Good	-	-	-	-	-	-	-	-	-	-	-	-	-	-	-	-	-	-	-	-	-	-	-	-	-	-	-	-	-	-	-	-	-	-	-	-	-	-	-	-	-
382	GCA_007873865.1_ASM787386v1_genomic	ST16	CP041640.1	222330	IncFIB(K),IncFII	KL51	K51	Very high	aac(6')-Ib-cr.v2;aadA2^	-	-	-	-	mphA	CatB4.v1	-	sul1	tet(A).v1	-	dfrA12	OXA-1;TEM-1D.v1^	-	CTX-M-15	-	-	-	-	-	-	-	-	-	-	-	-	-	-	-	-	-	-	-	-	-	-	-	-	-	-
382	GCA_007873865.1_ASM787386v1_genomic	ST16	CP041641.1	144138	IncA/C2	KL51	K51	Very high	strA.v1^;strB.v1	mcr-1.1	-	-	-	-	floR.v1*	-	sul2	tet(A).v2	-	-	-	-	-	-	-	-	-	-	-	-	-	-	-	-	-	-	-	-	-	-	-	-	-	-	-	-	-	-	-
382	GCA_007873865.1_ASM787386v1_genomic	ST16	CP041642.1	121851	IncFII	KL51	K51	Very high	aac(3)-IId^;aac(6')-Ib'.v1;aadA*	-	-	qnrS1	-	-	-	-	-	-	-	-	LAP-2	-	CTX-M-14	-	NDM-4	-	-	-	-	-	-	-	-	-	-	-	-	-	-	-	-	-	-	-	-	-	-	-	-
383	GCA_007197815.1_ASM719781v1_genomic	ST1779	CP041645.1	114444	IncFIB(K)	KL38	K38	High	-	-	-	-	-	-	catA1*	-	-	-	-	-	TEM-1D.v1^	-	-	-	-	-	-	-	-	-	-	-	-	-	-	-	-	-	-	-	-	-	-	-	-	-	-	-	-
384	GCA_007999005.1_ASM799900v1_genomic	ST22	CP041648.1	164805	IncFIA(HI1),IncFII	KL106	unknown (KL106)	Good	aac(3)-IId^;aadA2	-	-	qnrS1;qnrS1	-	-	-	-	sul1	-	-	-	TEM-1D.v1^	-	-	-	-	-	-	-	-	-	-	-	-	-	-	-	-	-	-	-	-	-	-	-	-	-	-	-	-
385	GCA_008065415.1_ASM806541v1_genomic	ST16	CP041928.1	202623	IncFIB(K),IncFII	KL51	K51	Very high	aac(6')-Ib-cr.v2	-	-	-	-	mphA	CatB4.v1	-	-	-	-	-	OXA-1	-	CTX-M-15	-	-	-	-	-	-	-	-	-	-	-	-	-	-	-	-	-	-	-	-	-	-	-	-	-	-
385	GCA_008065415.1_ASM806541v1_genomic	ST16	CP041929.1	110643	IncFIB(pKPHS1)	KL51	K51	Very high	-	-	-	-	-	-	-	-	-	-	-	-	-	-	-	-	-	-	-	-	-	-	-	-	-	-	-	-	-	-	-	-	-	-	-	-	-	-	-	-	-
385	GCA_008065415.1_ASM806541v1_genomic	ST16	CP041930.1	86019	IncFII(S)	KL51	K51	Very high	rmtB	-	-	-	-	-	-	-	-	-	-	-	TEM-1D.v1^	-	-	-	NDM-4	-	-	-	-	-	-	-	-	-	-	-	-	-	-	-	-	-	-	-	-	-	-	-	-
385	GCA_008065415.1_ASM806541v1_genomic	ST16	CP041931.1	51479	ColKP3,IncX3	KL51	K51	Very high	-	-	-	qnrS1	-	-	-	-	-	-	-	-	-	-	-	-	OXA-181	-	-	-	-	-	-	-	-	-	-	-	-	-	-	-	-	-	-	-	-	-	-	-	-
386	GCA_009720445.1_ASM972044v1_genomic	ST16	CP041947.1	47983	IncX3	KL51	K51	Very high	-	-	-	-	-	-	-	-	-	-	-	-	TEM-1D.v1^	-	CTX-M-15	-	-	-	-	-	-	-	-	-	-	-	-	-	-	-	-	-	-	-	-	-	-	-	-	-	-
386	GCA_009720445.1_ASM972044v1_genomic	ST16	CP041948.1	75307	IncFII	KL51	K51	Very high	-	-	-	-	-	-	-	-	-	-	-	dfrA12	-	-	-	-	NDM-5	-	-	-	-	-	-	-	-	-	-	-	-	-	-	-	-	-	-	-	-	-	-	-	-
386	GCA_009720445.1_ASM972044v1_genomic	ST16	CP041949.1	174723	IncFIB(K),IncFII	KL51	K51	Very high	aadA2^	-	-	-	-	-	-	-	sul1	-	-	dfrA12	-	-	-	-	-	-	-	-	-	-	-	-	-	-	-	-	-	-	-	-	-	-	-	-	-	-	-	-	-
386	GCA_009720445.1_ASM972044v1_genomic	ST16	CP041950.1	5386	Col440I	KL51	K51	Very high	-	-	-	-	-	-	-	-	-	-	-	-	-	-	-	-	-	-	-	-	-	-	-	-	-	-	-	-	-	-	-	-	-	-	-	-	-	-	-	-	-
386	GCA_009720445.1_ASM972044v1_genomic	ST16	CP041951.1	3733	Col440I	KL51	K51	Very high	-	-	-	-	-	-	-	-	-	-	-	-	-	-	-	-	-	-	-	-	-	-	-	-	-	-	-	-	-	-	-	-	-	-	-	-	-	-	-	-	-
386	GCA_009720445.1_ASM972044v1_genomic	ST16	CP041952.1	4507	-	KL51	K51	Very high	-	-	-	-	-	-	-	-	-	-	-	-	-	-	-	-	-	-	-	-	-	-	-	-	-	-	-	-	-	-	-	-	-	-	-	-	-	-	-	-	-
386	GCA_009720445.1_ASM972044v1_genomic	ST16	CP041953.1	55133	-	KL51	K51	Very high	-	-	-	-	-	-	-	-	-	-	-	-	-	-	-	-	-	-	-	-	-	-	-	-	-	-	-	-	-	-	-	-	-	-	-	-	-	-	-	-	-
386	GCA_009720445.1_ASM972044v1_genomic	ST16	CP041954.1	22424	-	KL51	K51	Very high	-	-	-	-	-	-	-	-	-	-	-	-	-	-	-	-	-	-	-	-	-	-	-	-	-	-	-	-	-	-	-	-	-	-	-	-	-	-	-	-	-
387	GCA_008931345.1_ASM893134v1_genomic	ST12	CP042482.1	216942	IncFIB(K),IncHI1B	KL122	unknown (KL122)	High	-	-	-	-	-	-	-	-	-	-	-	-	-	-	-	-	-	-	-	-	-	-	-	-	-	-	-	-	-	-	-	-	-	-	-	-	-	-	-	-	-
387	GCA_008931345.1_ASM893134v1_genomic	ST12	CP042483.1	208956	IncFIB(pB171),IncFII(Yp)	KL122	unknown (KL122)	High	aac(3)-IId^;aac(6')-Ib4	-	-	-	-	mphA	catB3.v2	arr-3	sul1	-	-	-	-	-	-	-	IMP-4	-	-	-	-	-	-	-	-	-	-	-	-	-	-	-	-	-	-	-	-	-	-	-	-
387	GCA_008931345.1_ASM893134v1_genomic	ST12	CP042484.1	15010	-	KL122	unknown (KL122)	High	aac(6')-Ib-cr.v2^	-	-	-	-	-	catB3.v2	-	-	-	-	-	OXA-1;OXA-10	-	VEB-3	-	-	-	-	-	-	-	-	-	-	-	-	-	-	-	-	-	-	-	-	-	-	-	-	-	-
387	GCA_008931345.1_ASM893134v1_genomic	ST12	CP042485.1	10964	-	KL122	unknown (KL122)	High	-	-	-	-	-	-	-	-	-	-	-	-	-	-	-	-	-	-	-	-	-	-	-	-	-	-	-	-	-	-	-	-	-	-	-	-	-	-	-	-	-
387	GCA_008931345.1_ASM893134v1_genomic	ST12	CP042486.1	6953	-	KL122	unknown (KL122)	High	aac(6')-Ib-cr.v2^	-	-	-	-	-	catB3.v2	arr-3	sul1	-	-	-	-	-	-	-	-	-	-	-	-	-	-	-	-	-	-	-	-	-	-	-	-	-	-	-	-	-	-	-	-
387	GCA_008931345.1_ASM893134v1_genomic	ST12	CP042487.1	5240	ColRNAI	KL122	unknown (KL122)	High	-	-	-	-	-	-	-	-	-	-	-	-	-	-	-	-	-	-	-	-	-	-	-	-	-	-	-	-	-	-	-	-	-	-	-	-	-	-	-	-	-
388	GCA_008931565.1_ASM893156v1_genomic	ST1109	CP042521.1	169226	IncFIB(K),IncFII	KL54	K54	Very high	-	-	-	-	-	-	-	-	-	-	-	-	-	-	-	-	-	-	-	-	-	-	-	-	-	-	-	-	-	-	-	-	-	-	-	-	-	-	-	-	-
388	GCA_008931565.1_ASM893156v1_genomic	ST1109	CP042522.1	87731	IncL/M	KL54	K54	Very high	aac(3)-IId^;aac(6')-Ib4	-	-	qnrB2.v1^	-	mphA	catB3.v2	-	sul1;sul1	-	-	-	TEM-1D.v1^	-	-	-	IMP-4	-	-	-	-	-	-	-	-	-	-	-	-	-	-	-	-	-	-	-	-	-	-	-	-
388	GCA_008931565.1_ASM893156v1_genomic	ST1109	CP042523.1	3542	Col440I	KL54	K54	Very high	-	-	-	-	-	-	-	-	-	-	-	-	-	-	-	-	-	-	-	-	-	-	-	-	-	-	-	-	-	-	-	-	-	-	-	-	-	-	-	-	-
389	GCA_013282295.1_ASM1328229v1_genomic	ST659	CP042883.1	194856	IncFIB(K),IncFII	KL107	unknown (KL107)	Very high	-	-	-	-	-	-	-	-	-	-	-	-	TEM-1D.v1^	-	CTX-M-15	-	-	-	-	-	-	-	-	-	-	-	-	-	-	-	-	-	-	-	-	-	-	-	-	-	-
389	GCA_013282295.1_ASM1328229v1_genomic	ST659	CP042884.1	1552	Col(MG828)	KL107	unknown (KL107)	Very high	-	-	-	-	-	-	-	-	-	-	-	-	-	-	-	-	-	-	-	-	-	-	-	-	-	-	-	-	-	-	-	-	-	-	-	-	-	-	-	-	-
390	GCA_012169405.1_ASM1216940v1_genomic	ST86	CP042975.1	270776	IncFIB(K),IncHI1B	KL2	K2	Very high	-	-	-	-	-	-	-	-	-	-	-	-	-	-	-	-	-	-	-	-	-	-	-	-	-	-	-	-	-	-	-	-	-	1	1	1	1	5-54%	2	2	-
390	GCA_012169405.1_ASM1216940v1_genomic	ST86	CP042976.1	43296	IncX6	KL2	K2	Very high	-	-	-	-	-	-	-	-	-	-	-	-	-	-	-	-	KPC-2	-	-	-	-	-	-	-	-	-	-	-	-	-	-	-	-	-	-	-	-	-	-	-	-
391	GCA_008121515.1_ASM812151v1_genomic	ST258	CP043048.1	71836	IncFIA(HI1)	KL107	unknown (KL107)	Very high	aac(6')-Ib'.v1;aadA*;strA.v1^;strB.v1	-	-	-	-	-	-	-	sul2	-	-	dfrA14.v1^	OXA-9.v1	-	-	-	KPC-3*	-	-	-	-	-	-	-	-	-	-	-	-	-	-	-	-	-	-	-	-	-	-	-	-
391	GCA_008121515.1_ASM812151v1_genomic	ST258	CP043049.1	212420	IncFIB(K),IncFII	KL107	unknown (KL107)	Very high	-	-	-	-	-	mphA	catA1^	-	-	-	-	dfrA12	-	-	-	-	-	-	-	-	-	-	-	-	-	-	-	-	-	-	-	-	-	-	-	-	-	-	-	-	-
391	GCA_008121515.1_ASM812151v1_genomic	ST258	CP043050.1	43379	IncX3	KL107	unknown (KL107)	Very high	-	-	-	-	-	-	-	-	-	-	-	-	-	-	SHV-12	-	-	-	-	-	-	-	-	-	-	-	-	-	-	-	-	-	-	-	-	-	-	-	-	-	-
392	GCA_003038135.2_ASM303813v2_genomic	ST11	CP043354.1	99284	IncFII(pHN7A8),IncN	KL64	K64	Very high	aac(6')-Ib-cr.v2	-	-	-	-	-	catII.2*	-	-	tet(A).v1*	-	-	TEM-1D.v1^	-	CTX-M-65	-	KPC-2	-	-	-	-	-	-	-	-	-	-	-	-	-	-	-	-	-	-	-	-	-	-	-	-
392	GCA_003038135.2_ASM303813v2_genomic	ST11	CP043355.1	78836	IncR	KL64	K64	Very high	aadA16*	-	-	-	-	-	-	arr-3	sul1	-	-	dfrA27	-	-	-	-	-	-	-	-	-	-	-	-	-	-	-	-	-	-	-	-	-	-	-	-	-	-	-	-	-
392	GCA_003038135.2_ASM303813v2_genomic	ST11	CP043356.1	5596	ColRNAI	KL64	K64	Very high	-	-	-	-	-	-	-	-	-	-	-	-	-	-	-	-	-	-	-	-	-	-	-	-	-	-	-	-	-	-	-	-	-	-	-	-	-	-	-	-	-
393	GCA_002852785.2_ASM285278v2_genomic	ST11	CP043358.1	154719	IncFII(pHN7A8),IncR	KL64	K64	Very high	rmtB	-	-	-	-	-	-	-	-	-	-	-	TEM-1D.v1^	-	CTX-M-65	-	KPC-2	-	-	-	-	-	-	-	-	-	-	-	-	-	-	-	-	-	-	-	-	-	-	-	-
393	GCA_002852785.2_ASM285278v2_genomic	ST11	CP043359.1	205652	IncFIB(K),IncFII	KL64	K64	Very high	aadA2^;aph3-Ia.v1^	-	-	-	-	mphA	-	-	sul1	-	-	dfrA12	-	-	-	-	-	-	-	-	-	-	-	-	-	-	-	-	-	-	-	-	-	-	-	-	-	-	-	-	-
393	GCA_002852785.2_ASM285278v2_genomic	ST11	CP043360.1	10060	ColRNAI	KL64	K64	Very high	-	-	-	-	-	-	-	-	-	-	-	-	-	-	-	-	-	-	-	-	-	-	-	-	-	-	-	-	-	-	-	-	-	-	-	-	-	-	-	-	-
393	GCA_002852785.2_ASM285278v2_genomic	ST11	CP043361.1	5596	ColRNAI	KL64	K64	Very high	-	-	-	-	-	-	-	-	-	-	-	-	-	-	-	-	-	-	-	-	-	-	-	-	-	-	-	-	-	-	-	-	-	-	-	-	-	-	-	-	-
394	GCA_009937845.1_ASM993784v1_genomic	ST14	CP043860.1	213248	IncFIB(K),IncFII	KL2	K2	Very high	-	-	-	-	-	-	catA1^	-	-	-	-	-	-	-	-	-	-	-	-	-	-	-	-	-	-	-	-	-	-	-	-	-	-	-	-	-	-	-	-	-	-
394	GCA_009937845.1_ASM993784v1_genomic	ST14	CP043861.1	111781	IncFIB(pKPHS1)	KL2	K2	Very high	-	-	-	-	-	-	-	-	-	-	-	-	-	-	-	-	-	-	-	-	-	-	-	-	-	-	-	-	-	-	-	-	-	-	-	-	-	-	-	-	-
394	GCA_009937845.1_ASM993784v1_genomic	ST14	CP043862.1	67709	IncFIA(HI1),IncR	KL2	K2	Very high	aac(3)-IId^;aadA*;strA.v1*;strB.v1*	-	-	-	-	ereA2*	cmlA5	arr-2	sul1;sul2	-	-	-	TEM-1D.v1^	-	CTX-M-15	-	-	-	-	-	-	-	-	-	-	-	-	-	-	-	-	-	-	-	-	-	-	-	-	-	-
394	GCA_009937845.1_ASM993784v1_genomic	ST14	CP043863.1	84647	IncFII	KL2	K2	Very high	aadA2^	-	-	-	-	ermB.v1*;mphA?	-	-	sul1*	-	-	dfrA12	-	-	-	-	NDM-5	-	-	-	-	-	-	-	-	-	-	-	-	-	-	-	-	-	-	-	-	-	-	-	-
394	GCA_009937845.1_ASM993784v1_genomic	ST14	CP043864.1	6060	ColpVC,ColRNAI	KL2	K2	Very high	-	-	-	-	-	-	-	-	-	-	-	-	-	-	-	-	-	-	-	-	-	-	-	-	-	-	-	-	-	-	-	-	-	-	-	-	-	-	-	-	-
395	GCA_008632415.1_ASM863241v1_genomic	ST3410	CP043933.1	247938	IncFIB(Mar),IncHI1B	unknown (KL125)	unknown (KL125)	None	aadA2;aadA^;strA.v1	-	-	qnrB4	-	mphE.v2^;msrE	cmlA1*	-	sul3	-	-	-	DHA-1	-	-	-	-	-	-	-	-	-	-	-	-	-	-	-	-	-	-	-	-	-	-	-	-	-	-	-	-
395	GCA_008632415.1_ASM863241v1_genomic	ST3410	CP043934.1	172565	IncFIB(K)	unknown (KL125)	unknown (KL125)	None	-	-	-	-	-	-	-	-	-	-	-	-	-	-	-	-	-	-	-	-	-	-	-	-	-	-	-	-	-	-	-	-	-	-	-	-	-	-	-	-	-
395	GCA_008632415.1_ASM863241v1_genomic	ST3410	CP043935.1	179179	IncFII(pHN7A8),IncX1,IncX1	unknown (KL125)	unknown (KL125)	None	aph(3')-IIa;aph(3')-IIa*;strA.v1*;strB.v1	-	fosA3	-	-	-	floR.v1*	-	sul2	tet(A).v2*	-	-	-	-	CTX-M-55	-	-	-	-	-	-	-	-	-	-	-	-	-	-	-	-	-	-	-	-	-	-	-	-	-	-
395	GCA_008632415.1_ASM863241v1_genomic	ST3410	CP043936.1	82768	IncFII,IncR	unknown (KL125)	unknown (KL125)	None	aac(3)-IId^;aac(6')-Ib-cr.v2^;aph3-Ia.v1^;rmtB	mcr-8.1*	-	-	-	mphA	catB3.v2	arr-3	sul1	-	-	-	OXA-1;TEM-1D.v1^	-	-	-	-	-	-	-	-	-	-	-	-	-	-	-	-	-	-	-	-	-	-	-	-	-	-	-	-
396	GCA_008632935.2_ASM863293v2_genomic	ST512	CP043970.1	208462	IncFIB(K),IncFII	KL107	unknown (KL107)	Good	aadA2^;aph3-Ia.v1^	-	-	-	-	mphA	catA1^	-	sul1	-	-	dfrA12	-	-	-	-	-	-	-	-	-	-	-	-	-	-	-	-	-	-	-	-	-	-	-	-	-	-	-	-	-
396	GCA_008632935.2_ASM863293v2_genomic	ST512	CP043971.1	113639	IncFIB(pQil),IncFII	KL107	unknown (KL107)	Good	-	-	-	-	-	-	-	-	-	-	-	-	TEM-1D.v1^	-	-	-	KPC-3	-	-	-	-	-	-	-	-	-	-	-	-	-	-	-	-	-	-	-	-	-	-	-	-
396	GCA_008632935.2_ASM863293v2_genomic	ST512	CP043972.2	13636	ColRNAI	KL107	unknown (KL107)	Good	aac(6')-Ib'.v1	-	-	-	-	-	-	-	-	-	-	-	-	-	-	-	-	-	-	-	-	-	-	-	-	-	-	-	-	-	-	-	-	-	-	-	-	-	-	-	-
397	GCA_006965405.3_ASM696540v3_genomic	ST35	CP044029.1	166344	IncFIB(pB171),IncFII(Yp)	KL108	unknown (KL108)	Very high	aadA2^	-	-	qnrS1	-	mphA	-	-	sul1	-	-	dfrA12	-	-	CTX-M-15	-	-	-	-	-	-	-	-	-	-	-	-	-	-	-	-	-	-	-	-	-	-	-	-	-	-
397	GCA_006965405.3_ASM696540v3_genomic	ST35	CP044030.1	105728	IncFIB(pKPHS1)	KL108	unknown (KL108)	Very high	-	-	-	-	-	-	-	-	-	-	-	-	-	-	-	-	-	-	-	-	-	-	-	-	-	-	-	-	-	-	-	-	-	-	-	-	-	-	-	-	-
398	GCA_008693425.1_ASM869342v1_genomic	-	CP044032.1	63589	IncL/M(pOXA-48)	KL61	K61	Very high	-	-	-	-	-	-	-	-	-	-	-	-	-	-	-	-	OXA-48	-	-	-	-	-	-	-	-	-	-	-	-	-	-	-	-	-	-	-	-	-	-	-	-
398	GCA_008693425.1_ASM869342v1_genomic	-	CP044034.1	114663	IncFIB(pKPHS1)	KL61	K61	Very high	-	-	-	-	-	-	-	-	-	-	-	-	-	TEM-33*	-	-	-	-	-	-	-	-	-	-	-	-	-	-	-	-	-	-	-	-	-	-	-	-	-	-	-
399	GCA_008693405.1_ASM869340v1_genomic	ST147	CP044035.1	114306	IncFIB(pB171),IncFII(Yp)	KL64	K64	High	rmtC	-	-	-	-	-	-	-	sul1*	-	-	-	-	-	-	-	NDM-1	-	-	-	-	-	-	-	-	-	-	-	-	-	-	-	-	-	-	-	-	-	-	-	-
399	GCA_008693405.1_ASM869340v1_genomic	ST147	CP044036.1	151028	IncFIB(K),IncHI1B	KL64	K64	High	-	-	-	-	-	ereA2;ereB	catA1*	arr-2	sul1	-	-	dfrA5	-	-	-	-	-	-	-	-	-	-	-	-	-	-	-	-	-	-	-	-	-	-	-	-	-	-	-	-	-
399	GCA_008693405.1_ASM869340v1_genomic	ST147	CP044037.1	23368	IncFIA(HI1)	KL64	K64	High	-	-	-	-	-	-	-	-	-	-	-	-	TEM-1D.v1^	-	CTX-M-15	-	-	-	-	-	-	-	-	-	-	-	-	-	-	-	-	-	-	-	-	-	-	-	-	-	-
399	GCA_008693405.1_ASM869340v1_genomic	ST147	CP044038.1	77529	IncFII	KL64	K64	High	-	-	-	-	-	-	-	-	-	-	-	-	-	-	-	-	-	-	-	-	-	-	-	-	-	-	-	-	-	-	-	-	-	-	-	-	-	-	-	-	-
399	GCA_008693405.1_ASM869340v1_genomic	ST147	CP044040.1	3223	Col440II,ColRNAI	KL64	K64	High	-	-	-	-	-	-	-	-	-	-	-	-	-	-	-	-	-	-	-	-	-	-	-	-	-	-	-	-	-	-	-	-	-	-	-	-	-	-	-	-	-
399	GCA_008693405.1_ASM869340v1_genomic	ST147	CP044041.1	3693	Col440I	KL64	K64	High	-	-	-	-	-	-	-	-	-	-	-	-	-	-	-	-	-	-	-	-	-	-	-	-	-	-	-	-	-	-	-	-	-	-	-	-	-	-	-	-	-
399	GCA_008693405.1_ASM869340v1_genomic	ST147	CP044042.1	3439	ColRNAI	KL64	K64	High	-	-	-	-	-	-	-	-	-	-	-	-	-	-	-	-	-	-	-	-	-	-	-	-	-	-	-	-	-	-	-	-	-	-	-	-	-	-	-	-	-
400	GCA_008693445.1_ASM869344v1_genomic	ST231	CP044043.1	72634	IncFIA,IncFII(pAMA1167-NDM-5)	KL51	K51	High	aadA2^	-	-	-	-	ermB.v1*;mphA	-	-	sul1	-	-	dfrA12	-	-	-	-	-	-	-	-	-	-	-	-	-	-	-	-	45*	12*	33*	35	61	-	-	-	-	-	-	-	-
400	GCA_008693445.1_ASM869344v1_genomic	ST231	CP044044.1	7819	Col440I	KL51	K51	High	-	-	-	-	-	-	-	-	-	-	-	-	-	-	-	-	-	-	-	-	-	-	-	-	-	-	-	-	-	-	-	-	-	-	-	-	-	-	-	-	-
400	GCA_008693445.1_ASM869344v1_genomic	ST231	CP044045.1	138560	IncFIB(pQil),IncFII	KL51	K51	High	aac(6')-Ib;rmtF	-	-	-	-	-	-	arr-2	-	-	-	-	-	-	-	-	-	-	-	-	-	-	-	-	-	-	-	-	-	-	-	-	-	-	-	-	-	-	-	-	-
400	GCA_008693445.1_ASM869344v1_genomic	ST231	CP044046.1	109938	IncFIB(pKPHS1)	KL51	K51	High	-	-	-	-	-	-	-	-	-	-	-	-	-	-	-	-	-	-	-	-	-	-	-	-	-	-	-	-	-	-	-	-	-	-	-	-	-	-	-	-	-
400	GCA_008693445.1_ASM869344v1_genomic	ST231	CP044048.1	1750	-	KL51	K51	High	-	-	-	-	-	-	-	-	-	-	-	-	-	-	-	-	-	-	-	-	-	-	-	-	-	-	-	-	-	-	-	-	-	-	-	-	-	-	-	-	-
401	GCA_008728415.1_ASM872841v1_genomic	ST11	CP044259.1	144422	IncFII(pHN7A8),IncR	unknown (KL47)	unknown (K47)	Low	rmtB	-	fosA3	-	-	-	-	-	-	-	-	-	TEM-1D.v1^	-	CTX-M-65	-	KPC-2	-	-	-	-	-	-	-	-	-	-	-	-	-	-	-	-	-	-	-	-	-	-	-	-
401	GCA_008728415.1_ASM872841v1_genomic	ST11	CP044260.1	10060	ColRNAI	unknown (KL47)	unknown (K47)	Low	-	-	-	-	-	-	-	-	-	-	-	-	-	-	-	-	-	-	-	-	-	-	-	-	-	-	-	-	-	-	-	-	-	-	-	-	-	-	-	-	-
402	GCA_009740025.1_ASM974002v1_genomic	-	CP044369.1	151915	IncFIA(HI1),IncFII	unknown (KL102)	unknown (KL102)	None	aac(3)-IV*;aph(4)-Ia;aph3-Ia.v1*	mcr-8.1*	-	-	-	mphA	catA1*	-	sul1*;sul2;sul3	-	-	-	TEM-1D.v1^	-	-	-	-	-	-	-	-	-	-	-	-	-	-	-	-	-	-	-	-	-	-	-	-	-	-	-	-
402	GCA_009740025.1_ASM974002v1_genomic	-	CP044370.1	111176	IncFIB(pKPHS1)	unknown (KL102)	unknown (KL102)	None	-	-	-	-	-	-	-	-	-	-	-	-	-	-	-	-	-	-	-	-	-	-	-	-	-	-	-	-	-	-	-	-	-	-	-	-	-	-	-	-	-
402	GCA_009740025.1_ASM974002v1_genomic	-	CP044371.1	44135	IncR	unknown (KL102)	unknown (KL102)	None	aadA2^	-	-	-	-	mphA	-	-	sul1*	tet(A).v1*	-	-	-	-	-	-	-	-	-	-	-	-	-	-	-	-	-	-	-	-	-	-	-	-	-	-	-	-	-	-	-
402	GCA_009740025.1_ASM974002v1_genomic	-	CP044372.1	5682	-	unknown (KL102)	unknown (KL102)	None	-	-	-	-	-	-	-	-	-	-	-	-	-	-	-	-	-	-	-	-	-	-	-	-	-	-	-	-	-	-	-	-	-	-	-	-	-	-	-	-	-
402	GCA_009740025.1_ASM974002v1_genomic	-	CP044373.1	5429	Col440II,ColRNAI	unknown (KL102)	unknown (KL102)	None	-	-	-	-	-	-	-	-	-	-	-	-	-	-	-	-	-	-	-	-	-	-	-	-	-	-	-	-	-	-	-	-	-	-	-	-	-	-	-	-	-
402	GCA_009740025.1_ASM974002v1_genomic	-	CP044374.1	4168	Col440I	unknown (KL102)	unknown (KL102)	None	-	-	-	-	-	-	-	-	-	-	-	-	-	-	-	-	-	-	-	-	-	-	-	-	-	-	-	-	-	-	-	-	-	-	-	-	-	-	-	-	-
402	GCA_009740025.1_ASM974002v1_genomic	-	CP044375.1	2926	Col440I	unknown (KL102)	unknown (KL102)	None	-	-	-	-	-	-	-	-	-	-	-	-	-	-	-	-	-	-	-	-	-	-	-	-	-	-	-	-	-	-	-	-	-	-	-	-	-	-	-	-	-
403	GCA_009740045.1_ASM974004v1_genomic	ST1787	CP044390.1	148731	IncFIB(K),IncFII	unknown (KL148)	unknown (KL148)	None	strB.v1	-	-	qnrB4*?	-	mphA	floR.v1	-	sul1*;sul2	-	-	dfrA12*	DHA-1*;TEM-1D.v1^	-	-	-	-	-	-	-	-	-	-	-	-	-	-	-	-	-	-	-	-	-	-	-	-	-	-	-	-
403	GCA_009740045.1_ASM974004v1_genomic	ST1787	CP044391.1	109789	IncFIA(HI1),IncFII	unknown (KL148)	unknown (KL148)	None	-	-	-	-	-	-	-	-	-	-	-	-	-	-	-	-	-	-	-	-	-	-	-	-	-	-	-	-	-	-	-	-	-	-	-	-	-	-	-	-	-
403	GCA_009740045.1_ASM974004v1_genomic	ST1787	CP044392.1	3850	Col440I,Col440II	unknown (KL148)	unknown (KL148)	None	-	-	-	-	-	-	-	-	-	-	-	-	-	-	-	-	-	-	-	-	-	-	-	-	-	-	-	-	-	-	-	-	-	-	-	-	-	-	-	-	-
404	GCA_009740085.1_ASM974008v1_genomic	-	CP044394.1	147709	IncFIB(K),IncFII	unknown (KL123)	unknown (KL123)	None	aac(3)-IId*;aph3-Ia.v1*;strB.v1	-	-	qnrB4*	-	mphA	-	-	sul1^;sul2	-	-	-	TEM-1D.v1^	-	-	-	-	-	-	-	-	-	-	-	-	-	-	-	-	-	-	-	-	-	-	-	-	-	-	-	-
404	GCA_009740085.1_ASM974008v1_genomic	-	CP044395.1	92526	IncFIA(HI1),IncFII	unknown (KL123)	unknown (KL123)	None	-	-	-	-	-	-	-	-	-	-	-	-	-	-	-	-	-	-	-	-	-	-	-	-	-	-	-	-	-	-	-	-	-	-	-	-	-	-	-	-	-
404	GCA_009740085.1_ASM974008v1_genomic	-	CP044396.1	4764	ColRNAI	unknown (KL123)	unknown (KL123)	None	-	-	-	-	-	-	-	-	-	-	-	-	-	-	-	-	-	-	-	-	-	-	-	-	-	-	-	-	-	-	-	-	-	-	-	-	-	-	-	-	-
404	GCA_009740085.1_ASM974008v1_genomic	-	CP044397.1	4763	ColRNAI	unknown (KL123)	unknown (KL123)	None	-	-	-	-	-	-	-	-	-	-	-	-	-	-	-	-	-	-	-	-	-	-	-	-	-	-	-	-	-	-	-	-	-	-	-	-	-	-	-	-	-
405	GCA_009025895.1_ASM902589v1_genomic	ST16	CP045016.1	82240	IncA/C2	KL51	K51	Very high	aac(6')-Ib'.v2^;aadA*;strA.v1^;strB.v1	-	-	-	-	-	-	-	sul2*;sul2*	-	-	-	OXA-9.v1;TEM-1D.v1^	-	-	-	-	-	-	-	-	-	-	-	-	-	-	-	-	-	-	-	-	-	-	-	-	-	-	-	-
405	GCA_009025895.1_ASM902589v1_genomic	ST16	CP045017.1	61331	-	KL51	K51	Very high	-	-	-	-	-	-	-	-	-	-	-	-	-	-	-	-	-	-	-	-	-	-	-	-	-	-	-	-	-	-	-	-	-	-	-	-	-	-	-	-	-
405	GCA_009025895.1_ASM902589v1_genomic	ST16	CP045018.1	51887	-	KL51	K51	Very high	-	-	-	-	-	-	-	-	-	-	-	-	-	-	-	-	-	-	-	-	-	-	-	-	-	-	-	-	-	-	-	-	-	-	-	-	-	-	-	-	-
405	GCA_009025895.1_ASM902589v1_genomic	ST16	CP045019.1	44850	IncR	KL51	K51	Very high	-	-	-	-	-	-	-	-	-	-	-	-	-	-	-	-	-	-	-	-	-	-	-	-	-	-	-	-	-	-	-	-	-	-	-	-	-	-	-	-	-
405	GCA_009025895.1_ASM902589v1_genomic	ST16	CP045020.1	28729	IncFII	KL51	K51	Very high	-	-	-	-	-	-	-	-	-	-	-	-	-	-	-	-	-	-	-	-	-	-	-	-	-	-	-	-	-	-	-	-	-	-	-	-	-	-	-	-	-
405	GCA_009025895.1_ASM902589v1_genomic	ST16	CP045021.1	5251	Col440I,Col440II	KL51	K51	Very high	-	-	-	-	-	-	-	-	-	-	-	-	-	-	-	-	-	-	-	-	-	-	-	-	-	-	-	-	-	-	-	-	-	-	-	-	-	-	-	-	-
405	GCA_009025895.1_ASM902589v1_genomic	ST16	CP045022.1	50635	IncN	KL51	K51	Very high	-	-	-	-	-	-	-	-	-	-	-	dfrA14.v2*?	-	-	-	-	KPC-14	-	-	-	-	-	-	-	-	-	-	-	-	-	-	-	-	-	-	-	-	-	-	-	-
406	GCA_009884395.1_ASM988439v1_genomic	ST17	CP045194.1	232148	IncFIB(K)	KL25	K25	High	-	-	-	-	-	-	-	-	-	-	-	-	-	-	-	-	-	-	-	-	-	-	-	-	-	-	-	-	-	-	-	-	-	-	-	-	-	-	-	-	-
406	GCA_009884395.1_ASM988439v1_genomic	ST17	CP045195.1	50514	ColKP3,IncX3	KL25	K25	High	-	-	-	qnrS1	-	-	-	-	-	-	-	-	-	-	-	-	OXA-181	-	-	-	-	-	-	-	-	-	-	-	-	-	-	-	-	-	-	-	-	-	-	-	-
407	GCA_011066505.1_ASM1106650v1_genomic	ST11	CP045264.1	129252	IncFII(pHN7A8),IncR	KL47	K47	Very high	rmtB	-	fosA3	-	-	-	catII.2*	-	-	-	-	-	TEM-1D.v1^	-	CTX-M-65;SHV-12	-	KPC-2	-	-	-	-	-	-	-	-	-	-	-	-	-	-	-	-	-	-	-	-	-	-	-	-
407	GCA_011066505.1_ASM1106650v1_genomic	ST11	CP045265.1	10060	ColRNAI	KL47	K47	Very high	-	-	-	-	-	-	-	-	-	-	-	-	-	-	-	-	-	-	-	-	-	-	-	-	-	-	-	-	-	-	-	-	-	-	-	-	-	-	-	-	-
407	GCA_011066505.1_ASM1106650v1_genomic	ST11	CP045266.1	5596	ColRNAI	KL47	K47	Very high	-	-	-	-	-	-	-	-	-	-	-	-	-	-	-	-	-	-	-	-	-	-	-	-	-	-	-	-	-	-	-	-	-	-	-	-	-	-	-	-	-
408	GCA_009556655.1_ASM955665v1_genomic	ST25	CP045662.1	143263	IncFIB(K)	KL2	K2	Very high	-	-	-	-	-	-	-	-	-	-	-	-	-	-	-	-	-	-	-	-	-	-	-	-	-	-	-	-	-	-	-	-	-	-	-	-	-	-	-	-	-
408	GCA_009556655.1_ASM955665v1_genomic	ST25	CP045663.1	5733	ColRNAI	KL2	K2	Very high	-	-	-	-	-	-	-	-	-	-	-	-	-	-	-	-	-	-	-	-	-	-	-	-	-	-	-	-	-	-	-	-	-	-	-	-	-	-	-	-	-
409	GCA_009884415.1_ASM988441v1_genomic	ST15	CP045675.1	177848	IncFIB(K),IncHI1B	KL112	unknown (KL112)	Very high	-	-	-	-	-	-	-	-	-	-	-	-	-	-	-	-	-	-	-	-	-	-	-	-	-	-	-	-	1	1	1	1	1	-	-	-	-	-	-	-	rmpA2_9
409	GCA_009884415.1_ASM988441v1_genomic	ST15	CP045676.1	146858	IncFIB(pQil),IncFII	KL112	unknown (KL112)	Very high	strA.v1^;strB.v1	-	-	qnrB1.v2^	-	-	-	-	sul2	-	-	dfrA14.v1^	TEM-1D.v1^	-	CTX-M-15	-	-	-	-	-	-	-	-	-	-	-	-	-	-	-	-	-	-	-	-	-	-	-	-	-	-
409	GCA_009884415.1_ASM988441v1_genomic	ST15	CP045677.1	128536	-	KL112	unknown (KL112)	Very high	aac(6')-Ib;rmtF	-	-	-	-	-	-	arr-2	-	-	-	-	-	-	-	-	-	-	-	-	-	-	-	-	-	-	-	-	-	-	-	-	-	-	-	-	-	-	-	-	-
409	GCA_009884415.1_ASM988441v1_genomic	ST15	CP045678.1	94887	-	KL112	unknown (KL112)	Very high	-	-	-	-	-	-	-	-	-	-	-	-	-	-	-	-	-	-	-	-	-	-	-	-	-	-	-	-	-	-	-	-	-	-	-	-	-	-	-	-	-
409	GCA_009884415.1_ASM988441v1_genomic	ST15	CP045679.1	9730	ColRNAI	KL112	unknown (KL112)	Very high	-	-	-	-	-	-	-	-	-	-	-	-	-	-	-	-	-	-	-	-	-	-	-	-	-	-	-	-	-	-	-	-	-	-	-	-	-	-	-	-	-
409	GCA_009884415.1_ASM988441v1_genomic	ST15	CP045680.1	6141	ColKP3	KL112	unknown (KL112)	Very high	-	-	-	-	-	-	-	-	-	-	-	-	-	-	-	-	OXA-232	-	-	-	-	-	-	-	-	-	-	-	-	-	-	-	-	-	-	-	-	-	-	-	-
409	GCA_009884415.1_ASM988441v1_genomic	ST15	CP045681.1	5640	-	KL112	unknown (KL112)	Very high	-	-	-	-	-	-	-	-	-	-	-	-	-	-	-	-	-	-	-	-	-	-	-	-	-	-	-	-	-	-	-	-	-	-	-	-	-	-	-	-	-
409	GCA_009884415.1_ASM988441v1_genomic	ST15	CP045682.1	4510	Col440I	KL112	unknown (KL112)	Very high	-	-	-	-	-	-	-	-	-	-	-	-	-	-	-	-	-	-	-	-	-	-	-	-	-	-	-	-	-	-	-	-	-	-	-	-	-	-	-	-	-
409	GCA_009884415.1_ASM988441v1_genomic	ST15	CP045683.1	3770	ColRNAI	KL112	unknown (KL112)	Very high	-	-	-	-	-	-	-	-	-	-	-	-	-	-	-	-	-	-	-	-	-	-	-	-	-	-	-	-	-	-	-	-	-	-	-	-	-	-	-	-	-
409	GCA_009884415.1_ASM988441v1_genomic	ST15	CP045684.1	3373	-	KL112	unknown (KL112)	Very high	-	-	-	-	-	-	-	-	-	-	-	-	-	-	-	-	-	-	-	-	-	-	-	-	-	-	-	-	-	-	-	-	-	-	-	-	-	-	-	-	-
409	GCA_009884415.1_ASM988441v1_genomic	ST15	CP045685.1	2310	Col(MG828)	KL112	unknown (KL112)	Very high	-	-	-	-	-	-	-	-	-	-	-	-	-	-	-	-	-	-	-	-	-	-	-	-	-	-	-	-	-	-	-	-	-	-	-	-	-	-	-	-	-
409	GCA_009884415.1_ASM988441v1_genomic	ST15	CP045686.1	1551	Col(MG828)	KL112	unknown (KL112)	Very high	-	-	-	-	-	-	-	-	-	-	-	-	-	-	-	-	-	-	-	-	-	-	-	-	-	-	-	-	-	-	-	-	-	-	-	-	-	-	-	-	-
410	GCA_009601745.1_ASM960174v1_genomic	-	CP045691.1	130329	IncFIA(HI1),IncFII	unknown (KL20)	unknown (K20)	None	-	-	-	-	-	-	-	-	-	-	-	-	-	-	-	-	-	-	-	-	-	-	-	-	-	-	-	-	-	-	-	-	-	-	-	-	-	-	-	-	-
410	GCA_009601745.1_ASM960174v1_genomic	-	CP045692.1	127353	IncFIB(K),IncR	unknown (KL20)	unknown (K20)	None	-	-	-	-	-	-	-	-	-	-	-	-	-	-	-	-	-	-	-	-	-	-	-	-	-	-	-	-	3*	4	3	3	12	3*	5*	4*	8*	25*-12%	18*-52%	5*-50%	-
410	GCA_009601745.1_ASM960174v1_genomic	-	CP045693.1	30122	-	unknown (KL20)	unknown (K20)	None	-	-	-	-	-	-	-	-	-	-	-	-	-	-	-	-	-	-	-	-	-	-	-	-	-	-	-	-	-	-	-	-	-	-	-	-	-	-	-	-	-
410	GCA_002249975.3_ASM224997v3_genomic	ST258	CP045796.1	13841	-	KL106	unknown (KL106)	Good	aac(6')-Ib'.v1	-	-	-	-	-	-	-	-	-	-	-	-	-	-	-	-	-	-	-	-	-	-	-	-	-	-	-	-	-	-	-	-	-	-	-	-	-	-	-	-
411	GCA_009734105.1_ASM973410v1_genomic	ST15	CP046382.1	204070	IncFIB(K),IncFII,IncFII	KL8	K8	High	aac(3)-IIa.v1^;aac(6')-Ib-cr.v2;aadA2;aph3-Ia.v1^	-	-	qnrB1.v2^	-	mef(B)	CatB4.v1;cmlA1*	-	sul3	tet(A).v1	-	dfrA14.v1^	OXA-1	-	-	-	-	-	-	-	-	-	-	-	-	-	-	-	-	-	-	-	-	-	-	-	-	-	-	-	-
411	GCA_009734105.1_ASM973410v1_genomic	ST15	CP046383.1	150248	-	KL8	K8	High	-	-	-	-	-	-	-	-	-	-	-	-	-	-	-	-	-	-	-	-	-	-	-	-	-	-	-	-	-	-	-	-	-	-	-	-	-	-	-	-	-
411	GCA_009734105.1_ASM973410v1_genomic	ST15	CP046384.1	113102	IncFIB(pQil)	KL8	K8	High	strA.v1^;strB.v1	mcr-8.1	-	-	-	-	-	-	sul2	-	-	-	TEM-1D.v1^	-	CTX-M-15	-	-	-	-	-	-	-	-	-	-	-	-	-	-	-	-	-	-	-	-	-	-	-	-	-	-
411	GCA_009734105.1_ASM973410v1_genomic	ST15	CP046385.1	2750	-	KL8	K8	High	-	-	-	-	-	-	-	-	-	-	-	-	-	-	-	-	-	-	-	-	-	-	-	-	-	-	-	-	-	-	-	-	-	-	-	-	-	-	-	-	-
412	GCA_009755705.1_ASM975570v1_genomic	ST307	CP046613.1	237090	IncFIB(K)	KL102	unknown (KL102)	Very high	-	-	-	-	-	-	-	-	-	-	-	-	-	-	SHV-2A^;SHV-2A^;SHV-2A^	-	-	-	-	-	-	-	-	-	-	-	-	-	-	-	-	-	-	-	-	-	-	-	-	-	-
412	GCA_009755705.1_ASM975570v1_genomic	ST307	CP046614.1	230910	-	KL102	unknown (KL102)	Very high	aac(6')-Ib4	-	-	-	-	-	-	-	-	-	-	-	TEM-1D.v1^	-	CTX-M-3	-	IMP-38	-	-	-	-	-	-	-	-	-	-	-	-	-	-	-	-	-	-	-	-	-	-	-	-
413	GCA_009791495.1_ASM979149v1_genomic	ST15	CP046940.1	153682	IncFIB(K),IncFII	KL8	K8	High	aac(3)-IIa.v1^;aac(6')-Ib-cr.v2;aadA2*;aph3-Ia.v1^	-	-	qnrB1.v2^	-	-	CatB4.v1;cmlA1*	-	sul3	tet(A).v1	-	dfrA14.v1^	OXA-1	-	-	-	-	-	-	-	-	-	-	-	-	-	-	-	-	-	-	-	-	-	-	-	-	-	-	-	-
413	GCA_009791495.1_ASM979149v1_genomic	ST15	CP046941.1	150240	-	KL8	K8	High	-	-	-	-	-	-	-	-	-	-	-	-	-	-	-	-	-	-	-	-	-	-	-	-	-	-	-	-	-	-	-	-	-	-	-	-	-	-	-	-	-
413	GCA_009791495.1_ASM979149v1_genomic	ST15	CP046942.1	102826	IncFIB(pQil)	KL8	K8	High	strA.v1^;strB.v1*?	mcr-8.1	-	-	-	-	-	-	sul2	-	-	-	TEM-1D.v1^	-	CTX-M-15	-	-	-	-	-	-	-	-	-	-	-	-	-	-	-	-	-	-	-	-	-	-	-	-	-	-
413	GCA_009791495.1_ASM979149v1_genomic	ST15	CP046943.1	39437	IncFII	KL8	K8	High	-	-	-	-	-	-	-	-	-	-	-	-	-	-	-	-	-	-	-	-	-	-	-	-	-	-	-	-	-	-	-	-	-	-	-	-	-	-	-	-	-
413	GCA_009791495.1_ASM979149v1_genomic	ST15	CP046944.1	18668	-	KL8	K8	High	-	-	-	-	-	-	-	-	-	-	-	-	-	-	-	-	-	-	-	-	-	-	-	-	-	-	-	-	-	-	-	-	-	-	-	-	-	-	-	-	-
413	GCA_009791495.1_ASM979149v1_genomic	ST15	CP046945.1	7128	-	KL8	K8	High	-	-	-	-	-	-	-	-	-	-	-	-	-	-	-	-	-	-	-	-	-	-	-	-	-	-	-	-	-	-	-	-	-	-	-	-	-	-	-	-	-
413	GCA_009791495.1_ASM979149v1_genomic	ST15	CP046946.1	2750	-	KL8	K8	High	-	-	-	-	-	-	-	-	-	-	-	-	-	-	-	-	-	-	-	-	-	-	-	-	-	-	-	-	-	-	-	-	-	-	-	-	-	-	-	-	-
413	GCA_009791495.1_ASM979149v1_genomic	ST15	CP046947.1	959	-	KL8	K8	High	-	-	-	-	-	-	-	-	-	-	-	-	-	-	-	-	-	-	-	-	-	-	-	-	-	-	-	-	-	-	-	-	-	-	-	-	-	-	-	-	-
414	GCA_009791475.1_ASM979147v1_genomic	ST15	CP046950.1	204047	IncFIB(K),IncFII,IncFII	KL8	K8	High	aac(3)-IIa.v1^;aac(6')-Ib-cr.v2;aadA2;aph3-Ia.v1^	-	-	qnrB1.v2^	-	mef(B)	CatB4.v1;cmlA1*	-	sul3	tet(A).v1*;tet(A).v1*	-	dfrA14.v1^	OXA-1;TEM-1D.v1^	-	-	-	-	-	-	-	-	-	-	-	-	-	-	-	-	-	-	-	-	-	-	-	-	-	-	-	-
414	GCA_009791475.1_ASM979147v1_genomic	ST15	CP046951.1	150267	-	KL8	K8	High	-	-	-	-	-	-	-	-	-	-	-	-	-	-	-	-	-	-	-	-	-	-	-	-	-	-	-	-	-	-	-	-	-	-	-	-	-	-	-	-	-
414	GCA_009791475.1_ASM979147v1_genomic	ST15	CP046952.1	113105	IncFIB(pQil)	KL8	K8	High	strA.v1^;strB.v1	mcr-8.1	-	-	-	-	-	-	sul2	-	-	-	TEM-1D.v1^	-	CTX-M-15	-	-	-	-	-	-	-	-	-	-	-	-	-	-	-	-	-	-	-	-	-	-	-	-	-	-
414	GCA_009791475.1_ASM979147v1_genomic	ST15	CP046953.1	2750	-	KL8	K8	High	-	-	-	-	-	-	-	-	-	-	-	-	-	-	-	-	-	-	-	-	-	-	-	-	-	-	-	-	-	-	-	-	-	-	-	-	-	-	-	-	-
415	GCA_009833945.1_ASM983394v1_genomic	ST11	CP047161.1	127240	IncFII(pHN7A8),IncR	unknown (KL47)	unknown (K47)	None	rmtB	-	fosA3	-	-	-	-	-	-	-	-	-	TEM-1D.v1^	-	CTX-M-65;SHV-12	-	KPC-2	-	-	-	-	-	-	-	-	-	-	-	-	-	-	-	-	-	-	-	-	-	-	-	-
415	GCA_009833945.1_ASM983394v1_genomic	ST11	CP047162.1	10060	ColRNAI	unknown (KL47)	unknown (K47)	None	-	-	-	-	-	-	-	-	-	-	-	-	-	-	-	-	-	-	-	-	-	-	-	-	-	-	-	-	-	-	-	-	-	-	-	-	-	-	-	-	-
416	GCA_009856585.1_ASM985658v1_genomic	ST11	CP047193.1	219800	IncFIB(K),IncHI1B	KL64	K64	Very high	-	-	-	-	-	-	-	-	-	-	-	-	-	-	-	-	-	-	-	-	-	-	-	-	-	-	-	-	1	1	1	1	1	-	-	-	-	2	3	2	rmpA2_3-47%
416	GCA_009856585.1_ASM985658v1_genomic	ST11	CP047194.1	142228	IncFII(pHN7A8),IncR	KL64	K64	Very high	rmtB	-	fosA3	-	-	-	-	-	-	-	-	-	TEM-1D.v1^	-	CTX-M-65;SHV-12	-	KPC-2	-	-	-	-	-	-	-	-	-	-	-	-	-	-	-	-	-	-	-	-	-	-	-	-
416	GCA_009856585.1_ASM985658v1_genomic	ST11	CP047195.1	87117	IncFII(pCRY)	KL64	K64	Very high	-	-	-	qnrS1	-	-	catII.2*	-	sul2	tet(A).v1	-	dfrA14.v1^	LAP-2	-	-	-	-	-	-	-	-	-	-	-	-	-	-	-	-	-	-	-	-	-	-	-	-	-	-	-	-
416	GCA_009856585.1_ASM985658v1_genomic	ST11	CP047196.1	12001	ColRNAI	KL64	K64	Very high	-	-	-	-	-	-	-	-	-	-	-	-	-	-	-	-	-	-	-	-	-	-	-	-	-	-	-	-	-	-	-	-	-	-	-	-	-	-	-	-	-
417	GCA_014189335.1_ASM1418933v1_genomic	ST1454	CP047272.1	271744	IncA/C2,IncFIB(pB171),IncFII(S),IncFII(SARC14)	KL25	K25	High	aac(3)-IId^;strA.v1*;strB.v1*	-	-	-	-	-	catII.2*	-	sul2;sul2	tet(A).v2	-	-	CMY-4.v1;TEM-1D.v1^	-	-	-	OXA-204	-	-	-	-	-	-	-	-	-	-	-	-	-	-	-	-	-	-	-	-	-	-	-	-
418	GCA_011045775.1_ASM1104577v1_genomic	ST395	CP047337.1	345655	IncFIA(HI1),IncFIB(K),IncFII,IncFII	KL102	unknown (KL102)	Very high	aac(6')-Ib-cr.v2;aadA16*;aadA2;aph3-Ia.v1^;aph3-Ia.v1^	mcr-8.1*	-	qnrB4	-	mphA;mphA	floR.v1*	arr-3	sul1;sul1;sul1*	tet(D)	-	dfrA12;dfrA27	DHA-1	-	CTX-M-27	-	-	-	-	-	-	-	-	-	-	-	-	-	-	-	-	-	-	-	-	-	-	-	-	-	-
418	GCA_011045775.1_ASM1104577v1_genomic	ST395	CP047338.1	50845	IncR	KL102	unknown (KL102)	Very high	aac(3)-IV;aadA2;aadA^;aph(4)-Ia	-	-	-	-	-	cmlA1*	-	sul3	-	-	-	-	-	-	-	-	-	-	-	-	-	-	-	-	-	-	-	-	-	-	-	-	-	-	-	-	-	-	-	-
418	GCA_011045775.1_ASM1104577v1_genomic	ST395	CP047339.1	35955	IncN,IncX1	KL102	unknown (KL102)	Very high	aph(3')-IIa;aph3-Ia.v1^	-	-	-	-	-	-	-	-	-	-	-	-	-	CTX-M-55	-	-	-	-	-	-	-	-	-	-	-	-	-	-	-	-	-	-	-	-	-	-	-	-	-	-
419	GCA_011006575.1_ASM1100657v1_genomic	ST1027	CP047634.1	174647	-	KL20	K20	Very high	aac(6')-Ib-cr.v2;aadA16*	-	-	qnrB2.v2^	-	mphA	-	arr-3	sul1;sul1	tet(A).v1	-	dfrA27	-	-	-	-	-	-	-	-	-	-	-	-	-	-	-	-	-	-	-	-	-	-	-	-	-	-	-	-	-
419	GCA_011006575.1_ASM1100657v1_genomic	ST1027	CP047635.1	138314	IncFIB(K),IncFII	KL20	K20	Very high	-	-	-	-	-	-	-	-	-	-	-	-	-	-	-	-	-	-	-	-	-	-	-	-	-	-	-	-	14-2%	9	12	12	16	-	-	-	-	-	-	-	-
419	GCA_011006575.1_ASM1100657v1_genomic	ST1027	CP047636.1	109004	IncFIB(pKPHS1)	KL20	K20	Very high	-	-	-	-	-	-	-	-	-	-	-	-	-	-	-	-	-	-	-	-	-	-	-	-	-	-	-	-	-	-	-	-	-	-	-	-	-	-	-	-	-
419	GCA_011006575.1_ASM1100657v1_genomic	ST1027	CP047637.1	70729	-	KL20	K20	Very high	-	-	-	-	-	-	-	-	-	-	-	-	-	-	CTX-M-14	-	-	-	-	-	-	-	-	-	-	-	-	-	-	-	-	-	-	-	-	-	-	-	-	-	-
419	GCA_011006575.1_ASM1100657v1_genomic	ST1027	CP047638.1	10077	ColRNAI	KL20	K20	Very high	-	-	-	-	-	-	-	-	-	-	-	-	-	-	-	-	-	-	-	-	-	-	-	-	-	-	-	-	-	-	-	-	-	-	-	-	-	-	-	-	-
420	GCA_009909325.1_ASM990932v1_genomic	ST23	CP047676.1	229024	IncFIB(K)	KL1	K1	Very high	-	-	-	-	-	-	-	-	-	-	-	-	-	-	-	-	-	-	-	-	-	-	-	-	-	-	-	-	1	1	1	1	1	1	4	1	1	2	7	2	rmpA2_6-60%
421	GCA_009909305.1_ASM990930v1_genomic	ST23	CP047678.1	229024	IncFIB(K)	KL1	K1	Very high	-	-	-	-	-	-	-	-	-	-	-	-	-	-	-	-	-	-	-	-	-	-	-	-	-	-	-	-	1	1	1	1	1	1	4	1	1	2	7	2	rmpA2_6-60%
422	GCA_015910145.1_ASM1591014v1_genomic	ST376	CP047701.1	279435	IncHI1B	KL2	K2	Very high	aac(3)-IIa.v1;aadA^;aph(3')-Ia	-	-	-	-	-	-	-	sul1	tet(B).v2*	-	-	TEM-1D.v1^	-	-	-	-	-	-	-	-	-	-	-	-	-	-	-	1	15	1	1	1*	-	-	-	-	-	-	-	rmpA2_6*-47%
422	GCA_015910145.1_ASM1591014v1_genomic	ST376	CP047702.1	192765	IncFIB(K),IncFII	KL2	K2	Very high	-	-	-	-	-	-	-	-	-	-	-	-	-	-	-	-	-	-	-	-	-	-	-	-	-	-	-	-	-	-	-	-	-	-	-	-	-	-	-	-	-
422	GCA_015910145.1_ASM1591014v1_genomic	ST376	CP047703.1	150505	IncA/C2	KL2	K2	Very high	aac(6')-Il	-	-	-	-	-	-	-	sul1	-	-	dfrA1.v2	CMY-2.v2	-	-	-	VIM-1	-	-	-	-	-	-	-	-	-	-	-	-	-	-	-	-	-	-	-	-	-	-	-	-
422	GCA_015910145.1_ASM1591014v1_genomic	ST376	CP047704.1	73052	IncL/M(pMU407)	KL2	K2	Very high	aph(3')-VI*;strA.v1;strA.v1;strB.v1	-	-	qnrS1	-	-	-	-	-	-	-	-	-	-	CTX-M-14^	-	-	-	-	-	-	-	-	-	-	-	-	-	-	-	-	-	-	-	-	-	-	-	-	-	-
422	GCA_015910145.1_ASM1591014v1_genomic	ST376	CP047705.1	9730	ColRNAI	KL2	K2	Very high	-	-	-	-	-	-	-	-	-	-	-	-	-	-	-	-	-	-	-	-	-	-	-	-	-	-	-	-	-	-	-	-	-	-	-	-	-	-	-	-	-
422	GCA_015910145.1_ASM1591014v1_genomic	ST376	CP047706.1	3991	ColRNAI	KL2	K2	Very high	-	-	-	-	-	-	-	-	-	-	-	-	-	-	-	-	-	-	-	-	-	-	-	-	-	-	-	-	-	-	-	-	-	-	-	-	-	-	-	-	-
423	GCA_015910165.1_ASM1591016v1_genomic	ST17	CP047708.1	181030	IncFIB(K)	KL147	unknown (KL147)	Very high	-	-	-	-	-	-	-	-	-	-	-	-	-	-	-	-	-	-	-	-	-	-	-	-	-	-	-	-	-	-	-	-	-	-	-	-	-	-	-	-	-
423	GCA_015910165.1_ASM1591016v1_genomic	ST17	CP047709.1	81960	IncN,IncR	KL147	unknown (KL147)	Very high	aac(6')-Ib4^;aadA1.v1^	-	-	qnrS1	-	mphA	-	-	sul1	-	-	dfrA14.v1^	-	-	-	-	VIM-1	-	-	-	-	-	-	-	-	-	-	-	-	-	-	-	-	-	-	-	-	-	-	-	-
424	GCA_011068365.1_ASM1106836v1_genomic	ST784	CP049605.1	224442	IncFIB(K)	KL146	unknown (KL146)	Very high	-	-	-	-	-	-	-	-	-	-	-	-	-	-	-	-	-	-	-	-	-	-	-	-	-	-	-	-	-	-	-	-	-	-	-	-	-	-	-	-	-
425	GCA_013416035.1_ASM1341603v1_genomic	ST11	CP049717.1	190737	IncFIB(K),IncFII	KL105	unknown (KL105)	High	aadA2^	-	-	-	-	-	catA1^	-	sul1	-	-	dfrA12	-	-	-	-	-	-	-	-	-	-	-	-	-	-	-	-	-	-	-	-	-	-	-	-	-	-	-	-	-
425	GCA_013416035.1_ASM1341603v1_genomic	ST11	CP049718.1	55778	IncR	KL105	unknown (KL105)	High	aac(6')-Ib-cr.v2^;aph3-Ia.v1^	-	-	qnrB4	-	mphA	catB3.v2	arr-3	sul1;sul1	-	-	-	DHA-1;OXA-1	-	-	-	-	-	-	-	-	-	-	-	-	-	-	-	-	-	-	-	-	-	-	-	-	-	-	-	-
426	GCA_013416055.1_ASM1341605v1_genomic	ST11	CP049720.1	204699	IncFIB(K),IncFII	KL105	unknown (KL105)	Perfect	aac(6')-Ib-cr.v2^	-	-	qnrB4	-	-	catA1^;catB3.v2	arr-3	sul1;sul1	-	-	-	DHA-1;OXA-1	-	-	-	-	-	-	-	-	-	-	-	-	-	-	-	-	-	-	-	-	-	-	-	-	-	-	-	-
427	GCA_013416085.1_ASM1341608v1_genomic	ST11	CP049948.1	63589	IncL/M(pOXA-48)	KL105	unknown (KL105)	Very high	-	-	-	-	-	-	-	-	-	-	-	-	-	-	-	-	OXA-48	-	-	-	-	-	-	-	-	-	-	-	-	-	-	-	-	-	-	-	-	-	-	-	-
427	GCA_013416085.1_ASM1341608v1_genomic	ST11	CP049949.1	43417	IncR	KL105	unknown (KL105)	Very high	aac(6')-Ib-cr.v2^	-	-	-	-	mphA	catB3.v2	arr-3	sul1;sul1	-	-	-	DHA-1;OXA-1	-	-	-	-	-	-	-	-	-	-	-	-	-	-	-	-	-	-	-	-	-	-	-	-	-	-	-	-
428	GCA_013416105.1_ASM1341610v1_genomic	ST11	CP049951.1	63589	IncL/M(pOXA-48)	KL105	unknown (KL105)	Very high	-	-	-	-	-	-	-	-	-	-	-	-	-	-	-	-	OXA-48	-	-	-	-	-	-	-	-	-	-	-	-	-	-	-	-	-	-	-	-	-	-	-	-
428	GCA_013416105.1_ASM1341610v1_genomic	ST11	CP049952.1	37432	IncR	KL105	unknown (KL105)	Very high	aac(6')-Ib-cr.v2^	-	-	-	-	mphA	catB3.v2	arr-3	sul1*	-	-	-	OXA-1	-	-	-	-	-	-	-	-	-	-	-	-	-	-	-	-	-	-	-	-	-	-	-	-	-	-	-	-
429	GCA_013416125.1_ASM1341612v1_genomic	ST11	CP049954.1	63589	IncL/M(pOXA-48)	KL105	unknown (KL105)	Very high	-	-	-	-	-	-	-	-	-	-	-	-	-	-	-	-	OXA-48	-	-	-	-	-	-	-	-	-	-	-	-	-	-	-	-	-	-	-	-	-	-	-	-
429	GCA_013416125.1_ASM1341612v1_genomic	ST11	CP049955.1	54471	IncR	KL105	unknown (KL105)	Very high	aac(6')-Ib-cr.v2^	-	-	qnrB4	-	mphA	catB3.v2	arr-3	sul1;sul1	-	-	-	DHA-1;OXA-1	-	-	-	-	-	-	-	-	-	-	-	-	-	-	-	-	-	-	-	-	-	-	-	-	-	-	-	-
430	GCA_011765385.1_ASM1176538v1_genomic	-	CP050276.1	404774	IncFIB(K),IncFIB(pKPHS1),IncHI1B	unknown (KL64)	unknown (K64)	None	-	-	-	-	-	-	-	-	-	-	-	-	-	-	-	-	KPC-2	-	-	-	-	-	-	-	-	-	-	-	1	1*-24%	1*-55%	1	1*	-	-	-	-	5*-0%	3	2*-50%	rmpA2_8-60%
430	GCA_011765385.1_ASM1176538v1_genomic	-	CP050277.1	20300	-	unknown (KL64)	unknown (K64)	None	-	-	-	-	-	-	-	-	-	-	-	-	-	-	-	-	-	-	-	-	-	-	-	-	-	-	-	-	-	-	-	-	-	-	-	-	-	-	-	-	-
430	GCA_011765385.1_ASM1176538v1_genomic	-	CP050278.1	113516	IncFII(pHN7A8),IncR	unknown (KL64)	unknown (K64)	None	aac(6')-Ib3^;aac(6')-Ib3^	-	-	-	-	-	-	-	-	-	-	-	TEM-1D.v1^	-	CTX-M-14	-	-	-	-	-	-	-	-	-	-	-	-	-	-	-	-	-	-	-	-	-	-	-	-	-	-
430	GCA_011765385.1_ASM1176538v1_genomic	-	CP050279.1	96437	IncFII(pCRY)	unknown (KL64)	unknown (K64)	None	-	-	-	qnrS1	-	-	-	-	-	-	-	-	LAP-2	-	-	-	KPC-2	-	-	-	-	-	-	-	-	-	-	-	-	-	-	-	-	-	-	-	-	-	-	-	-
431	GCA_011765405.1_ASM1176540v1_genomic	ST11	CP050281.1	237416	IncFIB(K),IncHI1B	KL64	K64	High	-	-	-	-	-	-	-	-	-	-	-	-	-	-	-	-	-	-	-	-	-	-	-	-	-	-	-	-	1	1	1	1	1	-	-	-	-	5-54%	3	2*-50%	rmpA2_3-47%
431	GCA_011765405.1_ASM1176540v1_genomic	ST11	CP050282.1	185429	IncFII(pHN7A8),IncR	KL64	K64	High	aac(6')-Ib3^;aac(6')-Ib3^	-	-	-	-	-	-	-	-	-	-	-	TEM-1D.v1^	-	CTX-M-14;SHV-12	-	KPC-2	-	-	-	-	-	-	-	-	-	-	-	-	-	-	-	-	-	-	-	-	-	-	-	-
431	GCA_011765405.1_ASM1176540v1_genomic	ST11	CP050283.1	114400	IncFII(pCRY)	KL64	K64	High	-	-	-	qnrS1;qnrS1	-	-	catII.2*	-	sul2	tet(A).v1	-	dfrA14.v2*	LAP-2	-	-	-	-	-	-	-	-	-	-	-	-	-	-	-	-	-	-	-	-	-	-	-	-	-	-	-	-
431	GCA_011765405.1_ASM1176540v1_genomic	ST11	CP050284.1	16223	ColRNAI	KL64	K64	High	-	-	-	-	-	-	-	-	-	-	-	-	-	-	-	-	-	-	-	-	-	-	-	-	-	-	-	-	-	-	-	-	-	-	-	-	-	-	-	-	-
432	GCA_011765425.1_ASM1176542v1_genomic	ST11	CP050286.1	103455	IncFII(pHN7A8),IncR	unknown (KL64)	unknown (K64)	None	aac(6')-Ib3^	-	-	-	-	-	-	-	-	-	-	-	-	-	CTX-M-14	-	-	-	-	-	-	-	-	-	-	-	-	-	-	-	-	-	-	-	-	-	-	-	-	-	-
432	GCA_011765425.1_ASM1176542v1_genomic	ST11	CP050287.1	128107	IncFIB(pKPHS1)	unknown (KL64)	unknown (K64)	None	-	-	-	-	-	-	-	-	-	-	-	-	-	-	-	-	-	-	-	-	-	-	-	-	-	-	-	-	-	-	-	-	-	-	-	-	-	-	-	-	-
432	GCA_011765425.1_ASM1176542v1_genomic	ST11	CP050288.1	93415	IncFII(pCRY)	unknown (KL64)	unknown (K64)	None	-	-	-	qnrS1	-	-	-	-	-	-	-	-	-	-	-	-	KPC-2	-	-	-	-	-	-	-	-	-	-	-	-	-	-	-	-	-	-	-	-	-	-	-	-
433	GCA_015238655.1_ASM1523865v1_genomic	ST11	CP050337.1	238333	ColRNAI,IncFIB(K),IncFII	KL47	K47	Very high	aac(3)-IId^	-	-	qnrS1	-	-	-	-	sul1	tet(A).v1	-	dfrA1.v1	LAP-2	-	CTX-M-14	-	-	-	-	-	-	-	-	-	-	-	-	-	-	-	-	-	-	-	-	-	-	-	-	-	-
433	GCA_015238655.1_ASM1523865v1_genomic	ST11	CP050338.1	110529	IncFIB(pKPHS1)	KL47	K47	Very high	-	-	-	-	-	-	-	-	-	-	-	-	-	-	-	-	-	-	-	-	-	-	-	-	-	-	-	-	-	-	-	-	-	-	-	-	-	-	-	-	-
433	GCA_015238655.1_ASM1523865v1_genomic	ST11	CP050339.1	86253	IncFII(pHN7A8),IncR	KL47	K47	Very high	-	-	-	-	-	-	catII.2*	-	-	-	-	-	-	-	-	-	KPC-2	-	-	-	-	-	-	-	-	-	-	-	-	-	-	-	-	-	-	-	-	-	-	-	-
433	GCA_015238655.1_ASM1523865v1_genomic	ST11	CP050340.1	10049	ColRNAI	KL47	K47	Very high	-	-	-	-	-	-	-	-	-	-	-	-	-	-	-	-	-	-	-	-	-	-	-	-	-	-	-	-	-	-	-	-	-	-	-	-	-	-	-	-	-
433	GCA_015238655.1_ASM1523865v1_genomic	ST11	CP050341.1	5596	ColRNAI	KL47	K47	Very high	-	-	-	-	-	-	-	-	-	-	-	-	-	-	-	-	-	-	-	-	-	-	-	-	-	-	-	-	-	-	-	-	-	-	-	-	-	-	-	-	-
434	GCA_015238895.1_ASM1523889v1_genomic	ST11	CP050343.1	205940	IncFIB(K),IncFII	KL47	K47	Very high	aph3-Ia.v1^	-	-	qnrS1	-	mphA	-	-	sul1	tet(A).v1	-	dfrA1.v1	LAP-2	-	-	-	-	-	-	-	-	-	-	-	-	-	-	-	-	-	-	-	-	-	-	-	-	-	-	-	-
434	GCA_015238895.1_ASM1523889v1_genomic	ST11	CP050344.1	110529	IncFIB(pKPHS1)	KL47	K47	Very high	-	-	-	-	-	-	-	-	-	-	-	-	-	-	-	-	-	-	-	-	-	-	-	-	-	-	-	-	-	-	-	-	-	-	-	-	-	-	-	-	-
434	GCA_015238895.1_ASM1523889v1_genomic	ST11	CP050345.1	91097	IncFII(pHN7A8),IncR	KL47	K47	Very high	-	-	-	-	-	-	catII.2*	-	-	-	-	-	-	-	CTX-M-65	-	KPC-2	-	-	-	-	-	-	-	-	-	-	-	-	-	-	-	-	-	-	-	-	-	-	-	-
434	GCA_015238895.1_ASM1523889v1_genomic	ST11	CP050346.1	10060	ColRNAI	KL47	K47	Very high	-	-	-	-	-	-	-	-	-	-	-	-	-	-	-	-	-	-	-	-	-	-	-	-	-	-	-	-	-	-	-	-	-	-	-	-	-	-	-	-	-
434	GCA_015238895.1_ASM1523889v1_genomic	ST11	CP050347.1	5596	ColRNAI	KL47	K47	Very high	-	-	-	-	-	-	-	-	-	-	-	-	-	-	-	-	-	-	-	-	-	-	-	-	-	-	-	-	-	-	-	-	-	-	-	-	-	-	-	-	-
435	GCA_015239135.1_ASM1523913v1_genomic	ST11	CP050349.1	220761	IncFIB(K),IncFII	KL47	K47	Very high	aac(3)-IId^	-	-	qnrS1	-	mphA	-	-	sul1	tet(A).v1	-	dfrA1.v1	LAP-2	-	-	-	-	-	-	-	-	-	-	-	-	-	-	-	-	-	-	-	-	-	-	-	-	-	-	-	-
435	GCA_015239135.1_ASM1523913v1_genomic	ST11	CP050350.1	110529	IncFIB(pKPHS1)	KL47	K47	Very high	-	-	-	-	-	-	-	-	-	-	-	-	-	-	-	-	-	-	-	-	-	-	-	-	-	-	-	-	-	-	-	-	-	-	-	-	-	-	-	-	-
435	GCA_015239135.1_ASM1523913v1_genomic	ST11	CP050351.1	91502	IncFII(pHN7A8),IncR	KL47	K47	Very high	-	-	-	-	-	-	catII.2*	-	-	-	-	-	-	-	CTX-M-65	-	KPC-2*	-	-	-	-	-	-	-	-	-	-	-	-	-	-	-	-	-	-	-	-	-	-	-	-
435	GCA_015239135.1_ASM1523913v1_genomic	ST11	CP050352.1	10060	ColRNAI	KL47	K47	Very high	-	-	-	-	-	-	-	-	-	-	-	-	-	-	-	-	-	-	-	-	-	-	-	-	-	-	-	-	-	-	-	-	-	-	-	-	-	-	-	-	-
435	GCA_015239135.1_ASM1523913v1_genomic	ST11	CP050353.1	5596	ColRNAI	KL47	K47	Very high	-	-	-	-	-	-	-	-	-	-	-	-	-	-	-	-	-	-	-	-	-	-	-	-	-	-	-	-	-	-	-	-	-	-	-	-	-	-	-	-	-
436	GCA_015239295.1_ASM1523929v1_genomic	ST11	CP050355.1	239469	ColRNAI,IncFIB(K),IncFII	KL47	K47	Very high	aac(3)-IId^;aph3-Ia.v1^	-	-	qnrS1	-	mphA	-	-	sul1	tet(A).v1	-	dfrA1.v1	LAP-2	-	CTX-M-65	-	-	-	-	-	-	-	-	-	-	-	-	-	-	-	-	-	-	-	-	-	-	-	-	-	-
436	GCA_015239295.1_ASM1523929v1_genomic	ST11	CP050356.1	110529	IncFIB(pKPHS1)	KL47	K47	Very high	-	-	-	-	-	-	-	-	-	-	-	-	-	-	-	-	-	-	-	-	-	-	-	-	-	-	-	-	-	-	-	-	-	-	-	-	-	-	-	-	-
436	GCA_015239295.1_ASM1523929v1_genomic	ST11	CP050357.1	91097	IncFII(pHN7A8),IncR	KL47	K47	Very high	-	-	-	-	-	-	catII.2*	-	-	-	-	-	-	-	CTX-M-65	-	KPC-2	-	-	-	-	-	-	-	-	-	-	-	-	-	-	-	-	-	-	-	-	-	-	-	-
436	GCA_015239295.1_ASM1523929v1_genomic	ST11	CP050358.1	10060	ColRNAI	KL47	K47	Very high	-	-	-	-	-	-	-	-	-	-	-	-	-	-	-	-	-	-	-	-	-	-	-	-	-	-	-	-	-	-	-	-	-	-	-	-	-	-	-	-	-
436	GCA_015239295.1_ASM1523929v1_genomic	ST11	CP050359.1	5596	ColRNAI	KL47	K47	Very high	-	-	-	-	-	-	-	-	-	-	-	-	-	-	-	-	-	-	-	-	-	-	-	-	-	-	-	-	-	-	-	-	-	-	-	-	-	-	-	-	-
437	GCA_011769725.1_ASM1176972v1_genomic	ST147	CP050361.1	107451	IncFII(pKPX1)	KL64	K64	Perfect	aac(6')-Ib;rmtF	-	-	-	-	-	-	arr-2	-	-	-	-	-	-	-	-	-	-	-	-	-	-	-	-	-	-	-	-	-	-	-	-	-	-	-	-	-	-	-	-	-
437	GCA_011769725.1_ASM1176972v1_genomic	ST147	CP050362.1	2101	Col(BS512)	KL64	K64	Perfect	-	-	-	-	-	-	-	-	-	-	-	-	-	-	-	-	-	-	-	-	-	-	-	-	-	-	-	-	-	-	-	-	-	-	-	-	-	-	-	-	-
437	GCA_011769725.1_ASM1176972v1_genomic	ST147	CP050363.1	1546	Col(MG828)	KL64	K64	Perfect	-	-	-	-	-	-	-	-	-	-	-	-	-	-	-	-	-	-	-	-	-	-	-	-	-	-	-	-	-	-	-	-	-	-	-	-	-	-	-	-	-
437	GCA_011769725.1_ASM1176972v1_genomic	ST147	CP050364.1	119981	IncR	KL64	K64	Perfect	aac(6')-Ib;rmtF	-	-	qnrB1.v2^;qnrB1.v2^	-	mphA	catII.2*	-	-	-	-	dfrA12;dfrA14.v1^;dfrA14.v1^	-	-	CTX-M-15	-	-	-	-	-	-	-	-	-	-	-	-	-	-	-	-	-	-	-	-	-	-	-	-	-	-
437	GCA_011769725.1_ASM1176972v1_genomic	ST147	CP050365.1	115360	IncFIB(pKPHS1)	KL64	K64	Perfect	-	-	-	-	-	-	-	-	-	-	-	-	-	-	-	-	-	-	-	-	-	-	-	-	-	-	-	-	-	-	-	-	-	-	-	-	-	-	-	-	-
437	GCA_011769725.1_ASM1176972v1_genomic	ST147	CP050366.1	55119	-	KL64	K64	Perfect	-	-	-	-	-	-	-	-	-	-	-	-	-	-	-	-	-	-	-	-	-	-	-	-	-	-	-	-	-	-	-	-	-	-	-	-	-	-	-	-	-
437	GCA_011769725.1_ASM1176972v1_genomic	ST147	CP050367.1	103085	IncFII	KL64	K64	Perfect	aadA2^;aadA2^;rmtB	-	-	-	-	ermB.v1*;mphA?	-	-	sul1	-	-	dfrA12	TEM-1D.v1^	-	-	-	NDM-5	-	-	-	-	-	-	-	-	-	-	-	-	-	-	-	-	-	-	-	-	-	-	-	-
437	GCA_011769725.1_ASM1176972v1_genomic	ST147	CP050368.1	6812	ColKP3	KL64	K64	Perfect	-	-	-	-	-	-	-	-	-	-	-	-	-	-	-	-	OXA-181	-	-	-	-	-	-	-	-	-	-	-	-	-	-	-	-	-	-	-	-	-	-	-	-
437	GCA_011769725.1_ASM1176972v1_genomic	ST147	CP050369.1	4715	ColRNAI	KL64	K64	Perfect	-	-	-	-	-	-	-	-	-	-	-	-	-	-	-	-	-	-	-	-	-	-	-	-	-	-	-	-	-	-	-	-	-	-	-	-	-	-	-	-	-
437	GCA_011769725.1_ASM1176972v1_genomic	ST147	CP050370.1	2056	ColpVC	KL64	K64	Perfect	-	-	-	-	-	-	-	-	-	-	-	-	-	-	-	-	-	-	-	-	-	-	-	-	-	-	-	-	-	-	-	-	-	-	-	-	-	-	-	-	-
438	GCA_011769805.1_ASM1176980v1_genomic	ST11	CP050372.1	76387	IncFII	KL24	K24	High	-	-	-	-	-	ermB.v1*;mphA*?	-	-	-	-	-	-	-	-	-	-	-	-	-	-	-	-	-	-	-	-	-	-	-	-	-	-	-	-	-	-	-	-	-	-	-
438	GCA_011769805.1_ASM1176980v1_genomic	ST11	CP050373.1	127925	IncFIB(K),IncFII(pKPX1)	KL24	K24	High	-	-	-	-	-	-	-	-	-	-	-	-	-	-	-	-	-	-	-	-	-	-	-	-	-	-	-	-	-	-	-	-	-	-	-	-	-	-	-	-	-
438	GCA_011769805.1_ASM1176980v1_genomic	ST11	CP050374.1	193462	IncFIB(pQil),IncFII	KL24	K24	High	aac(3)-IIa.v1^;aac(6')-Ib;aac(6')-Ib;rmtF;rmtF	-	-	-	-	-	-	arr-2;arr-2	-	-	-	-	-	-	CTX-M-15;CTX-M-15	-	NDM-1	-	-	-	-	-	-	-	-	-	-	-	-	-	-	-	-	-	-	-	-	-	-	-	-
438	GCA_011769805.1_ASM1176980v1_genomic	ST11	CP050375.1	51140	ColKP3,IncX3	KL24	K24	High	-	-	-	qnrS1	-	-	-	-	-	-	-	-	-	-	-	-	OXA-181	-	-	-	-	-	-	-	-	-	-	-	-	-	-	-	-	-	-	-	-	-	-	-	-
439	GCA_011769825.1_ASM1176982v1_genomic	ST15	CP050377.1	1565	-	KL24	K24	High	-	-	-	-	-	-	-	-	-	-	-	-	-	-	-	-	-	-	-	-	-	-	-	-	-	-	-	-	-	-	-	-	-	-	-	-	-	-	-	-	-
439	GCA_011769825.1_ASM1176982v1_genomic	ST15	CP050378.1	18651	ColRNAI,ColRNAI	KL24	K24	High	-	-	-	-	-	-	-	-	-	-	-	-	-	-	-	-	-	-	-	-	-	-	-	-	-	-	-	-	-	-	-	-	-	-	-	-	-	-	-	-	-
439	GCA_011769825.1_ASM1176982v1_genomic	ST15	CP050379.1	225540	IncFIB(K),IncFII	KL24	K24	High	aac(3)-IId^;aac(6')-Ib-cr.v2;aph3-Ia.v1^;strA.v1^;strB.v1	-	-	-	-	mphA?	CatB4.v1	-	sul2	-	-	-	OXA-1;TEM-1D.v1^	-	CTX-M-15	-	-	-	-	-	-	-	-	-	-	-	-	-	-	-	-	-	-	-	-	-	-	-	-	-	-
439	GCA_011769825.1_ASM1176982v1_genomic	ST15	CP050380.1	353810	IncFIB(Mar),IncHI1B	KL24	K24	High	aph(3')-VI;aph3-Ia.v1^;armA	-	-	qnrS1	-	mphA?;mphE.v2;msrE	-	-	sul1;sul2	-	-	dfrA5	-	-	-	-	NDM-1	-	-	-	-	-	-	-	-	-	-	-	1	15	1	1	1	-	-	-	-	27	2	2	rmpA2_6*-55%
439	GCA_011769825.1_ASM1176982v1_genomic	ST15	CP050381.1	71402	IncFII(pCoo)	KL24	K24	High	-	-	-	-	-	-	-	-	-	-	-	-	-	-	-	-	OXA-244	-	-	-	-	-	-	-	-	-	-	-	-	-	-	-	-	-	-	-	-	-	-	-	-
440	GCA_011784905.1_ASM1178490v1_genomic	ST45	CP050456.1	9293	ColRNAI	KL24	K24	Very high	-	-	-	-	-	-	-	-	-	-	-	-	-	-	-	-	-	-	-	-	-	-	-	-	-	-	-	-	-	-	-	-	-	-	-	-	-	-	-	-	-
440	GCA_011784905.1_ASM1178490v1_genomic	ST45	CP050457.1	146725	IncFIB(K)	KL24	K24	Very high	-	-	-	-	-	-	-	-	-	tet(D)	-	-	-	-	-	-	-	-	-	-	-	-	-	-	-	-	-	-	-	-	-	-	-	-	-	-	-	-	-	-	-
440	GCA_011784905.1_ASM1178490v1_genomic	ST45	CP050458.1	6223	IncQ2	KL24	K24	Very high	-	-	-	-	-	-	-	-	-	-	-	-	-	-	-	-	-	-	-	-	-	-	-	-	-	-	-	-	-	-	-	-	-	-	-	-	-	-	-	-	-
441	GCA_012113615.1_ASM1211361v1_genomic	-	CP050823.1	157903	IncFIB(K)	KL1	K1	Very high	-	-	-	-	-	-	-	-	-	-	-	-	-	-	-	-	-	-	-	-	-	-	-	-	-	-	-	-	-	-	-	-	-	-	-	-	-	-	-	-	-
441	GCA_012113615.1_ASM1211361v1_genomic	-	CP050824.1	4678	ColRNAI	KL1	K1	Very high	-	-	-	-	-	-	-	-	-	-	-	-	-	-	-	-	-	-	-	-	-	-	-	-	-	-	-	-	-	-	-	-	-	-	-	-	-	-	-	-	-
441	GCA_012113615.1_ASM1211361v1_genomic	-	CP050825.1	1978	-	KL1	K1	Very high	-	-	-	-	-	-	-	-	-	-	-	-	-	-	-	-	-	-	-	-	-	-	-	-	-	-	-	-	-	-	-	-	-	-	-	-	-	-	-	-	-
442	GCA_012113635.1_ASM1211363v1_genomic	ST107	CP050827.1	186278	IncFIB(K),IncHI1B	KL148	unknown (KL148)	Very high	strA.v1;strB.v1	-	-	-	-	-	-	-	-	-	-	-	-	-	-	-	-	-	-	-	-	-	-	-	-	-	-	-	-	-	-	-	-	-	-	-	-	-	-	-	-
442	GCA_012113635.1_ASM1211363v1_genomic	ST107	CP050828.1	11262	Col440I,Col440II,ColRNAI	KL148	unknown (KL148)	Very high	-	-	-	-	-	-	-	-	-	-	-	-	-	-	-	-	-	-	-	-	-	-	-	-	-	-	-	-	-	-	-	-	-	-	-	-	-	-	-	-	-
443	GCA_012113655.1_ASM1211365v1_genomic	ST629	CP050830.1	222783	IncFIB(K)	KL134	unknown (KL134)	Very high	-	-	-	-	-	-	-	-	-	-	-	-	-	-	-	-	-	-	-	-	-	-	-	-	-	-	-	-	-	-	-	-	-	-	-	-	-	-	-	-	-
444	GCA_012166915.1_ASM1216691v1_genomic	ST25	CP050835.1	340492	IncR,RepA	KL2	K2	Very high	aac(6')-Ib-cr.v2;aadA16*	-	-	qnrB6^	-	-	-	arr-3	sul1;sul1	-	-	dfrA27	-	-	-	-	-	-	-	-	-	-	-	-	-	-	-	-	-	-	-	-	-	-	-	-	-	-	-	-	-
444	GCA_012166915.1_ASM1216691v1_genomic	ST25	CP050836.1	237942	IncFIB(K),IncHI1B	KL2	K2	Very high	-	-	-	-	-	-	-	-	-	-	-	-	-	-	SHV-2A^	-	-	-	-	-	-	-	-	-	-	-	-	-	-	-	-	-	-	-	-	-	-	-	-	-	-
444	GCA_012166915.1_ASM1216691v1_genomic	ST25	CP050837.1	136867	Col440II,ColRNAI,IncFII(p14)	KL2	K2	Very high	-	-	-	-	-	-	-	-	-	-	-	-	-	-	-	-	-	-	-	-	-	-	-	-	-	-	-	-	-	-	-	-	-	-	-	-	-	-	-	-	-
444	GCA_012166915.1_ASM1216691v1_genomic	ST25	CP050838.1	8522	Col440II,ColRNAI	KL2	K2	Very high	-	-	-	-	-	-	-	-	-	-	-	-	-	-	-	-	-	-	-	-	-	-	-	-	-	-	-	-	-	-	-	-	-	-	-	-	-	-	-	-	-
444	GCA_012166915.1_ASM1216691v1_genomic	ST25	CP050839.1	4919	-	KL2	K2	Very high	-	-	-	-	-	-	-	-	-	-	-	-	-	-	-	-	-	-	-	-	-	-	-	-	-	-	-	-	-	-	-	-	-	-	-	-	-	-	-	-	-
445	GCA_012167075.1_ASM1216707v1_genomic	ST889	CP050841.1	97812	IncFIB(K),IncFII	KL54	K54	Very high	-	-	-	-	-	-	-	-	-	-	-	-	-	-	-	-	-	-	-	-	-	-	-	-	-	-	-	-	-	-	-	-	-	-	-	-	-	-	-	-	-
445	GCA_012167075.1_ASM1216707v1_genomic	ST889	CP050842.1	6063	ColRNAI	KL54	K54	Very high	-	-	-	-	-	-	-	-	-	-	-	-	-	-	-	-	-	-	-	-	-	-	-	-	-	-	-	-	-	-	-	-	-	-	-	-	-	-	-	-	-
446	GCA_012167215.1_ASM1216721v1_genomic	-	CP050844.1	223022	IncFIB(K)	KL3	K3	High	-	-	-	-	-	-	-	-	-	-	-	-	-	-	-	-	-	-	-	-	-	-	-	-	-	-	-	-	-	-	-	-	-	-	-	-	-	-	-	-	-
447	GCA_012167385.1_ASM1216738v1_genomic	ST228	CP050846.1	57277	IncL/M(pMU407)	KL57	K57	High	-	-	-	-	-	-	-	-	-	-	-	-	-	-	-	-	-	-	-	-	-	-	-	-	-	-	-	-	-	-	-	-	-	-	-	-	-	-	-	-	-
447	GCA_012167385.1_ASM1216738v1_genomic	ST228	CP050847.1	107922	IncFIB(K)	KL57	K57	High	-	-	-	-	-	-	-	-	-	-	-	-	-	-	-	-	-	-	-	-	-	-	-	-	-	-	-	-	-	-	-	-	-	-	-	-	-	-	-	-	-
448	GCA_012168575.2_ASM1216857v2_genomic	ST37	CP050859.2	59764	IncN	KL14	K14	Very high	-	-	-	qnrS1*	-	-	-	-	-	-	-	dfrA14.v1^	-	-	-	-	NDM-1	-	-	-	-	-	-	-	-	-	-	-	-	-	-	-	-	-	-	-	-	-	-	-	-
448	GCA_012168575.2_ASM1216857v2_genomic	ST37	CP050860.1	242628	IncFIB(K),IncFII	KL14	K14	Very high	aadA*;strA.v1^;strB.v1	-	-	-	-	-	floR.v1	arr-2	sul2	tet(A).v2	-	dfrA14.v1^	OXA-10	-	-	-	-	-	-	-	-	-	-	-	-	-	-	-	14-2%	9	12	12	16	-	-	-	-	-	-	-	-
449	GCA_017815795.1_ASM1781579v1_genomic	ST290	CP051491.1	222864	IncFIB(K),IncFII	KL21	K21	Very high	strA.v1;strB.v1	-	-	qnrS1*	-	-	-	-	-	-	-	-	LAP-2	-	CTX-M-14	-	-	-	-	-	-	-	-	-	-	-	-	-	-	-	-	-	-	-	-	-	-	-	-	-	-
449	GCA_017815795.1_ASM1781579v1_genomic	ST290	CP051492.1	225763	IncFII	KL21	K21	Very high	aac(3)-IId^;aac(6')-Ib-cr.v2;aadA16*;aph3-Ia.v1	-	-	qnrS1	-	mphA	floR.v1	arr-3	sul1;sul1;sul2*	tet(A).v2	-	dfrA27	TEM-1D.v1^	-	CTX-M-3	-	-	-	-	-	-	-	-	-	-	-	-	-	-	-	-	-	-	-	-	-	-	-	-	-	-
450	GCA_012944055.1_ASM1294405v1_genomic	ST660	CP052037.1	207560	IncFIB(K),IncHI1B	KL16	K16	Very high	-	-	-	-	-	-	-	-	-	-	-	-	-	-	-	-	-	-	-	-	-	-	-	-	-	-	-	-	1	1	1	1	1	1	13	1	1	5-54%	15-0%	2	rmpA2_5-54%
451	GCA_012971265.1_ASM1297126v1_genomic	ST48	CP052144.1	229470	IncFIB(K),IncHI1B	KL62	K62	High	-	-	-	-	-	-	-	-	-	-	-	-	-	-	-	-	-	-	-	-	-	-	-	-	-	-	-	-	1	1	1	1	1	1	4	1	1	2	2	2	rmpA2_6*-47%
451	GCA_012971265.1_ASM1297126v1_genomic	ST48	CP052145.1	98367	IncFII,IncR	KL62	K62	High	armA	-	-	qnrB4	-	mphE.v2;msrE	-	-	sul1	-	-	-	DHA-1	-	-	-	-	-	-	-	-	-	-	-	-	-	-	-	-	-	-	-	-	-	-	-	-	-	-	-	-
451	GCA_012971265.1_ASM1297126v1_genomic	ST48	CP052146.1	9294	ColRNAI	KL62	K62	High	-	-	-	-	-	-	-	-	-	-	-	-	-	-	-	-	-	-	-	-	-	-	-	-	-	-	-	-	-	-	-	-	-	-	-	-	-	-	-	-	-
452	GCA_012971285.1_ASM1297128v1_genomic	ST307	CP052148.1	192772	IncFIB(K),IncFII	KL102	unknown (KL102)	Very high	aac(3)-IIa.v1^;aac(6')-Ib-cr.v2;strA.v1^;strB.v1	-	-	qnrB1.v2^	-	-	CatB4.v1	-	sul2	tet(A).v1	-	dfrA14.v1^	OXA-1;TEM-1D.v1^	-	CTX-M-15^	-	-	-	-	-	-	-	-	-	-	-	-	-	-	-	-	-	-	-	-	-	-	-	-	-	-
452	GCA_012971285.1_ASM1297128v1_genomic	ST307	CP052149.1	3991	ColRNAI	KL102	unknown (KL102)	Very high	-	-	-	-	-	-	-	-	-	-	-	-	-	-	-	-	-	-	-	-	-	-	-	-	-	-	-	-	-	-	-	-	-	-	-	-	-	-	-	-	-
453	GCA_012971305.1_ASM1297130v1_genomic	ST48	CP052159.1	228970	IncFIB(K),IncHI1B	KL62	K62	High	-	-	-	-	-	-	-	-	-	-	-	-	-	-	-	-	-	-	-	-	-	-	-	-	-	-	-	-	1	1	1	1	1	1	4	1	1	2	2	2	rmpA2_6*-47%
453	GCA_012971305.1_ASM1297130v1_genomic	ST48	CP052160.1	55952	IncFII	KL62	K62	High	armA	-	-	-	-	mphE.v2;msrE	-	-	-	-	-	-	-	-	-	-	-	-	-	-	-	-	-	-	-	-	-	-	-	-	-	-	-	-	-	-	-	-	-	-	-
453	GCA_012971305.1_ASM1297130v1_genomic	ST48	CP052161.1	9294	ColRNAI	KL62	K62	High	-	-	-	-	-	-	-	-	-	-	-	-	-	-	-	-	-	-	-	-	-	-	-	-	-	-	-	-	-	-	-	-	-	-	-	-	-	-	-	-	-
454	GCA_012971325.1_ASM1297132v1_genomic	ST48	CP052163.1	232142	IncFIB(K),IncHI1B	KL62	K62	High	-	-	-	-	-	-	-	-	-	-	-	-	-	-	-	-	-	-	-	-	-	-	-	-	-	-	-	-	1	1	1	1	1	1	4	1	1	2	2	2	rmpA2_6-60%
454	GCA_012971325.1_ASM1297132v1_genomic	ST48	CP052164.1	92461	IncFIA(HI1),IncFII	KL62	K62	High	-	-	-	qnrB1.v2^	-	-	-	-	-	-	-	-	-	-	-	-	-	-	-	-	-	-	-	-	-	-	-	-	-	-	-	-	-	-	-	-	-	-	-	-	-
454	GCA_012971325.1_ASM1297132v1_genomic	ST48	CP052165.1	88437	IncFII,IncR	KL62	K62	High	-	-	-	-	-	-	-	-	sul1	-	-	-	DHA-1?	-	-	-	-	-	-	-	-	-	-	-	-	-	-	-	-	-	-	-	-	-	-	-	-	-	-	-	-
454	GCA_012971325.1_ASM1297132v1_genomic	ST48	CP052166.1	9294	ColRNAI	KL62	K62	High	-	-	-	-	-	-	-	-	-	-	-	-	-	-	-	-	-	-	-	-	-	-	-	-	-	-	-	-	-	-	-	-	-	-	-	-	-	-	-	-	-
455	GCA_012971365.1_ASM1297136v1_genomic	ST11	CP052168.1	217779	IncFIB(K),IncFII	KL15	K15	Very high	aadA2^	-	-	-	-	mphA	catA1^	-	sul1	-	-	dfrA12	-	-	SHV-12^	-	-	-	-	-	-	-	-	-	-	-	-	-	-	-	-	-	-	-	-	-	-	-	-	-	-
455	GCA_012971365.1_ASM1297136v1_genomic	ST11	CP052169.1	133788	IncFIB(pQil),IncFII	KL15	K15	Very high	aac(3)-IIa.v1^;aac(6')-Ib-cr.v2;strA.v1^;strB.v1	-	-	qnrB1.v2^;qnrS1	-	-	CatB4.v1	-	sul2	tet(A).v1	-	dfrA14.v1^	OXA-1;TEM-1D.v1^;TEM-1D.v1^	-	CTX-M-15^;CTX-M-15^	-	-	-	-	-	-	-	-	-	-	-	-	-	-	-	-	-	-	-	-	-	-	-	-	-	-
455	GCA_012971365.1_ASM1297136v1_genomic	ST11	CP052170.1	46836	IncX3	KL15	K15	Very high	-	-	-	-	-	-	-	-	-	-	-	-	-	-	-	-	KPC-2	-	-	-	-	-	-	-	-	-	-	-	-	-	-	-	-	-	-	-	-	-	-	-	-
455	GCA_012971365.1_ASM1297136v1_genomic	ST11	CP052171.1	9294	ColRNAI	KL15	K15	Very high	-	-	-	-	-	-	-	-	-	-	-	-	-	-	-	-	-	-	-	-	-	-	-	-	-	-	-	-	-	-	-	-	-	-	-	-	-	-	-	-	-
456	GCA_012971205.1_ASM1297120v1_genomic	ST441	CP052176.1	217996	IncFIB(K),IncFII	KL62	K62	Very high	aac(6')-Ib-cr.v2;strA.v1^;strB.v1	-	-	qnrB1.v2^	-	-	CatB4.v1	-	sul2	tet(A).v1	-	dfrA14.v1^	OXA-1;TEM-1D.v1^	-	CTX-M-15	-	-	-	-	-	-	-	-	-	-	-	-	-	-	-	-	-	-	-	-	-	-	-	-	-	-
457	GCA_012971485.1_ASM1297148v1_genomic	ST48	CP052178.1	231763	IncFIB(K),IncHI1B	KL62	K62	High	-	-	-	-	-	-	-	-	-	-	-	-	-	-	-	-	-	-	-	-	-	-	-	-	-	-	-	-	1	1	1	1	1	1	4	1	-	2	2	2	rmpA2_6-60%
457	GCA_012971485.1_ASM1297148v1_genomic	ST48	CP052179.1	31426	-	KL62	K62	High	-	-	-	-	-	-	-	-	-	-	-	-	-	-	-	-	-	-	-	-	-	-	-	-	-	-	-	-	-	-	-	-	-	-	-	-	-	-	-	-	-
457	GCA_012971485.1_ASM1297148v1_genomic	ST48	CP052180.1	9294	ColRNAI	KL62	K62	High	-	-	-	-	-	-	-	-	-	-	-	-	-	-	-	-	-	-	-	-	-	-	-	-	-	-	-	-	-	-	-	-	-	-	-	-	-	-	-	-	-
458	GCA_012972215.1_ASM1297221v1_genomic	ST48	CP052182.1	271740	IncFIB(K),IncHI1B,IncR	KL62	K62	High	armA	-	-	qnrB4	-	mphE.v2;msrE	-	-	sul1	-	-	-	DHA-1	-	-	-	-	-	-	-	-	-	-	-	-	-	-	-	1	1	1	1	1	1	4	1	1	2	2	2	rmpA2_6-60%
458	GCA_012972215.1_ASM1297221v1_genomic	ST48	CP052183.1	160614	-	KL62	K62	High	-	-	-	-	-	-	-	-	-	-	-	-	-	-	-	-	-	-	-	-	-	-	-	-	-	-	-	-	-	-	-	-	-	-	-	-	-	-	-	-	-
458	GCA_012972215.1_ASM1297221v1_genomic	ST48	CP052184.1	27333	-	KL62	K62	High	-	-	-	-	-	-	-	-	-	-	-	-	-	-	-	-	-	-	-	-	-	-	-	-	-	-	-	-	-	-	-	-	-	-	-	-	-	-	-	-	-
458	GCA_012972215.1_ASM1297221v1_genomic	ST48	CP052185.1	10071	ColRNAI	KL62	K62	High	-	-	-	-	-	-	-	-	-	-	-	-	-	-	-	-	-	-	-	-	-	-	-	-	-	-	-	-	-	-	-	-	-	-	-	-	-	-	-	-	-
458	GCA_012972215.1_ASM1297221v1_genomic	ST48	CP052186.1	1851	-	KL62	K62	High	-	-	-	-	-	-	-	-	-	-	-	-	-	-	-	-	-	-	-	-	-	-	-	-	-	-	-	-	-	-	-	-	-	-	-	-	-	-	-	-	-
458	GCA_012972215.1_ASM1297221v1_genomic	ST48	CP052187.1	768	-	KL62	K62	High	-	-	-	-	-	-	-	-	-	-	-	-	-	-	-	-	-	-	-	-	-	-	-	-	-	-	-	-	-	-	-	-	-	-	-	-	-	-	-	-	-
458	GCA_012972215.1_ASM1297221v1_genomic	ST48	CP052188.1	224	-	KL62	K62	High	-	-	-	-	-	-	-	-	-	-	-	-	-	-	-	-	-	-	-	-	-	-	-	-	-	-	-	-	-	-	-	-	-	-	-	-	-	-	-	-	-
459	GCA_012963525.1_ASM1296352v1_genomic	ST48	CP052190.1	229513	IncFIB(K),IncHI1B	KL62	K62	High	-	-	-	-	-	-	-	-	-	-	-	-	-	-	-	-	-	-	-	-	-	-	-	-	-	-	-	-	1	1	1	1	1	1	4	1	1	2	2	2	rmpA2_8*-59%
459	GCA_012963525.1_ASM1296352v1_genomic	ST48	CP052191.1	9294	ColRNAI	KL62	K62	High	-	-	-	-	-	-	-	-	-	-	-	-	-	-	-	-	-	-	-	-	-	-	-	-	-	-	-	-	-	-	-	-	-	-	-	-	-	-	-	-	-
460	GCA_012971525.1_ASM1297152v1_genomic	ST101	CP052193.1	118472	IncFIB(K),IncFII	KL17	K17	Very high	aac(3)-IId^;aac(6')-Ib-cr.v2;strA.v1^	-	-	-	-	-	CatB4.v1	-	sul2	-	-	-	OXA-1;TEM-1D.v1^	-	CTX-M-15;CTX-M-15	-	-	-	-	-	-	-	-	-	-	-	-	-	-	-	-	-	-	-	-	-	-	-	-	-	-
460	GCA_012971525.1_ASM1297152v1_genomic	ST101	CP052194.1	56617	-	KL17	K17	Very high	-	-	-	-	-	-	-	-	-	-	-	-	-	-	-	-	-	-	-	-	-	-	-	-	-	-	-	-	-	-	-	-	-	-	-	-	-	-	-	-	-
460	GCA_012971525.1_ASM1297152v1_genomic	ST101	CP052195.1	4052	Col440II	KL17	K17	Very high	-	-	-	-	-	-	-	-	-	-	-	-	-	-	-	-	-	-	-	-	-	-	-	-	-	-	-	-	-	-	-	-	-	-	-	-	-	-	-	-	-
460	GCA_012971525.1_ASM1297152v1_genomic	ST101	CP052196.1	2628	ColRNAI	KL17	K17	Very high	-	-	-	-	-	-	-	-	-	-	-	-	-	-	-	-	-	-	-	-	-	-	-	-	-	-	-	-	-	-	-	-	-	-	-	-	-	-	-	-	-
461	GCA_012972235.1_ASM1297223v1_genomic	ST48	CP052198.1	229518	IncFIB(K),IncHI1B	KL2	K2	Very high	-	-	-	-	-	-	-	-	-	-	-	-	-	-	-	-	-	-	-	-	-	-	-	-	-	-	-	-	1	1	1	1	1	1	4	1	1	2	2	2	rmpA2_5-54%
461	GCA_012972235.1_ASM1297223v1_genomic	ST48	CP052199.1	160614	-	KL2	K2	Very high	-	-	-	-	-	-	-	-	-	-	-	-	-	-	-	-	-	-	-	-	-	-	-	-	-	-	-	-	-	-	-	-	-	-	-	-	-	-	-	-	-
461	GCA_012972235.1_ASM1297223v1_genomic	ST48	CP052200.1	66279	-	KL2	K2	Very high	-	-	-	-	-	-	-	-	-	-	-	-	-	-	-	-	-	-	-	-	-	-	-	-	-	-	-	-	-	-	-	-	-	-	-	-	-	-	-	-	-
461	GCA_012972235.1_ASM1297223v1_genomic	ST48	CP052201.1	10071	ColRNAI	KL2	K2	Very high	-	-	-	-	-	-	-	-	-	-	-	-	-	-	-	-	-	-	-	-	-	-	-	-	-	-	-	-	-	-	-	-	-	-	-	-	-	-	-	-	-
461	GCA_012972235.1_ASM1297223v1_genomic	ST48	CP052202.1	1851	-	KL2	K2	Very high	-	-	-	-	-	-	-	-	-	-	-	-	-	-	-	-	-	-	-	-	-	-	-	-	-	-	-	-	-	-	-	-	-	-	-	-	-	-	-	-	-
462	GCA_012964005.1_ASM1296400v1_genomic	ST48	CP052204.1	229504	IncFIB(K),IncHI1B	KL62	K62	High	-	-	-	-	-	-	-	-	-	-	-	-	-	-	-	-	-	-	-	-	-	-	-	-	-	-	-	-	1	1	1	1	1	1	4	1	1	2	2	2	rmpA2_5-54%
462	GCA_012964005.1_ASM1296400v1_genomic	ST48	CP052205.1	109630	IncFII,IncR	KL62	K62	High	armA	-	-	-	-	mphE.v2	-	-	sul1	-	-	-	DHA-1	-	-	-	-	-	-	-	-	-	-	-	-	-	-	-	-	-	-	-	-	-	-	-	-	-	-	-	-
462	GCA_012964005.1_ASM1296400v1_genomic	ST48	CP052206.1	9294	ColRNAI	KL62	K62	High	-	-	-	-	-	-	-	-	-	-	-	-	-	-	-	-	-	-	-	-	-	-	-	-	-	-	-	-	-	-	-	-	-	-	-	-	-	-	-	-	-
463	GCA_012971585.1_ASM1297158v1_genomic	ST307	CP052208.1	244221	IncFIB(Mar)	KL102	unknown (KL102)	Very high	aac(6')-Ib'.v2*;aadA2	-	-	-	-	-	-	-	sul1	-	-	-	OXA-1*	-	-	-	-	-	-	-	-	-	-	-	-	-	-	-	-	-	-	-	-	-	-	-	-	-	-	-	-
463	GCA_012971585.1_ASM1297158v1_genomic	ST307	CP052209.1	152323	IncFIB(K)	KL102	unknown (KL102)	Very high	aac(3)-IIa.v1^;aac(6')-Ib-cr.v2*;strA.v1^;strB.v1	-	-	qnrB1.v2^	-	-	CatB4.v1	-	sul2	tet(A).v1	-	dfrA14.v1^	OXA-1*	-	CTX-M-15	-	-	-	-	-	-	-	-	-	-	-	-	-	-	-	-	-	-	-	-	-	-	-	-	-	-
463	GCA_012971585.1_ASM1297158v1_genomic	ST307	CP052210.1	9294	ColRNAI	KL102	unknown (KL102)	Very high	-	-	-	-	-	-	-	-	-	-	-	-	-	-	-	-	-	-	-	-	-	-	-	-	-	-	-	-	-	-	-	-	-	-	-	-	-	-	-	-	-
463	GCA_012971585.1_ASM1297158v1_genomic	ST307	CP052211.1	3378	ColRNAI	KL102	unknown (KL102)	Very high	-	-	-	-	-	-	-	-	-	-	-	-	-	-	-	-	-	-	-	-	-	-	-	-	-	-	-	-	-	-	-	-	-	-	-	-	-	-	-	-	-
463	GCA_012971585.1_ASM1297158v1_genomic	ST307	CP052212.1	2088	Col(BS512)	KL102	unknown (KL102)	Very high	-	-	-	-	-	-	-	-	-	-	-	-	-	-	-	-	-	-	-	-	-	-	-	-	-	-	-	-	-	-	-	-	-	-	-	-	-	-	-	-	-
464	GCA_012971425.1_ASM1297142v1_genomic	ST392	CP052214.1	186907	IncFIB(K),IncFII	KL27	K27	Good	aac(3)-IIa.v1^;aac(6')-Ib-cr.v2;strA.v1^;strB.v1	-	-	qnrB1.v2^	-	-	CatB4.v1	-	sul2	tet(A).v1	-	dfrA14.v1^	OXA-1;TEM-1D.v1^	-	CTX-M-15	-	-	-	-	-	-	-	-	-	-	-	-	-	-	-	-	-	-	-	-	-	-	-	-	-	-
464	GCA_012971425.1_ASM1297142v1_genomic	ST392	CP052215.1	4976	-	KL27	K27	Good	-	-	-	-	-	-	-	-	-	-	-	-	-	-	-	-	-	-	-	-	-	-	-	-	-	-	-	-	-	-	-	-	-	-	-	-	-	-	-	-	-
464	GCA_012971425.1_ASM1297142v1_genomic	ST392	CP052216.1	4167	Col440I	KL27	K27	Good	-	-	-	-	-	-	-	-	-	-	-	-	-	-	-	-	-	-	-	-	-	-	-	-	-	-	-	-	-	-	-	-	-	-	-	-	-	-	-	-	-
465	GCA_012971665.1_ASM1297166v1_genomic	ST15	CP052218.1	203220	IncFIB(K),IncFII	KL24	K24	High	aadA2^	-	-	-	-	-	-	-	sul1	-	-	dfrA12	TEM-1D.v1^	-	-	-	-	-	-	-	-	-	-	-	-	-	-	-	-	-	-	-	-	-	-	-	-	-	-	-	-
465	GCA_012971665.1_ASM1297166v1_genomic	ST15	CP052219.1	107637	IncR	KL24	K24	High	strA.v1^;strB.v1	-	-	qnrB1.v2^	-	-	-	-	sul2	-	-	dfrA14.v1^	TEM-1D.v1^	-	CTX-M-15	-	-	-	-	-	-	-	-	-	-	-	-	-	-	-	-	-	-	-	-	-	-	-	-	-	-
465	GCA_012971665.1_ASM1297166v1_genomic	ST15	CP052220.1	105946	IncFIB(pKPHS1)	KL24	K24	High	-	-	-	-	-	-	-	-	-	-	-	-	-	-	-	-	-	-	-	-	-	-	-	-	-	-	-	-	-	-	-	-	-	-	-	-	-	-	-	-	-
465	GCA_012971665.1_ASM1297166v1_genomic	ST15	CP052221.1	5219	ColRNAI	KL24	K24	High	-	-	-	-	-	-	-	-	-	-	-	-	-	-	-	-	-	-	-	-	-	-	-	-	-	-	-	-	-	-	-	-	-	-	-	-	-	-	-	-	-
465	GCA_012971665.1_ASM1297166v1_genomic	ST15	CP052222.1	5167	Col156	KL24	K24	High	-	-	-	-	-	-	-	-	-	-	-	-	-	-	-	-	-	-	-	-	-	-	-	-	-	-	-	-	-	-	-	-	-	-	-	-	-	-	-	-	-
465	GCA_012971665.1_ASM1297166v1_genomic	ST15	CP052223.1	3288	ColRNAI	KL24	K24	High	-	-	-	-	-	-	-	-	-	-	-	-	-	-	-	-	-	-	-	-	-	-	-	-	-	-	-	-	-	-	-	-	-	-	-	-	-	-	-	-	-
466	GCA_012972205.1_ASM1297220v1_genomic	ST392	CP052225.1	158484	IncFIB(K),IncFII	KL27	K27	Very high	aac(3)-IIa.v1^;aac(6')-Ib-cr.v2?	-	-	-	-	-	CatB4.v1	-	-	-	-	-	OXA-1	-	CTX-M-15	-	-	-	-	-	-	-	-	-	-	-	-	-	-	-	-	-	-	-	-	-	-	-	-	-	-
466	GCA_012972205.1_ASM1297220v1_genomic	ST392	CP052226.1	108615	-	KL27	K27	Very high	-	-	-	-	-	-	-	-	-	-	-	-	-	-	-	-	-	-	-	-	-	-	-	-	-	-	-	-	-	-	-	-	-	-	-	-	-	-	-	-	-
466	GCA_012972205.1_ASM1297220v1_genomic	ST392	CP052227.1	33801	-	KL27	K27	Very high	-	-	-	-	-	-	-	-	-	-	-	-	-	-	-	-	-	-	-	-	-	-	-	-	-	-	-	-	-	-	-	-	-	-	-	-	-	-	-	-	-
466	GCA_012972205.1_ASM1297220v1_genomic	ST392	CP052228.1	10046	ColRNAI	KL27	K27	Very high	-	-	-	-	-	-	-	-	-	-	-	-	-	-	-	-	-	-	-	-	-	-	-	-	-	-	-	-	-	-	-	-	-	-	-	-	-	-	-	-	-
466	GCA_012972205.1_ASM1297220v1_genomic	ST392	CP052229.1	5357	-	KL27	K27	Very high	-	-	-	-	-	-	-	-	-	-	-	-	-	-	-	-	-	-	-	-	-	-	-	-	-	-	-	-	-	-	-	-	-	-	-	-	-	-	-	-	-
466	GCA_012972205.1_ASM1297220v1_genomic	ST392	CP052230.1	4976	-	KL27	K27	Very high	-	-	-	-	-	-	-	-	-	-	-	-	-	-	-	-	-	-	-	-	-	-	-	-	-	-	-	-	-	-	-	-	-	-	-	-	-	-	-	-	-
467	GCA_012964645.1_ASM1296464v1_genomic	ST48	CP052232.1	218755	IncFIB(K),IncHI1B	KL62	K62	High	-	-	-	-	-	-	-	-	-	-	-	-	-	-	-	-	-	-	-	-	-	-	-	-	-	-	-	-	1	1	1	1	1	-	-	-	-	2	2	-	rmpA2_6-60%
467	GCA_012964645.1_ASM1296464v1_genomic	ST48	CP052233.1	215836	IncFIB(Mar)	KL62	K62	High	aac(6')-Ib'.v2*;aadA2	-	-	-	-	-	-	-	sul1	-	-	-	OXA-1*	-	-	-	-	-	-	-	-	-	-	-	-	-	-	-	-	-	-	-	-	-	-	-	-	-	-	-	-
467	GCA_012964645.1_ASM1296464v1_genomic	ST48	CP052234.1	9294	ColRNAI	KL62	K62	High	-	-	-	-	-	-	-	-	-	-	-	-	-	-	-	-	-	-	-	-	-	-	-	-	-	-	-	-	-	-	-	-	-	-	-	-	-	-	-	-	-
468	GCA_012963405.1_ASM1296340v1_genomic	ST307	CP052236.1	330799	IncHI1B	KL102	unknown (KL102)	Very high	aac(6')-Ib'.v2*;aadA2	-	-	qnrB4	-	-	-	-	sul1;sul1	-	-	-	DHA-1;OXA-1*	-	-	-	-	-	-	-	-	-	-	-	-	-	-	-	1	1	1	1	1	-	-	-	-	-	-	-	rmpA2_9
468	GCA_012963405.1_ASM1296340v1_genomic	ST307	CP052237.1	139226	IncFIB(K)	KL102	unknown (KL102)	Very high	aac(3)-IIa.v1^;aac(6')-Ib-cr.v2*;strA.v1^;strB.v1	-	-	qnrB1.v2^	-	-	CatB4.v1	-	sul2	tet(A).v1	-	dfrA14.v1^	OXA-1*;TEM-1D.v1^	-	CTX-M-15	-	-	-	-	-	-	-	-	-	-	-	-	-	-	-	-	-	-	-	-	-	-	-	-	-	-
468	GCA_012963405.1_ASM1296340v1_genomic	ST307	CP052238.1	9294	ColRNAI	KL102	unknown (KL102)	Very high	-	-	-	-	-	-	-	-	-	-	-	-	-	-	-	-	-	-	-	-	-	-	-	-	-	-	-	-	-	-	-	-	-	-	-	-	-	-	-	-	-
469	GCA_012971385.1_ASM1297138v1_genomic	ST307	CP052240.1	279075	IncFIB(Mar),IncHI1B	KL102	unknown (KL102)	Very high	aac(3)-IIa.v1^;aac(6')-Ib'.v2*;aadA2	-	-	qnrB4	-	-	catA1^	-	sul1;sul1	-	-	-	DHA-1;OXA-4;SCO-1;TEM-1D.v1^	-	-	-	-	-	-	-	-	-	-	-	-	-	-	-	-	-	-	-	-	-	-	-	-	-	-	-	-
470	GCA_012971935.1_ASM1297193v1_genomic	ST789	CP052245.1	210392	IncFIB(K),IncFII	KL18	K18	Very high	-	-	-	-	-	-	-	-	-	-	-	-	-	-	-	-	-	-	-	-	-	-	-	-	-	-	-	-	-	-	-	-	-	-	-	-	-	-	-	-	-
470	GCA_012971935.1_ASM1297193v1_genomic	ST789	CP052246.1	114775	-	KL18	K18	Very high	-	-	-	-	-	-	-	-	-	-	-	-	-	-	-	-	-	-	-	-	-	-	-	-	-	-	-	-	-	-	-	-	-	-	-	-	-	-	-	-	-
470	GCA_012971935.1_ASM1297193v1_genomic	ST789	CP052247.1	103866	-	KL18	K18	Very high	-	-	-	-	-	-	-	-	-	-	-	-	-	-	-	-	-	-	-	-	-	-	-	-	-	-	-	-	-	-	-	-	-	-	-	-	-	-	-	-	-
470	GCA_012971935.1_ASM1297193v1_genomic	ST789	CP052248.1	68958	IncFIA(HI1),IncR	KL18	K18	Very high	aac(6')-Ib-cr.v2;aadA16*	-	-	-	-	-	-	arr-3	sul1	-	-	dfrA27	-	-	CTX-M-15	-	-	-	-	-	-	-	-	-	-	-	-	-	-	-	-	-	-	-	-	-	-	-	-	-	-
470	GCA_012971935.1_ASM1297193v1_genomic	ST789	CP052249.1	67485	-	KL18	K18	Very high	-	-	-	-	-	-	-	-	-	-	-	-	-	-	-	-	-	-	-	-	-	-	-	-	-	-	-	-	-	-	-	-	-	-	-	-	-	-	-	-	-
470	GCA_012971935.1_ASM1297193v1_genomic	ST789	CP052250.1	9294	ColRNAI	KL18	K18	Very high	-	-	-	-	-	-	-	-	-	-	-	-	-	-	-	-	-	-	-	-	-	-	-	-	-	-	-	-	-	-	-	-	-	-	-	-	-	-	-	-	-
470	GCA_012971935.1_ASM1297193v1_genomic	ST789	CP052251.1	8731	-	KL18	K18	Very high	-	-	-	-	-	-	-	-	-	-	-	-	-	-	-	-	-	-	-	-	-	-	-	-	-	-	-	-	-	-	-	-	-	-	-	-	-	-	-	-	-
470	GCA_012971935.1_ASM1297193v1_genomic	ST789	CP052252.1	5609	-	KL18	K18	Very high	-	-	-	-	-	-	-	-	-	-	-	-	-	-	-	-	-	-	-	-	-	-	-	-	-	-	-	-	-	-	-	-	-	-	-	-	-	-	-	-	-
470	GCA_012971935.1_ASM1297193v1_genomic	ST789	CP052253.1	4654	Col440I	KL18	K18	Very high	-	-	-	-	-	-	-	-	-	-	-	-	-	-	-	-	-	-	-	-	-	-	-	-	-	-	-	-	-	-	-	-	-	-	-	-	-	-	-	-	-
470	GCA_012971935.1_ASM1297193v1_genomic	ST789	CP052254.1	2927	Col440I	KL18	K18	Very high	-	-	-	-	-	-	-	-	-	-	-	-	-	-	-	-	-	-	-	-	-	-	-	-	-	-	-	-	-	-	-	-	-	-	-	-	-	-	-	-	-
470	GCA_012971935.1_ASM1297193v1_genomic	ST789	CP052255.1	2872	-	KL18	K18	Very high	-	-	-	-	-	-	-	-	-	-	-	-	-	-	-	-	-	-	-	-	-	-	-	-	-	-	-	-	-	-	-	-	-	-	-	-	-	-	-	-	-
470	GCA_012971935.1_ASM1297193v1_genomic	ST789	CP052256.1	2278	-	KL18	K18	Very high	-	-	-	-	-	-	-	-	-	-	-	-	-	-	-	-	-	-	-	-	-	-	-	-	-	-	-	-	-	-	-	-	-	-	-	-	-	-	-	-	-
470	GCA_012971935.1_ASM1297193v1_genomic	ST789	CP052257.1	1858	-	KL18	K18	Very high	-	-	-	-	-	-	-	-	-	-	-	-	-	-	-	-	-	-	-	-	-	-	-	-	-	-	-	-	-	-	-	-	-	-	-	-	-	-	-	-	-
471	GCA_012971345.1_ASM1297134v1_genomic	ST65	CP052259.1	236911	IncFIB(K),IncHI1B	KL2	K2	Very high	-	-	-	-	-	-	-	-	-	-	-	-	-	-	-	-	-	-	-	-	-	-	-	-	-	-	-	-	1	1	1	1	1	1	13	1	1	2	4-0%	2	rmpA2_6*-55%
471	GCA_012971345.1_ASM1297134v1_genomic	ST65	CP052260.1	96685	IncB/O/K/Z	KL2	K2	Very high	aac(6')-Ib3^	-	-	-	-	mphA	-	-	-	-	-	-	-	-	CTX-M-14	-	-	-	-	-	-	-	-	-	-	-	-	-	-	-	-	-	-	-	-	-	-	-	-	-	-
471	GCA_012971345.1_ASM1297134v1_genomic	ST65	CP052261.1	68291	IncFII	KL2	K2	Very high	-	-	-	-	-	-	-	-	-	-	-	-	-	-	-	-	-	-	-	-	-	-	-	-	-	-	-	-	-	-	-	-	-	-	-	-	-	-	-	-	-
472	GCA_012971445.1_ASM1297144v1_genomic	ST45	CP052263.1	180646	IncFIB(K),IncFII	KL62	K62	Very high	strA.v1^;strB.v1	-	-	qnrB1.v2^	-	-	-	-	sul2	tet(A).v1	-	dfrA14.v1^	TEM-1D.v1^	-	CTX-M-15	-	-	-	-	-	-	-	-	-	-	-	-	-	-	-	-	-	-	-	-	-	-	-	-	-	-
472	GCA_012971445.1_ASM1297144v1_genomic	ST45	CP052264.1	110470	IncFIB(pKPHS1)	KL62	K62	Very high	-	-	-	-	-	-	-	-	-	-	-	-	-	-	-	-	-	-	-	-	-	-	-	-	-	-	-	-	-	-	-	-	-	-	-	-	-	-	-	-	-
473	GCA_012964785.1_ASM1296478v1_genomic	ST884	CP052266.1	239511	ColRNAI,IncFIB(K),IncFII	KL150	unknown (KL150)	Good	-	-	-	qnrS1	-	-	-	-	sul1	tet(A).v1	-	dfrA1.v1	LAP-2	-	CTX-M-14	-	-	-	-	-	-	-	-	-	-	-	-	-	-	-	-	-	-	-	-	-	-	-	-	-	-
473	GCA_012964785.1_ASM1296478v1_genomic	ST884	CP052267.1	4642	Col440I	KL150	unknown (KL150)	Good	-	-	-	-	-	-	-	-	-	-	-	-	-	-	-	-	-	-	-	-	-	-	-	-	-	-	-	-	-	-	-	-	-	-	-	-	-	-	-	-	-
474	GCA_012971625.1_ASM1297162v1_genomic	ST307	CP052269.1	265945	IncFIB(Mar)	KL102	unknown (KL102)	Very high	aac(6')-Ib'.v2*;aadA2	-	-	qnrB4	-	-	-	-	sul1;sul1	-	-	-	DHA-1;OXA-4	-	-	-	-	-	-	-	-	-	-	-	-	-	-	-	-	-	-	-	-	-	-	-	-	-	-	-	-
474	GCA_012971625.1_ASM1297162v1_genomic	ST307	CP052270.1	157059	IncFIB(K)	KL102	unknown (KL102)	Very high	aac(3)-IIa.v1^;aac(6')-Ib-cr.v2;strA.v1^	-	-	qnrB1.v2^	-	-	CatB4.v1	-	sul2	tet(A).v1	-	dfrA14.v1^	OXA-4	-	CTX-M-15	-	-	-	-	-	-	-	-	-	-	-	-	-	-	-	-	-	-	-	-	-	-	-	-	-	-
474	GCA_012971625.1_ASM1297162v1_genomic	ST307	CP052271.1	3559	Col440I	KL102	unknown (KL102)	Very high	-	-	-	-	-	-	-	-	-	-	-	-	-	-	-	-	-	-	-	-	-	-	-	-	-	-	-	-	-	-	-	-	-	-	-	-	-	-	-	-	-
475	GCA_012971545.1_ASM1297154v1_genomic	ST392	CP052273.1	5896	ColRNAI	KL27	K27	Very high	-	-	-	-	-	-	-	-	-	-	-	-	-	-	-	-	-	-	-	-	-	-	-	-	-	-	-	-	-	-	-	-	-	-	-	-	-	-	-	-	-
475	GCA_012971545.1_ASM1297154v1_genomic	ST392	CP052274.1	4167	Col440I	KL27	K27	Very high	-	-	-	-	-	-	-	-	-	-	-	-	-	-	-	-	-	-	-	-	-	-	-	-	-	-	-	-	-	-	-	-	-	-	-	-	-	-	-	-	-
476	GCA_012964135.1_ASM1296413v1_genomic	ST392	CP052276.1	193678	IncFIB(K),IncFII	KL27	K27	Very high	aac(3)-IIa.v1^;aac(6')-Ib-cr.v2?;strA.v1^;strB.v1	-	-	qnrB1.v2^	-	-	CatB4.v1	-	sul2	tet(A).v1	-	dfrA14.v1^	OXA-1;TEM-1D.v1^	-	CTX-M-15	-	-	-	-	-	-	-	-	-	-	-	-	-	-	-	-	-	-	-	-	-	-	-	-	-	-
476	GCA_012964135.1_ASM1296413v1_genomic	ST392	CP052277.1	4976	-	KL27	K27	Very high	-	-	-	-	-	-	-	-	-	-	-	-	-	-	-	-	-	-	-	-	-	-	-	-	-	-	-	-	-	-	-	-	-	-	-	-	-	-	-	-	-
477	GCA_012964305.1_ASM1296430v1_genomic	ST15	CP052281.1	144340	IncFIB(pKPHS1)	KL112	unknown (KL112)	Very high	aac(6')-Ib-cr.v2;strA.v1;strB.v1	-	-	-	-	-	CatB4.v1	-	-	-	-	-	OXA-1	-	CTX-M-15	-	-	-	-	-	-	-	-	-	-	-	-	-	-	-	-	-	-	-	-	-	-	-	-	-	-
477	GCA_012964305.1_ASM1296430v1_genomic	ST15	CP052282.1	100806	IncFIB(K)	KL112	unknown (KL112)	Very high	-	-	-	-	-	-	-	-	-	-	-	-	-	-	-	-	-	-	-	-	-	-	-	-	-	-	-	-	-	-	-	-	-	-	-	-	-	-	-	-	-
477	GCA_012964305.1_ASM1296430v1_genomic	ST15	CP052283.1	9294	ColRNAI	KL112	unknown (KL112)	Very high	-	-	-	-	-	-	-	-	-	-	-	-	-	-	-	-	-	-	-	-	-	-	-	-	-	-	-	-	-	-	-	-	-	-	-	-	-	-	-	-	-
477	GCA_012964305.1_ASM1296430v1_genomic	ST15	CP052284.1	2789	ColRNAI	KL112	unknown (KL112)	Very high	-	-	-	-	-	-	-	-	-	-	-	-	-	-	-	-	-	-	-	-	-	-	-	-	-	-	-	-	-	-	-	-	-	-	-	-	-	-	-	-	-
477	GCA_012964305.1_ASM1296430v1_genomic	ST15	CP052285.1	2058	ColpVC	KL112	unknown (KL112)	Very high	-	-	-	-	-	-	-	-	-	-	-	-	-	-	-	-	-	-	-	-	-	-	-	-	-	-	-	-	-	-	-	-	-	-	-	-	-	-	-	-	-
478	GCA_012971605.1_ASM1297160v1_genomic	ST147	CP052287.1	195237	IncFIB(pQil),IncFII	KL64	K64	Perfect	aac(3)-IIa.v1^;aac(6')-Ib-cr.v2	-	-	qnrB1.v2^	-	-	CatB4.v1	-	-	tet(A).v1	-	-	OXA-1	-	CTX-M-15	-	-	-	-	-	-	-	-	-	-	-	-	-	-	-	-	-	-	-	-	-	-	-	-	-	-
478	GCA_012971605.1_ASM1297160v1_genomic	ST147	CP052288.1	181124	IncFIB(K),IncFII	KL64	K64	Perfect	strA.v1^;strB.v1*	-	-	-	-	-	-	-	sul2	-	-	dfrA14.v1^	TEM-1D.v1^	-	-	-	-	-	-	-	-	-	-	-	-	-	-	-	-	-	-	-	-	-	-	-	-	-	-	-	-
478	GCA_012971605.1_ASM1297160v1_genomic	ST147	CP052289.1	51408	IncFIA(HI1)	KL64	K64	Perfect	strA.v1*;strB.v1*	-	-	qnrB2.v1^	-	-	catII.2*	-	sul1	tet(D)	-	-	-	-	-	-	-	-	-	-	-	-	-	-	-	-	-	-	-	-	-	-	-	-	-	-	-	-	-	-	-
478	GCA_012971605.1_ASM1297160v1_genomic	ST147	CP052290.1	4167	Col440I	KL64	K64	Perfect	-	-	-	-	-	-	-	-	-	-	-	-	-	-	-	-	-	-	-	-	-	-	-	-	-	-	-	-	-	-	-	-	-	-	-	-	-	-	-	-	-
478	GCA_012971605.1_ASM1297160v1_genomic	ST147	CP052291.1	3484	ColRNAI	KL64	K64	Perfect	-	-	-	-	-	-	-	-	-	-	-	-	-	-	-	-	-	-	-	-	-	-	-	-	-	-	-	-	-	-	-	-	-	-	-	-	-	-	-	-	-
479	GCA_012965825.1_ASM1296582v1_genomic	-	CP052293.1	193678	IncFIB(K),IncFII	KL27	K27	Very high	aac(3)-IIa.v1^;aac(6')-Ib-cr.v2?;strA.v1^;strB.v1	-	-	qnrB1.v2^	-	-	CatB4.v1	-	sul2	tet(A).v1	-	dfrA14.v1^	OXA-1;TEM-1D.v1^	-	CTX-M-15	-	-	-	-	-	-	-	-	-	-	-	-	-	-	-	-	-	-	-	-	-	-	-	-	-	-
479	GCA_012965825.1_ASM1296582v1_genomic	-	CP052294.1	4976	-	KL27	K27	Very high	-	-	-	-	-	-	-	-	-	-	-	-	-	-	-	-	-	-	-	-	-	-	-	-	-	-	-	-	-	-	-	-	-	-	-	-	-	-	-	-	-
480	GCA_012965405.1_ASM1296540v1_genomic	ST17	CP052296.1	234247	ColRNAI,IncFIB(K),IncFII	unknown (KL107)	unknown (KL107)	None	-	-	-	qnrS1	-	-	-	-	sul1	tet(A).v1;tet(D)	-	dfrA1.v1	LAP-2	-	CTX-M-14	-	-	-	-	-	-	-	-	-	-	-	-	-	-	-	-	-	-	-	-	-	-	-	-	-	-
481	GCA_012971565.1_ASM1297156v1_genomic	ST392	CP052298.1	195752	IncFIB(K),IncFII	KL27	K27	Very high	aac(3)-IIa.v1^;aac(6')-Ib-cr.v2;strA.v1^;strB.v1	-	-	qnrB1.v2^	-	-	CatB4.v1	-	sul2	tet(A).v1	-	dfrA14.v1^	OXA-1;TEM-1D.v1^	-	CTX-M-15	-	-	-	-	-	-	-	-	-	-	-	-	-	-	-	-	-	-	-	-	-	-	-	-	-	-
481	GCA_012971565.1_ASM1297156v1_genomic	ST392	CP052299.1	5896	ColRNAI	KL27	K27	Very high	-	-	-	-	-	-	-	-	-	-	-	-	-	-	-	-	-	-	-	-	-	-	-	-	-	-	-	-	-	-	-	-	-	-	-	-	-	-	-	-	-
481	GCA_012971565.1_ASM1297156v1_genomic	ST392	CP052300.1	4167	Col440I	KL27	K27	Very high	-	-	-	-	-	-	-	-	-	-	-	-	-	-	-	-	-	-	-	-	-	-	-	-	-	-	-	-	-	-	-	-	-	-	-	-	-	-	-	-	-
482	GCA_012964525.1_ASM1296452v1_genomic	ST17	CP052302.1	245485	ColRNAI,IncFIB(K),IncFII	unknown (KL107)	unknown (KL107)	None	aac(3)-IId^	-	-	qnrS1	-	-	-	-	sul1	tet(A).v1;tet(D)	-	dfrA1.v1	LAP-2	-	CTX-M-14	-	-	-	-	-	-	-	-	-	-	-	-	-	-	-	-	-	-	-	-	-	-	-	-	-	-
483	GCA_012963835.1_ASM1296383v1_genomic	ST48	CP052304.1	230603	IncFIB(K),IncHI1B	KL62	K62	High	-	-	-	-	-	-	-	-	-	-	-	-	-	-	-	-	-	-	-	-	-	-	-	-	-	-	-	-	1	1	1	1	1	1	4	1	1	2	2	2	rmpA2_6-60%
483	GCA_012963835.1_ASM1296383v1_genomic	ST48	CP052305.1	9294	ColRNAI	KL62	K62	High	-	-	-	-	-	-	-	-	-	-	-	-	-	-	-	-	-	-	-	-	-	-	-	-	-	-	-	-	-	-	-	-	-	-	-	-	-	-	-	-	-
484	GCA_012971405.1_ASM1297140v1_genomic	ST392	CP052307.1	193527	IncFIB(K),IncFII	KL27	K27	Very high	aac(3)-IIa.v1^;aac(6')-Ib-cr.v2;strA.v1^;strB.v1	-	-	qnrB1.v2^	-	-	CatB4.v1	-	sul2	tet(A).v1	-	dfrA14.v1^	OXA-1;TEM-1D.v1^	-	CTX-M-15	-	-	-	-	-	-	-	-	-	-	-	-	-	-	-	-	-	-	-	-	-	-	-	-	-	-
484	GCA_012971405.1_ASM1297140v1_genomic	ST392	CP052308.1	4167	Col440I	KL27	K27	Very high	-	-	-	-	-	-	-	-	-	-	-	-	-	-	-	-	-	-	-	-	-	-	-	-	-	-	-	-	-	-	-	-	-	-	-	-	-	-	-	-	-
485	GCA_012971685.1_ASM1297168v1_genomic	ST15	CP052310.1	269619	IncFIB(Mar)	KL112	unknown (KL112)	Very high	aac(6')-Ib'.v2*;aadA2	-	-	qnrB4	-	-	-	-	sul1;sul1	-	-	-	DHA-1;OXA-4	-	-	-	-	-	-	-	-	-	-	-	-	-	-	-	-	-	-	-	-	-	-	-	-	-	-	-	-
485	GCA_012971685.1_ASM1297168v1_genomic	ST15	CP052311.1	142315	IncFIB(pKPHS1)	KL112	unknown (KL112)	Very high	strA.v1;strB.v1	-	-	-	-	mphE.v2;msrE	CatB4.v1	-	-	-	-	-	-	-	CTX-M-15	-	-	-	-	-	-	-	-	-	-	-	-	-	-	-	-	-	-	-	-	-	-	-	-	-	-
485	GCA_012971685.1_ASM1297168v1_genomic	ST15	CP052312.1	9294	ColRNAI	KL112	unknown (KL112)	Very high	-	-	-	-	-	-	-	-	-	-	-	-	-	-	-	-	-	-	-	-	-	-	-	-	-	-	-	-	-	-	-	-	-	-	-	-	-	-	-	-	-
485	GCA_012971685.1_ASM1297168v1_genomic	ST15	CP052313.1	2789	ColRNAI	KL112	unknown (KL112)	Very high	-	-	-	-	-	-	-	-	-	-	-	-	-	-	-	-	-	-	-	-	-	-	-	-	-	-	-	-	-	-	-	-	-	-	-	-	-	-	-	-	-
485	GCA_012971685.1_ASM1297168v1_genomic	ST15	CP052314.1	2058	ColpVC	KL112	unknown (KL112)	Very high	-	-	-	-	-	-	-	-	-	-	-	-	-	-	-	-	-	-	-	-	-	-	-	-	-	-	-	-	-	-	-	-	-	-	-	-	-	-	-	-	-
486	GCA_012966865.1_ASM1296686v1_genomic	ST48	CP052316.1	118355	IncFII,IncR	KL62	K62	High	armA	-	-	qnrB4	-	mphE.v2;msrE	-	-	sul1	-	-	-	DHA-1	-	-	-	-	-	-	-	-	-	-	-	-	-	-	-	-	-	-	-	-	-	-	-	-	-	-	-	-
486	GCA_012966865.1_ASM1296686v1_genomic	ST48	CP052317.1	67298	IncFIB(K)	KL62	K62	High	-	-	-	-	-	-	-	-	-	-	-	-	-	-	-	-	-	-	-	-	-	-	-	-	-	-	-	-	-	-	-	-	-	-	-	-	-	-	-	-	-
486	GCA_012966865.1_ASM1296686v1_genomic	ST48	CP052318.1	9294	ColRNAI	KL62	K62	High	-	-	-	-	-	-	-	-	-	-	-	-	-	-	-	-	-	-	-	-	-	-	-	-	-	-	-	-	-	-	-	-	-	-	-	-	-	-	-	-	-
486	GCA_012966865.1_ASM1296686v1_genomic	ST48	CP052319.1	6222	ColRNAI	KL62	K62	High	strA.v1^;strB.v1	-	-	-	-	-	-	-	sul2*	-	-	-	-	-	-	-	-	-	-	-	-	-	-	-	-	-	-	-	-	-	-	-	-	-	-	-	-	-	-	-	-
487	GCA_012964925.1_ASM1296492v1_genomic	ST14	CP052321.1	184184	IncFIA(HI1),IncFIB(K),IncFII	KL2	K2	Very high	aac(3)-IIa.v1^;aac(6')-Ib-cr.v2	-	-	-	-	-	CatB4.v1	-	-	-	-	dfrA14.v1^	OXA-1	-	-	-	-	-	-	-	-	-	-	-	-	-	-	-	-	-	-	-	-	-	-	-	-	-	-	-	-
487	GCA_012964925.1_ASM1296492v1_genomic	ST14	CP052322.1	5219	ColRNAI	KL2	K2	Very high	-	-	-	-	-	-	-	-	-	-	-	-	-	-	-	-	-	-	-	-	-	-	-	-	-	-	-	-	-	-	-	-	-	-	-	-	-	-	-	-	-
487	GCA_012964925.1_ASM1296492v1_genomic	ST14	CP052323.1	5167	Col156	KL2	K2	Very high	-	-	-	-	-	-	-	-	-	-	-	-	-	-	-	-	-	-	-	-	-	-	-	-	-	-	-	-	-	-	-	-	-	-	-	-	-	-	-	-	-
488	GCA_012965115.1_ASM1296511v1_genomic	ST370	CP052325.1	212881	IncFIB(Mar),IncHI1B	KL28	K28	Very high	-	-	-	-	-	-	-	-	-	-	-	-	-	-	CTX-M-14	-	-	-	-	-	-	-	-	-	-	-	-	-	-	-	-	-	-	-	-	-	-	-	-	-	-
489	GCA_012965545.1_ASM1296554v1_genomic	ST307	CP052327.1	273060	IncFIB(Mar),IncHI1B	KL102	unknown (KL102)	Very high	aac(3)-IIa.v1^;strA.v1^;strB.v1	-	-	qnrB4	-	-	-	-	sul1;sul2	-	-	-	DHA-1;SCO-1;TEM-1D.v1^	-	-	-	-	-	-	-	-	-	-	-	-	-	-	-	-	-	-	-	-	-	-	-	-	-	-	-	-
490	GCA_012962335.1_ASM1296233v1_genomic	ST37	CP052329.1	147293	IncFIB(K),IncHI1B	KL118	unknown (KL118)	Very high	-	-	-	-	-	-	-	-	-	-	-	-	-	-	-	-	-	-	-	-	-	-	-	-	-	-	-	-	-	-	-	-	-	-	-	-	-	-	-	-	-
490	GCA_012962335.1_ASM1296233v1_genomic	ST37	CP052330.1	97811	IncFIA(HI1),IncFII	KL118	unknown (KL118)	Very high	-	-	-	qnrS1	-	-	-	-	-	-	-	-	TEM-1D.v1^	-	CTX-M-15	-	-	-	-	-	-	-	-	-	-	-	-	-	-	-	-	-	-	-	-	-	-	-	-	-	-
490	GCA_012962335.1_ASM1296233v1_genomic	ST37	CP052331.1	3223	Col440II,ColRNAI	KL118	unknown (KL118)	Very high	-	-	-	-	-	-	-	-	-	-	-	-	-	-	-	-	-	-	-	-	-	-	-	-	-	-	-	-	-	-	-	-	-	-	-	-	-	-	-	-	-
491	GCA_012965685.1_ASM1296568v1_genomic	ST395	CP052333.1	70182	IncR	KL2	K2	Very high	aac(3)-IIa.v1^;aac(6')-Ib-cr.v2	-	-	qnrS1	-	-	CatB4.v1;catA1^	-	sul1	tet(A).v1	-	dfrA1.v1	OXA-1;TEM-1D.v1^	-	CTX-M-15	-	-	-	-	-	-	-	-	-	-	-	-	-	-	-	-	-	-	-	-	-	-	-	-	-	-
491	GCA_012965685.1_ASM1296568v1_genomic	ST395	CP052334.1	5010	-	KL2	K2	Very high	-	-	-	-	-	-	-	-	-	-	-	-	-	-	-	-	-	-	-	-	-	-	-	-	-	-	-	-	-	-	-	-	-	-	-	-	-	-	-	-	-
491	GCA_012965685.1_ASM1296568v1_genomic	ST395	CP052335.1	3511	Col440I,Col440II	KL2	K2	Very high	-	-	-	-	-	-	-	-	-	-	-	-	-	-	-	-	-	-	-	-	-	-	-	-	-	-	-	-	-	-	-	-	-	-	-	-	-	-	-	-	-
492	GCA_012967125.1_ASM1296712v1_genomic	ST1838	CP052337.1	233970	IncFIB(K),IncFII	KL14	K14	Very high	-	-	-	-	-	-	-	-	-	-	-	-	-	-	-	-	-	-	-	-	-	-	-	-	-	-	-	-	-	-	-	-	-	-	-	-	-	-	-	-	-
492	GCA_012967125.1_ASM1296712v1_genomic	ST1838	CP052338.1	95954	IncFIA(HI1),IncFII	KL14	K14	Very high	-	-	-	qnrS1	-	-	-	-	-	-	-	-	TEM-1D.v1^	-	CTX-M-15	-	-	-	-	-	-	-	-	-	-	-	-	-	-	-	-	-	-	-	-	-	-	-	-	-	-
492	GCA_012967125.1_ASM1296712v1_genomic	ST1838	CP052339.1	54657	-	KL14	K14	Very high	-	-	-	-	-	-	-	-	-	-	-	-	-	-	-	-	-	-	-	-	-	-	-	-	-	-	-	-	-	-	-	-	-	-	-	-	-	-	-	-	-
492	GCA_012967125.1_ASM1296712v1_genomic	ST1838	CP052340.1	7172	Col440I	KL14	K14	Very high	-	-	-	-	-	-	-	-	-	-	-	-	-	-	-	-	-	-	-	-	-	-	-	-	-	-	-	-	-	-	-	-	-	-	-	-	-	-	-	-	-
492	GCA_012967125.1_ASM1296712v1_genomic	ST1838	CP052341.1	3851	Col440I,Col440II	KL14	K14	Very high	-	-	-	-	-	-	-	-	-	-	-	-	-	-	-	-	-	-	-	-	-	-	-	-	-	-	-	-	-	-	-	-	-	-	-	-	-	-	-	-	-
492	GCA_012967125.1_ASM1296712v1_genomic	ST1838	CP052342.1	3223	Col440II,ColRNAI	KL14	K14	Very high	-	-	-	-	-	-	-	-	-	-	-	-	-	-	-	-	-	-	-	-	-	-	-	-	-	-	-	-	-	-	-	-	-	-	-	-	-	-	-	-	-
492	GCA_012967125.1_ASM1296712v1_genomic	ST1838	CP052343.1	2073	ColRNAI	KL14	K14	Very high	-	-	-	-	-	-	-	-	-	-	-	-	-	-	-	-	-	-	-	-	-	-	-	-	-	-	-	-	-	-	-	-	-	-	-	-	-	-	-	-	-
493	GCA_012971985.1_ASM1297198v1_genomic	ST48	CP052345.1	231078	IncFIB(K),IncHI1B	KL62	K62	High	-	-	-	-	-	-	-	-	-	-	-	-	-	-	-	-	-	-	-	-	-	-	-	-	-	-	-	-	1	1	1	1	1	1	4	1	1	2	2	2*	rmpA2_6-60%
493	GCA_012971985.1_ASM1297198v1_genomic	ST48	CP052346.1	160614	-	KL62	K62	High	-	-	-	-	-	-	-	-	-	-	-	-	-	-	-	-	-	-	-	-	-	-	-	-	-	-	-	-	-	-	-	-	-	-	-	-	-	-	-	-	-
493	GCA_012971985.1_ASM1297198v1_genomic	ST48	CP052347.1	66279	-	KL62	K62	High	-	-	-	-	-	-	-	-	-	-	-	-	-	-	-	-	-	-	-	-	-	-	-	-	-	-	-	-	-	-	-	-	-	-	-	-	-	-	-	-	-
493	GCA_012971985.1_ASM1297198v1_genomic	ST48	CP052348.1	55469	IncN	KL62	K62	High	aac(6')-Ib-cr.v2;aadA16*	-	-	qnrB6^	-	-	-	arr-3	sul1;sul1	tet(A).v1*	-	dfrA27	-	-	-	-	-	-	-	-	-	-	-	-	-	-	-	-	-	-	-	-	-	-	-	-	-	-	-	-	-
493	GCA_012971985.1_ASM1297198v1_genomic	ST48	CP052349.1	6912	-	KL62	K62	High	-	-	-	-	-	-	-	-	-	-	-	-	-	-	-	-	-	-	-	-	-	-	-	-	-	-	-	-	-	-	-	-	-	-	-	-	-	-	-	-	-
493	GCA_012971985.1_ASM1297198v1_genomic	ST48	CP052350.1	1851	-	KL62	K62	High	-	-	-	-	-	-	-	-	-	-	-	-	-	-	-	-	-	-	-	-	-	-	-	-	-	-	-	-	-	-	-	-	-	-	-	-	-	-	-	-	-
494	GCA_012967565.1_ASM1296756v1_genomic	-	CP052352.1	162317	IncFIB(pKPHS1)	KL112	unknown (KL112)	Very high	aac(6')-Ib-cr.v2;strA.v1;strB.v1	-	-	-	-	mphE.v2;msrE	CatB4.v1	-	-	-	-	-	OXA-1	-	CTX-M-15	-	-	-	-	-	-	-	-	-	-	-	-	-	-	-	-	-	-	-	-	-	-	-	-	-	-
494	GCA_012967565.1_ASM1296756v1_genomic	-	CP052353.1	67810	IncFII,IncR	KL112	unknown (KL112)	Very high	-	-	-	-	-	-	-	-	-	-	-	-	-	-	-	-	-	-	-	-	-	-	-	-	-	-	-	-	-	-	-	-	-	-	-	-	-	-	-	-	-
494	GCA_012967565.1_ASM1296756v1_genomic	-	CP052354.1	55354	-	KL112	unknown (KL112)	Very high	-	-	-	-	-	-	-	-	-	-	-	-	-	-	-	-	-	-	-	-	-	-	-	-	-	-	-	-	-	-	-	-	-	-	-	-	-	-	-	-	-
494	GCA_012967565.1_ASM1296756v1_genomic	-	CP052355.1	9294	ColRNAI	KL112	unknown (KL112)	Very high	-	-	-	-	-	-	-	-	-	-	-	-	-	-	-	-	-	-	-	-	-	-	-	-	-	-	-	-	-	-	-	-	-	-	-	-	-	-	-	-	-
495	GCA_012965225.1_ASM1296522v1_genomic	ST48	CP052357.1	231094	IncFIB(K),IncHI1B	KL62	K62	High	-	-	-	-	-	-	-	-	-	-	-	-	-	-	-	-	-	-	-	-	-	-	-	-	-	-	-	-	1	1	1	1	1	1	4	1	1	2	2	2*	rmpA2_6-60%
495	GCA_012965225.1_ASM1296522v1_genomic	ST48	CP052358.1	91963	IncFIA(HI1),IncFII	KL62	K62	High	-	-	-	qnrS1	-	-	-	-	-	-	-	-	TEM-1D.v1^	-	CTX-M-15	-	-	-	-	-	-	-	-	-	-	-	-	-	-	-	-	-	-	-	-	-	-	-	-	-	-
495	GCA_012965225.1_ASM1296522v1_genomic	ST48	CP052359.1	50990	IncN	KL62	K62	High	aac(6')-Ib-cr.v2;aadA16*	-	-	-	-	-	-	arr-3	sul1	tet(A).v1*	-	dfrA27	-	-	-	-	-	-	-	-	-	-	-	-	-	-	-	-	-	-	-	-	-	-	-	-	-	-	-	-	-
495	GCA_012965225.1_ASM1296522v1_genomic	ST48	CP052360.1	9294	ColRNAI	KL62	K62	High	-	-	-	-	-	-	-	-	-	-	-	-	-	-	-	-	-	-	-	-	-	-	-	-	-	-	-	-	-	-	-	-	-	-	-	-	-	-	-	-	-
495	GCA_012965225.1_ASM1296522v1_genomic	ST48	CP052361.1	6912	-	KL62	K62	High	-	-	-	-	-	-	-	-	-	-	-	-	-	-	-	-	-	-	-	-	-	-	-	-	-	-	-	-	-	-	-	-	-	-	-	-	-	-	-	-	-
496	GCA_012971645.1_ASM1297164v1_genomic	ST86	CP052363.1	218572	IncFIB(K),IncHI1B	KL2	K2	Very high	-	-	-	-	-	-	-	-	-	-	-	-	-	-	-	-	-	-	-	-	-	-	-	-	-	-	-	-	1	19	1	1	1	1	1	1	1	2	2	2	rmpA2_4*-47%
496	GCA_012971645.1_ASM1297164v1_genomic	ST86	CP052364.1	98694	IncFIA(HI1),IncFII	KL2	K2	Very high	-	-	-	qnrS1	-	-	-	-	-	-	-	-	TEM-1D.v1^	-	CTX-M-15	-	-	-	-	-	-	-	-	-	-	-	-	-	-	-	-	-	-	-	-	-	-	-	-	-	-
497	GCA_012971465.1_ASM1297146v1_genomic	ST395	CP052366.1	71240	IncR	KL2	K2	Very high	aac(3)-IIa.v1^;aac(6')-Ib-cr.v2	-	-	qnrS1	-	-	CatB4.v1;catA1^	-	sul1	tet(A).v1	-	dfrA1.v1	OXA-1;TEM-1D.v1^	-	CTX-M-15	-	-	-	-	-	-	-	-	-	-	-	-	-	-	-	-	-	-	-	-	-	-	-	-	-	-
497	GCA_012971465.1_ASM1297146v1_genomic	ST395	CP052367.1	5010	-	KL2	K2	Very high	-	-	-	-	-	-	-	-	-	-	-	-	-	-	-	-	-	-	-	-	-	-	-	-	-	-	-	-	-	-	-	-	-	-	-	-	-	-	-	-	-
497	GCA_012971465.1_ASM1297146v1_genomic	ST395	CP052368.1	3511	Col440I,Col440II	KL2	K2	Very high	-	-	-	-	-	-	-	-	-	-	-	-	-	-	-	-	-	-	-	-	-	-	-	-	-	-	-	-	-	-	-	-	-	-	-	-	-	-	-	-	-
498	GCA_012967785.1_ASM1296778v1_genomic	ST307	CP052370.1	147916	IncFIB(K)	KL102	unknown (KL102)	Very high	aac(3)-IIa.v1^;aac(6')-Ib-cr.v2;strA.v1^;strB.v1	-	-	qnrB1.v2^	-	-	CatB4.v1	-	sul2	-	-	dfrA14.v1^	OXA-1;TEM-1D.v1^	-	CTX-M-15	-	-	-	-	-	-	-	-	-	-	-	-	-	-	-	-	-	-	-	-	-	-	-	-	-	-
498	GCA_012967785.1_ASM1296778v1_genomic	ST307	CP052371.1	4167	Col440I	KL102	unknown (KL102)	Very high	-	-	-	-	-	-	-	-	-	-	-	-	-	-	-	-	-	-	-	-	-	-	-	-	-	-	-	-	-	-	-	-	-	-	-	-	-	-	-	-	-
499	GCA_012968365.1_ASM1296836v1_genomic	ST20	CP052373.1	202177	IncFIB(K)	KL28	K28	Very high	-	-	-	-	-	-	-	-	-	-	-	-	-	-	-	-	-	-	-	-	-	-	-	-	-	-	-	-	-	-	-	-	-	-	-	-	-	-	-	-	-
499	GCA_012968365.1_ASM1296836v1_genomic	ST20	CP052374.1	97593	IncFIA(HI1),IncFII	KL28	K28	Very high	-	-	-	qnrS1	-	-	-	-	-	-	-	-	TEM-1D.v1^	-	CTX-M-15	-	-	-	-	-	-	-	-	-	-	-	-	-	-	-	-	-	-	-	-	-	-	-	-	-	-
500	GCA_012968985.1_ASM1296898v1_genomic	ST395	CP052376.1	71695	IncR	KL2	K2	Good	aac(3)-IIa.v1^;aac(6')-Ib-cr.v2	-	-	qnrS1	-	-	CatB4.v1;catA1^	-	sul1	tet(A).v1	-	dfrA1.v1	OXA-1;TEM-1D.v1^	-	CTX-M-15	-	-	-	-	-	-	-	-	-	-	-	-	-	-	-	-	-	-	-	-	-	-	-	-	-	-
500	GCA_012968985.1_ASM1296898v1_genomic	ST395	CP052377.1	5010	-	KL2	K2	Good	-	-	-	-	-	-	-	-	-	-	-	-	-	-	-	-	-	-	-	-	-	-	-	-	-	-	-	-	-	-	-	-	-	-	-	-	-	-	-	-	-
500	GCA_012968985.1_ASM1296898v1_genomic	ST395	CP052378.1	3511	Col440I,Col440II	KL2	K2	Good	-	-	-	-	-	-	-	-	-	-	-	-	-	-	-	-	-	-	-	-	-	-	-	-	-	-	-	-	-	-	-	-	-	-	-	-	-	-	-	-	-
501	GCA_012969865.1_ASM1296986v1_genomic	ST25	CP052382.1	91127	IncI1	KL2	K2	Very high	-	-	-	-	-	-	-	-	-	-	-	-	TEM-1D.v1^	-	CTX-M-15	-	-	-	-	-	-	-	-	-	-	-	-	-	-	-	-	-	-	-	-	-	-	-	-	-	-
501	GCA_012969865.1_ASM1296986v1_genomic	ST25	CP052383.1	5810	Col(Ye4449)	KL2	K2	Very high	-	-	-	-	-	-	-	-	-	-	-	-	-	-	-	-	-	-	-	-	-	-	-	-	-	-	-	-	-	-	-	-	-	-	-	-	-	-	-	-	-
501	GCA_012969865.1_ASM1296986v1_genomic	ST25	CP052384.1	4072	Col8282	KL2	K2	Very high	-	-	-	-	-	-	-	-	-	-	-	-	-	-	-	-	-	-	-	-	-	-	-	-	-	-	-	-	-	-	-	-	-	-	-	-	-	-	-	-	-
501	GCA_012969865.1_ASM1296986v1_genomic	ST25	CP052385.1	3374	-	KL2	K2	Very high	-	-	-	-	-	-	-	-	-	-	-	-	-	-	-	-	-	-	-	-	-	-	-	-	-	-	-	-	-	-	-	-	-	-	-	-	-	-	-	-	-
502	GCA_012963645.1_ASM1296364v1_genomic	ST14	CP052389.1	242988	-	KL2	K2	Very high	-	-	-	-	-	-	-	-	-	-	-	-	-	-	-	-	-	-	-	-	-	-	-	-	-	-	-	-	-	-	-	-	-	-	-	-	-	-	-	-	-
502	GCA_012963645.1_ASM1296364v1_genomic	ST14	CP052390.1	111539	-	KL2	K2	Very high	-	-	-	-	-	-	-	-	-	-	-	-	-	-	-	-	-	-	-	-	-	-	-	-	-	-	-	-	-	-	-	-	-	-	-	-	-	-	-	-	-
502	GCA_012963645.1_ASM1296364v1_genomic	ST14	CP052391.1	63291	-	KL2	K2	Very high	strA.v1^;strB.v1	-	-	qnrB1.v2^	-	-	-	-	sul2	tet(A).v1	-	dfrA14.v1^	TEM-1D.v1^	-	CTX-M-15	-	-	-	-	-	-	-	-	-	-	-	-	-	-	-	-	-	-	-	-	-	-	-	-	-	-
503	GCA_012967385.1_ASM1296738v1_genomic	-	CP052393.1	159667	IncFIB(pKPHS1)	KL112	unknown (KL112)	Very high	aac(6')-Ib-cr.v2;armA;strA.v1;strB.v1	-	-	-	-	mphE.v2;msrE	CatB4.v1	-	-	-	-	dfrA14.v1^	OXA-1	-	CTX-M-15	-	-	-	-	-	-	-	-	-	-	-	-	-	-	-	-	-	-	-	-	-	-	-	-	-	-
503	GCA_012967385.1_ASM1296738v1_genomic	-	CP052394.1	56619	IncN	KL112	unknown (KL112)	Very high	aac(6')-Ib-cr.v2;aadA16*	-	-	qnrB6^	-	-	-	arr-3	sul1	tet(A).v1*	-	dfrA27	-	-	-	-	-	-	-	-	-	-	-	-	-	-	-	-	-	-	-	-	-	-	-	-	-	-	-	-	-
503	GCA_012967385.1_ASM1296738v1_genomic	-	CP052395.1	55359	-	KL112	unknown (KL112)	Very high	-	-	-	-	-	-	-	-	-	-	-	-	-	-	-	-	-	-	-	-	-	-	-	-	-	-	-	-	-	-	-	-	-	-	-	-	-	-	-	-	-
503	GCA_012967385.1_ASM1296738v1_genomic	-	CP052396.1	9294	ColRNAI	KL112	unknown (KL112)	Very high	-	-	-	-	-	-	-	-	-	-	-	-	-	-	-	-	-	-	-	-	-	-	-	-	-	-	-	-	-	-	-	-	-	-	-	-	-	-	-	-	-
503	GCA_012967385.1_ASM1296738v1_genomic	-	CP052397.1	2789	ColRNAI	KL112	unknown (KL112)	Very high	-	-	-	-	-	-	-	-	-	-	-	-	-	-	-	-	-	-	-	-	-	-	-	-	-	-	-	-	-	-	-	-	-	-	-	-	-	-	-	-	-
503	GCA_012967385.1_ASM1296738v1_genomic	-	CP052398.1	2058	ColpVC	KL112	unknown (KL112)	Very high	-	-	-	-	-	-	-	-	-	-	-	-	-	-	-	-	-	-	-	-	-	-	-	-	-	-	-	-	-	-	-	-	-	-	-	-	-	-	-	-	-
504	GCA_012970185.1_ASM1297018v1_genomic	ST11	CP052400.1	226050	IncFIB(Mar),IncHI1B	KL15	K15	Very high	aac(3)-IId^;aac(6')-Ib-cr.v2^	-	-	qnrS1	-	mphA	catB3.v2	arr-3	sul1	-	-	-	OXA-1;TEM-1D.v1^	-	CTX-M-9	-	-	-	-	-	-	-	-	-	-	-	-	-	-	-	-	-	-	-	-	-	-	-	-	-	-
504	GCA_012970185.1_ASM1297018v1_genomic	ST11	CP052401.1	209825	IncFIB(K),IncFII	KL15	K15	Very high	-	-	-	-	-	-	-	-	-	-	-	-	-	-	-	-	-	-	-	-	-	-	-	-	-	-	-	-	-	-	-	-	-	-	-	-	-	-	-	-	-
504	GCA_012970185.1_ASM1297018v1_genomic	ST11	CP052402.1	10045	ColRNAI	KL15	K15	Very high	-	-	-	-	-	-	-	-	-	-	-	-	-	-	-	-	-	-	-	-	-	-	-	-	-	-	-	-	-	-	-	-	-	-	-	-	-	-	-	-	-
504	GCA_012970185.1_ASM1297018v1_genomic	ST11	CP052403.1	4165	-	KL15	K15	Very high	-	-	-	-	-	-	-	-	-	-	-	-	-	-	-	-	-	-	-	-	-	-	-	-	-	-	-	-	-	-	-	-	-	-	-	-	-	-	-	-	-
505	GCA_012970225.1_ASM1297022v1_genomic	ST48	CP052405.1	233676	IncFIB(K),IncFII	KL62	K62	High	-	-	-	-	-	-	catA1^	-	-	-	-	-	-	-	-	-	-	-	-	-	-	-	-	-	-	-	-	-	-	-	-	-	-	-	-	-	-	-	-	-	-
505	GCA_012970225.1_ASM1297022v1_genomic	ST48	CP052406.1	6222	ColRNAI	KL62	K62	High	strA.v1^;strB.v1	-	-	-	-	-	-	-	sul2*	-	-	-	-	-	-	-	-	-	-	-	-	-	-	-	-	-	-	-	-	-	-	-	-	-	-	-	-	-	-	-	-
506	GCA_012965965.1_ASM1296596v1_genomic	ST789	CP052408.1	148793	IncFIB(K),IncFII	KL18	K18	Very high	-	-	-	-	-	-	-	-	-	-	-	-	-	-	-	-	-	-	-	-	-	-	-	-	-	-	-	-	-	-	-	-	-	-	-	-	-	-	-	-	-
506	GCA_012965965.1_ASM1296596v1_genomic	ST789	CP052409.1	113709	-	KL18	K18	Very high	-	-	-	-	-	-	-	-	-	-	-	-	-	-	-	-	-	-	-	-	-	-	-	-	-	-	-	-	-	-	-	-	-	-	-	-	-	-	-	-	-
506	GCA_012965965.1_ASM1296596v1_genomic	ST789	CP052410.1	63010	IncFIA(HI1),IncR	KL18	K18	Very high	aac(6')-Ib-cr.v2;aadA16*	-	-	qnrB6^	-	-	-	arr-3	sul1;sul1	-	-	dfrA27	-	-	CTX-M-15	-	-	-	-	-	-	-	-	-	-	-	-	-	-	-	-	-	-	-	-	-	-	-	-	-	-
506	GCA_012965965.1_ASM1296596v1_genomic	ST789	CP052411.1	10071	ColRNAI	KL18	K18	Very high	-	-	-	-	-	-	-	-	-	-	-	-	-	-	-	-	-	-	-	-	-	-	-	-	-	-	-	-	-	-	-	-	-	-	-	-	-	-	-	-	-
506	GCA_012965965.1_ASM1296596v1_genomic	ST789	CP052412.1	2927	Col440I	KL18	K18	Very high	-	-	-	-	-	-	-	-	-	-	-	-	-	-	-	-	-	-	-	-	-	-	-	-	-	-	-	-	-	-	-	-	-	-	-	-	-	-	-	-	-
506	GCA_012965965.1_ASM1296596v1_genomic	ST789	CP052413.1	2117	-	KL18	K18	Very high	-	-	-	-	-	-	-	-	-	-	-	-	-	-	-	-	-	-	-	-	-	-	-	-	-	-	-	-	-	-	-	-	-	-	-	-	-	-	-	-	-
507	GCA_012969665.1_ASM1296966v1_genomic	ST789	CP052415.1	187491	IncFIB(K),IncFII	KL18	K18	Very high	-	-	-	-	-	-	-	-	-	-	-	-	-	-	-	-	-	-	-	-	-	-	-	-	-	-	-	-	-	-	-	-	-	-	-	-	-	-	-	-	-
507	GCA_012969665.1_ASM1296966v1_genomic	ST789	CP052416.1	113688	-	KL18	K18	Very high	-	-	-	-	-	-	-	-	-	-	-	-	-	-	-	-	-	-	-	-	-	-	-	-	-	-	-	-	-	-	-	-	-	-	-	-	-	-	-	-	-
507	GCA_012969665.1_ASM1296966v1_genomic	ST789	CP052417.1	53334	IncFIA(HI1),IncR	KL18	K18	Very high	strA.v1*;strB.v1*	-	-	-	-	-	catII.2*	-	sul2	-	-	-	-	-	CTX-M-15	-	-	-	-	-	-	-	-	-	-	-	-	-	-	-	-	-	-	-	-	-	-	-	-	-	-
507	GCA_012969665.1_ASM1296966v1_genomic	ST789	CP052418.1	10085	ColRNAI	KL18	K18	Very high	-	-	-	-	-	-	-	-	-	-	-	-	-	-	-	-	-	-	-	-	-	-	-	-	-	-	-	-	-	-	-	-	-	-	-	-	-	-	-	-	-
507	GCA_012969665.1_ASM1296966v1_genomic	ST789	CP052419.1	4654	Col440I	KL18	K18	Very high	-	-	-	-	-	-	-	-	-	-	-	-	-	-	-	-	-	-	-	-	-	-	-	-	-	-	-	-	-	-	-	-	-	-	-	-	-	-	-	-	-
507	GCA_012969665.1_ASM1296966v1_genomic	ST789	CP052420.1	2927	Col440I	KL18	K18	Very high	-	-	-	-	-	-	-	-	-	-	-	-	-	-	-	-	-	-	-	-	-	-	-	-	-	-	-	-	-	-	-	-	-	-	-	-	-	-	-	-	-
507	GCA_012969665.1_ASM1296966v1_genomic	ST789	CP052421.1	2117	-	KL18	K18	Very high	-	-	-	-	-	-	-	-	-	-	-	-	-	-	-	-	-	-	-	-	-	-	-	-	-	-	-	-	-	-	-	-	-	-	-	-	-	-	-	-	-
508	GCA_012968805.1_ASM1296880v1_genomic	ST15	CP052423.1	242308	IncFIB(K),IncFIB(pKPHS1)	KL112	unknown (KL112)	Very high	aac(6')-Ib-cr.v2;armA	-	-	-	-	mphE.v2;msrE	CatB4.v1	-	-	-	-	-	OXA-1	-	CTX-M-15	-	-	-	-	-	-	-	-	-	-	-	-	-	-	-	-	-	-	-	-	-	-	-	-	-	-
508	GCA_012968805.1_ASM1296880v1_genomic	ST15	CP052424.1	9294	ColRNAI	KL112	unknown (KL112)	Very high	-	-	-	-	-	-	-	-	-	-	-	-	-	-	-	-	-	-	-	-	-	-	-	-	-	-	-	-	-	-	-	-	-	-	-	-	-	-	-	-	-
508	GCA_012968805.1_ASM1296880v1_genomic	ST15	CP052425.1	2789	ColRNAI	KL112	unknown (KL112)	Very high	-	-	-	-	-	-	-	-	-	-	-	-	-	-	-	-	-	-	-	-	-	-	-	-	-	-	-	-	-	-	-	-	-	-	-	-	-	-	-	-	-
508	GCA_012968805.1_ASM1296880v1_genomic	ST15	CP052426.1	2058	ColpVC	KL112	unknown (KL112)	Very high	-	-	-	-	-	-	-	-	-	-	-	-	-	-	-	-	-	-	-	-	-	-	-	-	-	-	-	-	-	-	-	-	-	-	-	-	-	-	-	-	-
509	GCA_012969415.1_ASM1296941v1_genomic	ST307	CP052428.1	9295	ColRNAI	KL102	unknown (KL102)	Very high	-	-	-	-	-	-	-	-	-	-	-	-	-	-	-	-	-	-	-	-	-	-	-	-	-	-	-	-	-	-	-	-	-	-	-	-	-	-	-	-	-
509	GCA_012969415.1_ASM1296941v1_genomic	ST307	CP052429.1	6890	-	KL102	unknown (KL102)	Very high	-	-	-	-	-	-	-	-	-	-	-	-	-	-	-	-	-	-	-	-	-	-	-	-	-	-	-	-	-	-	-	-	-	-	-	-	-	-	-	-	-
509	GCA_012969415.1_ASM1296941v1_genomic	ST307	CP052430.1	1203	-	KL102	unknown (KL102)	Very high	-	-	-	-	-	-	-	-	-	-	-	-	-	-	-	-	-	-	-	-	-	-	-	-	-	-	-	-	-	-	-	-	-	-	-	-	-	-	-	-	-
510	GCA_012970245.1_ASM1297024v1_genomic	ST23	CP052432.1	179285	IncFIB(K),IncHI1B	KL1	K1	Very high	-	-	-	-	-	-	-	-	-	-	-	-	-	-	-	-	-	-	-	-	-	-	-	-	-	-	-	-	1	1	1	1	1	-	-	-	-	-	-	-	rmpA2_5-54%
510	GCA_012970245.1_ASM1297024v1_genomic	ST23	CP052433.1	51930	IncN	KL1	K1	Very high	-	-	-	qnrS1	-	-	-	-	-	-	-	dfrA14.v1^	-	-	CTX-M-14^	-	-	-	-	-	-	-	-	-	-	-	-	-	-	-	-	-	-	-	-	-	-	-	-	-	-
511	GCA_012970325.1_ASM1297032v1_genomic	ST15	CP052435.1	150477	IncFIB(K)	KL24	K24	High	-	-	-	-	-	-	-	-	-	-	-	-	-	-	CTX-M-15	-	-	-	-	-	-	-	-	-	-	-	-	-	-	-	-	-	-	-	-	-	-	-	-	-	-
511	GCA_012970325.1_ASM1297032v1_genomic	ST15	CP052436.1	111550	IncFIB(pQil),IncFII	KL24	K24	High	aac(6')-Ib-cr.v2	-	-	qnrS1	-	-	-	-	-	-	-	-	TEM-1D.v1^	-	-	-	-	-	-	-	-	-	-	-	-	-	-	-	-	-	-	-	-	-	-	-	-	-	-	-	-
511	GCA_012970325.1_ASM1297032v1_genomic	ST15	CP052437.1	67809	IncFII,IncR	KL24	K24	High	-	-	-	-	-	-	-	-	-	-	-	-	-	-	-	-	-	-	-	-	-	-	-	-	-	-	-	-	-	-	-	-	-	-	-	-	-	-	-	-	-
511	GCA_012970325.1_ASM1297032v1_genomic	ST15	CP052438.1	65794	FII(pBK30683)	KL24	K24	High	-	-	-	-	-	-	-	-	-	-	-	-	-	-	-	-	-	-	-	-	-	-	-	-	-	-	-	-	-	-	-	-	-	-	-	-	-	-	-	-	-
511	GCA_012970325.1_ASM1297032v1_genomic	ST15	CP052439.1	9294	ColRNAI	KL24	K24	High	-	-	-	-	-	-	-	-	-	-	-	-	-	-	-	-	-	-	-	-	-	-	-	-	-	-	-	-	-	-	-	-	-	-	-	-	-	-	-	-	-
512	GCA_012970025.1_ASM1297002v1_genomic	ST48	CP052444.1	174931	IncA/C2	KL62	K62	High	aac(3)-IId^;aadA2^;rmtB;strA.v1^;strB.v1	-	-	-	-	erm(42)*	-	-	sul2	tet(G).v1	-	dfrA12	TEM-1D.v1^;TEM-1D.v1^	-	CTX-M-14	-	-	-	-	-	-	-	-	-	-	-	-	-	-	-	-	-	-	-	-	-	-	-	-	-	-
512	GCA_012970025.1_ASM1297002v1_genomic	ST48	CP052445.1	126164	IncFIB(K)	KL62	K62	High	-	-	-	-	-	-	-	-	-	-	-	-	-	-	-	-	-	-	-	-	-	-	-	-	-	-	-	-	-	-	-	-	-	1	4	1	1	-	-	-	-
512	GCA_012970025.1_ASM1297002v1_genomic	ST48	CP052446.1	49279	IncN	KL62	K62	High	aac(6')-Ib-cr.v2;aadA16*	-	-	-	-	-	-	arr-3	sul1	tet(A).v1*	-	dfrA27	-	-	-	-	-	-	-	-	-	-	-	-	-	-	-	-	-	-	-	-	-	-	-	-	-	-	-	-	-
512	GCA_012970025.1_ASM1297002v1_genomic	ST48	CP052447.1	9294	ColRNAI	KL62	K62	High	-	-	-	-	-	-	-	-	-	-	-	-	-	-	-	-	-	-	-	-	-	-	-	-	-	-	-	-	-	-	-	-	-	-	-	-	-	-	-	-	-
512	GCA_012970025.1_ASM1297002v1_genomic	ST48	CP052448.1	6222	ColRNAI	KL62	K62	High	strA.v1^;strB.v1	-	-	-	-	-	-	-	sul2	-	-	-	-	-	-	-	-	-	-	-	-	-	-	-	-	-	-	-	-	-	-	-	-	-	-	-	-	-	-	-	-
513	GCA_012970345.1_ASM1297034v1_genomic	ST789	CP052469.1	207182	IncFIB(K),IncFII	KL18	K18	Very high	-	-	-	-	-	-	-	-	-	-	-	-	-	-	-	-	-	-	-	-	-	-	-	-	-	-	-	-	-	-	-	-	-	-	-	-	-	-	-	-	-
513	GCA_012970345.1_ASM1297034v1_genomic	ST789	CP052470.1	113689	-	KL18	K18	Very high	-	-	-	-	-	-	-	-	-	-	-	-	-	-	-	-	-	-	-	-	-	-	-	-	-	-	-	-	-	-	-	-	-	-	-	-	-	-	-	-	-
513	GCA_012970345.1_ASM1297034v1_genomic	ST789	CP052471.1	89703	IncFIA(HI1),IncR	KL18	K18	Very high	aac(6')-Ib-cr.v2;aadA16*;strA.v1*;strB.v1*	-	-	qnrB6^	-	-	catII.2*	arr-3	sul1;sul1;sul2	tet(D)	-	dfrA27	-	-	CTX-M-15	-	-	-	-	-	-	-	-	-	-	-	-	-	-	-	-	-	-	-	-	-	-	-	-	-	-
513	GCA_012970345.1_ASM1297034v1_genomic	ST789	CP052472.1	58581	IncL/M(pOXA-48)	KL18	K18	Very high	-	-	-	-	-	-	-	-	-	-	-	-	-	-	-	-	-	-	-	-	-	-	-	-	-	-	-	-	-	-	-	-	-	-	-	-	-	-	-	-	-
513	GCA_012970345.1_ASM1297034v1_genomic	ST789	CP052473.1	10071	ColRNAI	KL18	K18	Very high	-	-	-	-	-	-	-	-	-	-	-	-	-	-	-	-	-	-	-	-	-	-	-	-	-	-	-	-	-	-	-	-	-	-	-	-	-	-	-	-	-
513	GCA_012970345.1_ASM1297034v1_genomic	ST789	CP052474.1	5044	Col440I	KL18	K18	Very high	-	-	-	-	-	-	-	-	-	-	-	-	-	-	-	-	-	-	-	-	-	-	-	-	-	-	-	-	-	-	-	-	-	-	-	-	-	-	-	-	-
513	GCA_012970345.1_ASM1297034v1_genomic	ST789	CP052475.1	4654	Col440I	KL18	K18	Very high	-	-	-	-	-	-	-	-	-	-	-	-	-	-	-	-	-	-	-	-	-	-	-	-	-	-	-	-	-	-	-	-	-	-	-	-	-	-	-	-	-
514	GCA_012970405.1_ASM1297040v1_genomic	ST789	CP052477.1	194006	IncFIB(K),IncFII	KL18	K18	Very high	-	-	-	-	-	-	-	-	-	-	-	-	-	-	-	-	-	-	-	-	-	-	-	-	-	-	-	-	-	-	-	-	-	-	-	-	-	-	-	-	-
514	GCA_012970405.1_ASM1297040v1_genomic	ST789	CP052478.1	113709	-	KL18	K18	Very high	-	-	-	-	-	-	-	-	-	-	-	-	-	-	-	-	-	-	-	-	-	-	-	-	-	-	-	-	-	-	-	-	-	-	-	-	-	-	-	-	-
514	GCA_012970405.1_ASM1297040v1_genomic	ST789	CP052479.1	62715	IncFIA(HI1),IncR	KL18	K18	Very high	aac(6')-Ib-cr.v2;aadA16*	-	-	qnrB6^	-	-	-	arr-3	sul1;sul1	-	-	dfrA27	-	-	CTX-M-15	-	-	-	-	-	-	-	-	-	-	-	-	-	-	-	-	-	-	-	-	-	-	-	-	-	-
514	GCA_012970405.1_ASM1297040v1_genomic	ST789	CP052480.1	21779	-	KL18	K18	Very high	-	-	-	-	-	-	-	-	-	-	-	-	-	-	-	-	-	-	-	-	-	-	-	-	-	-	-	-	-	-	-	-	-	-	-	-	-	-	-	-	-
514	GCA_012970405.1_ASM1297040v1_genomic	ST789	CP052481.1	9294	ColRNAI	KL18	K18	Very high	-	-	-	-	-	-	-	-	-	-	-	-	-	-	-	-	-	-	-	-	-	-	-	-	-	-	-	-	-	-	-	-	-	-	-	-	-	-	-	-	-
514	GCA_012970405.1_ASM1297040v1_genomic	ST789	CP052482.1	4654	Col440I	KL18	K18	Very high	-	-	-	-	-	-	-	-	-	-	-	-	-	-	-	-	-	-	-	-	-	-	-	-	-	-	-	-	-	-	-	-	-	-	-	-	-	-	-	-	-
514	GCA_012970405.1_ASM1297040v1_genomic	ST789	CP052483.1	2927	Col440I	KL18	K18	Very high	-	-	-	-	-	-	-	-	-	-	-	-	-	-	-	-	-	-	-	-	-	-	-	-	-	-	-	-	-	-	-	-	-	-	-	-	-	-	-	-	-
515	GCA_012970305.1_ASM1297030v1_genomic	ST307	CP052485.1	132769	IncFIB(K)	KL102	unknown (KL102)	High	aac(3)-IIa.v1^;aac(6')-Ib-cr.v2;strA.v1^;strB.v1	-	-	qnrB1.v2^	-	-	CatB4.v1	-	sul2	-	-	dfrA14.v1^	OXA-1	-	CTX-M-15	-	-	-	-	-	-	-	-	-	-	-	-	-	-	-	-	-	-	-	-	-	-	-	-	-	-
515	GCA_012970305.1_ASM1297030v1_genomic	ST307	CP052486.1	9294	ColRNAI	KL102	unknown (KL102)	High	-	-	-	-	-	-	-	-	-	-	-	-	-	-	-	-	-	-	-	-	-	-	-	-	-	-	-	-	-	-	-	-	-	-	-	-	-	-	-	-	-
516	GCA_012966645.1_ASM1296664v1_genomic	ST307	CP052488.1	248349	IncFIB(Mar)	KL102	unknown (KL102)	Very high	aac(6')-Ib'.v2*;aadA2	-	-	-	-	-	-	-	sul1	-	-	-	OXA-4	-	-	-	-	-	-	-	-	-	-	-	-	-	-	-	-	-	-	-	-	-	-	-	-	-	-	-	-
516	GCA_012966645.1_ASM1296664v1_genomic	ST307	CP052489.1	155463	IncFIB(K)	KL102	unknown (KL102)	Very high	aac(3)-IIa.v1^;aac(6')-Ib-cr.v2*;strA.v1^;strB.v1	-	-	qnrB1.v2^	-	-	CatB4.v1	-	sul2	tet(A).v1	-	dfrA14.v1^	OXA-4	-	CTX-M-15	-	-	-	-	-	-	-	-	-	-	-	-	-	-	-	-	-	-	-	-	-	-	-	-	-	-
517	GCA_012970265.1_ASM1297026v1_genomic	ST15	CP052491.1	247408	IncFIB(K),IncFII	KL112	unknown (KL112)	Very high	aac(3)-IIa.v1^;aac(6')-Ib-cr.v2	-	-	qnrB1.v2^	-	-	CatB4.v1	-	-	tet(A).v1	-	dfrA14.v1^	OXA-1*	-	CTX-M-15	-	-	-	-	-	-	-	-	-	-	-	-	-	-	-	-	-	-	-	-	-	-	-	-	-	-
517	GCA_012970265.1_ASM1297026v1_genomic	ST15	CP052492.1	5627	-	KL112	unknown (KL112)	Very high	-	-	-	-	-	-	-	-	-	-	-	-	-	-	-	-	-	-	-	-	-	-	-	-	-	-	-	-	-	-	-	-	-	-	-	-	-	-	-	-	-
517	GCA_012970265.1_ASM1297026v1_genomic	ST15	CP052493.1	2058	ColpVC	KL112	unknown (KL112)	Very high	-	-	-	-	-	-	-	-	-	-	-	-	-	-	-	-	-	-	-	-	-	-	-	-	-	-	-	-	-	-	-	-	-	-	-	-	-	-	-	-	-
518	GCA_012970385.1_ASM1297038v1_genomic	ST48	CP052495.1	231026	IncFIB(K),IncHI1B	KL62	K62	High	-	-	-	-	-	-	-	-	-	-	-	-	-	-	-	-	-	-	-	-	-	-	-	-	-	-	-	-	1	1	1	1	1	1	4	1	1	2	2	2	rmpA2_6-60%
518	GCA_012970385.1_ASM1297038v1_genomic	ST48	CP052496.1	100356	IncFII,IncR	KL62	K62	High	-	-	-	qnrB4	-	-	-	-	-	-	-	-	DHA-1	-	-	-	-	-	-	-	-	-	-	-	-	-	-	-	-	-	-	-	-	-	-	-	-	-	-	-	-
518	GCA_012970385.1_ASM1297038v1_genomic	ST48	CP052497.1	9294	ColRNAI	KL62	K62	High	-	-	-	-	-	-	-	-	-	-	-	-	-	-	-	-	-	-	-	-	-	-	-	-	-	-	-	-	-	-	-	-	-	-	-	-	-	-	-	-	-
519	GCA_012970425.1_ASM1297042v1_genomic	ST17	CP052504.1	238155	ColRNAI,IncFIB(K),IncFII	KL25	K25	High	aac(3)-IId^	-	-	qnrS1	-	-	-	-	sul1	tet(A).v1	-	dfrA1.v1	LAP-2	-	CTX-M-14	-	-	-	-	-	-	-	-	-	-	-	-	-	-	-	-	-	-	-	-	-	-	-	-	-	-
520	GCA_012970485.1_ASM1297048v1_genomic	ST307	CP052506.1	192686	IncFIB(K),IncFII	KL102	unknown (KL102)	Very high	aac(3)-IIa.v1^;aac(6')-Ib-cr.v2;strA.v1^;strB.v1	-	-	qnrB1.v2^	-	-	CatB4.v1	-	sul2	tet(A).v1	-	dfrA14.v1^	OXA-1;TEM-1D.v1^	-	CTX-M-15^	-	-	-	-	-	-	-	-	-	-	-	-	-	-	-	-	-	-	-	-	-	-	-	-	-	-
520	GCA_012970485.1_ASM1297048v1_genomic	ST307	CP052507.1	46835	IncX3	KL102	unknown (KL102)	Very high	-	-	-	-	-	-	-	-	-	-	-	-	-	-	-	-	KPC-2	-	-	-	-	-	-	-	-	-	-	-	-	-	-	-	-	-	-	-	-	-	-	-	-
520	GCA_012970485.1_ASM1297048v1_genomic	ST307	CP052508.1	3991	ColRNAI	KL102	unknown (KL102)	Very high	-	-	-	-	-	-	-	-	-	-	-	-	-	-	-	-	-	-	-	-	-	-	-	-	-	-	-	-	-	-	-	-	-	-	-	-	-	-	-	-	-
520	GCA_012970485.1_ASM1297048v1_genomic	ST307	CP052509.1	2496	ColRNAI	KL102	unknown (KL102)	Very high	-	-	-	-	-	-	-	-	-	-	-	-	-	-	-	-	-	-	-	-	-	-	-	-	-	-	-	-	-	-	-	-	-	-	-	-	-	-	-	-	-
521	GCA_012970465.1_ASM1297046v1_genomic	ST17	CP052521.1	238348	ColRNAI,IncFIB(K),IncFII	KL25	K25	High	aac(3)-IId^	-	-	qnrS1	-	-	-	-	sul1	tet(A).v1	-	dfrA1.v1	LAP-2	-	CTX-M-14	-	-	-	-	-	-	-	-	-	-	-	-	-	-	-	-	-	-	-	-	-	-	-	-	-	-
522	GCA_012967985.1_ASM1296798v1_genomic	ST17	CP052523.1	238348	ColRNAI,IncFIB(K),IncFII	KL25	K25	High	aac(3)-IId^	-	-	qnrS1	-	-	-	-	sul1	tet(A).v1	-	dfrA1.v1	LAP-2	-	CTX-M-14	-	-	-	-	-	-	-	-	-	-	-	-	-	-	-	-	-	-	-	-	-	-	-	-	-	-
523	GCA_012971505.1_ASM1297150v1_genomic	ST11	CP052525.1	162979	IncFIB(K),IncFII	KL136	unknown (KL136)	Very high	strA.v1^;strB.v1	-	-	-	-	-	-	-	sul2	-	-	dfrA14.v1^	TEM-1D.v1^	-	CTX-M-15	-	-	-	-	-	-	-	-	-	-	-	-	-	-	-	-	-	-	-	-	-	-	-	-	-	-
523	GCA_012971505.1_ASM1297150v1_genomic	ST11	CP052526.1	136899	IncFIA(HI1),IncFII	KL136	unknown (KL136)	Very high	-	-	-	qnrB1.v2^	-	-	-	-	-	-	-	-	-	-	-	-	-	-	-	-	-	-	-	-	-	-	-	-	-	-	-	-	-	-	-	-	-	-	-	-	-
523	GCA_012971505.1_ASM1297150v1_genomic	ST11	CP052527.1	111300	-	KL136	unknown (KL136)	Very high	-	-	-	-	-	-	-	-	-	-	-	-	-	-	-	-	-	-	-	-	-	-	-	-	-	-	-	-	-	-	-	-	-	-	-	-	-	-	-	-	-
523	GCA_012971505.1_ASM1297150v1_genomic	ST11	CP052528.1	70653	-	KL136	unknown (KL136)	Very high	-	-	-	-	-	-	-	-	-	-	-	-	-	-	CTX-M-14	-	-	-	-	-	-	-	-	-	-	-	-	-	-	-	-	-	-	-	-	-	-	-	-	-	-
523	GCA_012971505.1_ASM1297150v1_genomic	ST11	CP052529.1	9294	ColRNAI	KL136	unknown (KL136)	Very high	-	-	-	-	-	-	-	-	-	-	-	-	-	-	-	-	-	-	-	-	-	-	-	-	-	-	-	-	-	-	-	-	-	-	-	-	-	-	-	-	-
523	GCA_012971505.1_ASM1297150v1_genomic	ST11	CP052530.1	7256	ColRNAI	KL136	unknown (KL136)	Very high	-	-	-	-	-	-	-	-	-	-	-	-	-	-	-	-	-	-	-	-	-	-	-	-	-	-	-	-	-	-	-	-	-	-	-	-	-	-	-	-	-
523	GCA_012971505.1_ASM1297150v1_genomic	ST11	CP052531.1	3742	-	KL136	unknown (KL136)	Very high	-	-	-	-	-	-	-	-	-	-	-	-	-	-	-	-	-	-	-	-	-	-	-	-	-	-	-	-	-	-	-	-	-	-	-	-	-	-	-	-	-
523	GCA_012971505.1_ASM1297150v1_genomic	ST11	CP052532.1	3511	Col440I,Col440II	KL136	unknown (KL136)	Very high	-	-	-	-	-	-	-	-	-	-	-	-	-	-	-	-	-	-	-	-	-	-	-	-	-	-	-	-	-	-	-	-	-	-	-	-	-	-	-	-	-
524	GCA_012970545.1_ASM1297054v1_genomic	ST11	CP052538.1	308167	IncFIA(HI1),IncFIB(K),IncFII,IncFII	KL136	unknown (KL136)	Very high	aac(3)-IIa.v1^;aac(6')-Ib-cr.v2;strA.v1^;strB.v1	-	-	qnrB1.v2^	-	-	CatB4.v1	-	sul2	tet(A).v1	-	dfrA14.v1^	OXA-1;TEM-1D.v1^	-	CTX-M-15	-	-	-	-	-	-	-	-	-	-	-	-	-	-	-	-	-	-	-	-	-	-	-	-	-	-
524	GCA_012970545.1_ASM1297054v1_genomic	ST11	CP052539.1	217684	IncFIB(Mar),IncHI1B	KL136	unknown (KL136)	Very high	-	-	-	-	-	-	-	-	-	-	-	-	-	-	-	-	-	-	-	-	-	-	-	-	-	-	-	-	-	-	-	-	-	-	-	-	-	-	-	-	-
524	GCA_012970545.1_ASM1297054v1_genomic	ST11	CP052540.1	98029	IncFII	KL136	unknown (KL136)	Very high	-	-	-	qnrS1	-	-	-	-	-	-	-	-	TEM-1D.v1^	-	-	-	-	-	-	-	-	-	-	-	-	-	-	-	-	-	-	-	-	-	-	-	-	-	-	-	-
524	GCA_012970545.1_ASM1297054v1_genomic	ST11	CP052541.1	9294	ColRNAI	KL136	unknown (KL136)	Very high	-	-	-	-	-	-	-	-	-	-	-	-	-	-	-	-	-	-	-	-	-	-	-	-	-	-	-	-	-	-	-	-	-	-	-	-	-	-	-	-	-
524	GCA_012970545.1_ASM1297054v1_genomic	ST11	CP052542.1	4167	Col440I	KL136	unknown (KL136)	Very high	-	-	-	-	-	-	-	-	-	-	-	-	-	-	-	-	-	-	-	-	-	-	-	-	-	-	-	-	-	-	-	-	-	-	-	-	-	-	-	-	-
524	GCA_012970545.1_ASM1297054v1_genomic	ST11	CP052543.1	3511	Col440I,Col440II	KL136	unknown (KL136)	Very high	-	-	-	-	-	-	-	-	-	-	-	-	-	-	-	-	-	-	-	-	-	-	-	-	-	-	-	-	-	-	-	-	-	-	-	-	-	-	-	-	-
525	GCA_012970565.1_ASM1297056v1_genomic	ST395	CP052547.1	67978	IncR	KL2	K2	High	aac(6')-Ib-cr.v2	-	-	qnrS1	-	-	CatB4.v1;catA1^	-	sul1	tet(A).v1	-	dfrA1.v1	OXA-1;TEM-1D.v1^	-	CTX-M-156?	-	-	-	-	-	-	-	-	-	-	-	-	-	-	-	-	-	-	-	-	-	-	-	-	-	-
525	GCA_012970565.1_ASM1297056v1_genomic	ST395	CP052548.1	9294	ColRNAI	KL2	K2	High	-	-	-	-	-	-	-	-	-	-	-	-	-	-	-	-	-	-	-	-	-	-	-	-	-	-	-	-	-	-	-	-	-	-	-	-	-	-	-	-	-
525	GCA_012970565.1_ASM1297056v1_genomic	ST395	CP052549.1	5010	-	KL2	K2	High	-	-	-	-	-	-	-	-	-	-	-	-	-	-	-	-	-	-	-	-	-	-	-	-	-	-	-	-	-	-	-	-	-	-	-	-	-	-	-	-	-
525	GCA_012970565.1_ASM1297056v1_genomic	ST395	CP052550.1	3511	Col440I,Col440II	KL2	K2	High	-	-	-	-	-	-	-	-	-	-	-	-	-	-	-	-	-	-	-	-	-	-	-	-	-	-	-	-	-	-	-	-	-	-	-	-	-	-	-	-	-
526	GCA_012970585.1_ASM1297058v1_genomic	ST789	CP052552.1	113709	-	KL18	K18	Very high	-	-	-	-	-	-	-	-	-	-	-	-	-	-	-	-	-	-	-	-	-	-	-	-	-	-	-	-	-	-	-	-	-	-	-	-	-	-	-	-	-
526	GCA_012970585.1_ASM1297058v1_genomic	ST789	CP052553.1	91636	IncFIA(HI1),IncFII	KL18	K18	Very high	-	-	-	qnrB1.v2^	-	-	-	-	-	-	-	-	-	-	-	-	-	-	-	-	-	-	-	-	-	-	-	-	-	-	-	-	-	-	-	-	-	-	-	-	-
526	GCA_012970585.1_ASM1297058v1_genomic	ST789	CP052554.1	87818	IncFIA(HI1),IncR	KL18	K18	Very high	aac(6')-Ib-cr.v2;aadA16*;strA.v1*;strB.v1*	-	-	qnrB6^	-	-	catII.2*	arr-3	sul1;sul1;sul2	tet(D)	-	dfrA27	-	-	CTX-M-15	-	-	-	-	-	-	-	-	-	-	-	-	-	-	-	-	-	-	-	-	-	-	-	-	-	-
526	GCA_012970585.1_ASM1297058v1_genomic	ST789	CP052555.1	9294	ColRNAI	KL18	K18	Very high	-	-	-	-	-	-	-	-	-	-	-	-	-	-	-	-	-	-	-	-	-	-	-	-	-	-	-	-	-	-	-	-	-	-	-	-	-	-	-	-	-
526	GCA_012970585.1_ASM1297058v1_genomic	ST789	CP052556.1	2117	-	KL18	K18	Very high	-	-	-	-	-	-	-	-	-	-	-	-	-	-	-	-	-	-	-	-	-	-	-	-	-	-	-	-	-	-	-	-	-	-	-	-	-	-	-	-	-
527	GCA_012970605.1_ASM1297060v1_genomic	ST307	CP052558.1	260706	IncFIB(Mar)	KL102	unknown (KL102)	Very high	aac(6')-Ib'.v2*;aadA2	-	-	qnrB4	-	-	-	-	sul1;sul1	-	-	-	DHA-1;OXA-1*	-	-	-	-	-	-	-	-	-	-	-	-	-	-	-	-	-	-	-	-	-	-	-	-	-	-	-	-
527	GCA_012970605.1_ASM1297060v1_genomic	ST307	CP052559.1	143110	IncFIB(K)	KL102	unknown (KL102)	Very high	aac(3)-IIa.v1^;aac(6')-Ib-cr.v2;strA.v1^;strB.v1	-	-	qnrB1.v2^	-	-	CatB4.v1	-	sul2	tet(A).v1	-	dfrA14.v1^	OXA-1*	-	CTX-M-15	-	-	-	-	-	-	-	-	-	-	-	-	-	-	-	-	-	-	-	-	-	-	-	-	-	-
528	GCA_012970625.1_ASM1297062v1_genomic	ST307	CP052561.1	138127	IncFIB(K)	KL102	unknown (KL102)	Very high	aac(3)-IIa.v1^;aac(6')-Ib-cr.v2;strA.v1^;strB.v1	-	-	qnrB1.v2^	-	-	CatB4.v1	-	sul2	tet(A).v1	-	dfrA14.v1^	OXA-1	-	CTX-M-15	-	-	-	-	-	-	-	-	-	-	-	-	-	-	-	-	-	-	-	-	-	-	-	-	-	-
529	GCA_012970645.1_ASM1297064v1_genomic	ST23	CP052563.1	228146	IncFIB(K),IncHI1B	KL1	K1	Very high	-	-	-	-	-	-	-	-	-	-	-	-	-	-	-	-	-	-	-	-	-	-	-	-	-	-	-	-	1	1	1	1	1	1	4	1	1	2	7	2	rmpA2_8*-54%
529	GCA_012970645.1_ASM1297064v1_genomic	ST23	CP052564.1	85040	IncFIB(pQil),IncFII	KL1	K1	Very high	-	-	-	qnrS1	-	-	-	-	-	-	-	-	TEM-1D.v1^	-	CTX-M-15	-	-	-	-	-	-	-	-	-	-	-	-	-	-	-	-	-	-	-	-	-	-	-	-	-	-
530	GCA_012970685.1_ASM1297068v1_genomic	ST15	CP052566.1	133205	IncFII,IncR	KL24	K24	Very high	aac(6')-Ib-cr.v2;aadA2^	-	-	qnrB1.v2^	-	-	CatB4.v1	-	sul1	-	-	dfrA12;dfrA14.v1^	OXA-1;TEM-1D.v1^	-	CTX-M-15	-	-	-	-	-	-	-	-	-	-	-	-	-	-	-	-	-	-	-	-	-	-	-	-	-	-
530	GCA_012970685.1_ASM1297068v1_genomic	ST15	CP052567.1	8619	ColRNAI	KL24	K24	Very high	-	-	-	-	-	-	-	-	-	-	-	-	-	-	-	-	-	-	-	-	-	-	-	-	-	-	-	-	-	-	-	-	-	-	-	-	-	-	-	-	-
530	GCA_012970685.1_ASM1297068v1_genomic	ST15	CP052568.1	3479	ColRNAI	KL24	K24	Very high	-	-	-	-	-	-	-	-	-	-	-	-	-	-	-	-	-	-	-	-	-	-	-	-	-	-	-	-	-	-	-	-	-	-	-	-	-	-	-	-	-
531	GCA_012970705.1_ASM1297070v1_genomic	ST307	CP052572.1	141542	IncFIB(K)	KL102	unknown (KL102)	Very high	aac(3)-IIa.v1^;aac(6')-Ib-cr.v2;strA.v1^;strB.v1	-	-	qnrB1.v2^	-	-	CatB4.v1	-	sul2	tet(A).v1	-	dfrA14.v1^	OXA-1	-	CTX-M-15	-	-	-	-	-	-	-	-	-	-	-	-	-	-	-	-	-	-	-	-	-	-	-	-	-	-
532	GCA_012972285.1_ASM1297228v1_genomic	ST307	CP052575.1	192688	IncFIB(K),IncFII	KL102	unknown (KL102)	Very high	aac(3)-IIa.v1^;aac(6')-Ib-cr.v2;strA.v1^;strB.v1	-	-	qnrB1.v2^	-	-	CatB4.v1	-	sul2	tet(A).v1	-	dfrA14.v1^	OXA-1;TEM-1D.v1^	-	CTX-M-15^	-	-	-	-	-	-	-	-	-	-	-	-	-	-	-	-	-	-	-	-	-	-	-	-	-	-
532	GCA_012972285.1_ASM1297228v1_genomic	ST307	CP052576.1	100875	-	KL102	unknown (KL102)	Very high	-	-	-	-	-	-	-	-	-	-	-	-	-	-	-	-	-	-	-	-	-	-	-	-	-	-	-	-	-	-	-	-	-	-	-	-	-	-	-	-	-
532	GCA_012972285.1_ASM1297228v1_genomic	ST307	CP052577.1	1543	-	KL102	unknown (KL102)	Very high	-	-	-	-	-	-	-	-	-	-	-	-	-	-	-	-	-	-	-	-	-	-	-	-	-	-	-	-	-	-	-	-	-	-	-	-	-	-	-	-	-
532	GCA_012972285.1_ASM1297228v1_genomic	ST307	CP052578.1	1313	-	KL102	unknown (KL102)	Very high	-	-	-	-	-	-	-	-	-	-	-	-	-	-	-	-	-	-	-	-	-	-	-	-	-	-	-	-	-	-	-	-	-	-	-	-	-	-	-	-	-
532	GCA_012972285.1_ASM1297228v1_genomic	ST307	CP052579.1	1278	-	KL102	unknown (KL102)	Very high	-	-	-	-	-	-	-	-	-	-	-	-	-	-	-	-	-	-	-	-	-	-	-	-	-	-	-	-	-	-	-	-	-	-	-	-	-	-	-	-	-
532	GCA_012972285.1_ASM1297228v1_genomic	ST307	CP052580.1	425	-	KL102	unknown (KL102)	Very high	-	-	-	-	-	-	-	-	-	-	-	-	-	-	-	-	-	-	-	-	-	-	-	-	-	-	-	-	-	-	-	-	-	-	-	-	-	-	-	-	-
532	GCA_012972285.1_ASM1297228v1_genomic	ST307	CP052581.1	313	-	KL102	unknown (KL102)	Very high	-	-	-	-	-	-	-	-	-	-	-	-	-	-	-	-	-	-	-	-	-	-	-	-	-	-	-	-	-	-	-	-	-	-	-	-	-	-	-	-	-
532	GCA_012972285.1_ASM1297228v1_genomic	ST307	CP052582.1	313	-	KL102	unknown (KL102)	Very high	-	-	-	-	-	-	-	-	-	-	-	-	-	-	-	-	-	-	-	-	-	-	-	-	-	-	-	-	-	-	-	-	-	-	-	-	-	-	-	-	-
532	GCA_012972285.1_ASM1297228v1_genomic	ST307	CP052583.1	305	-	KL102	unknown (KL102)	Very high	-	-	-	-	-	-	-	-	-	-	-	-	-	-	-	-	-	-	-	-	-	-	-	-	-	-	-	-	-	-	-	-	-	-	-	-	-	-	-	-	-
532	GCA_012972285.1_ASM1297228v1_genomic	ST307	CP052584.1	235	-	KL102	unknown (KL102)	Very high	-	-	-	-	-	-	-	-	-	-	-	-	-	-	-	-	-	-	-	-	-	-	-	-	-	-	-	-	-	-	-	-	-	-	-	-	-	-	-	-	-
533	GCA_012972055.1_ASM1297205v1_genomic	ST307	CP052597.1	202114	IncFIB(K),IncFII	KL102	unknown (KL102)	Very high	-	-	-	-	-	-	-	-	-	-	-	-	-	-	-	-	-	-	-	-	-	-	-	-	-	-	-	-	-	-	-	-	-	-	-	-	-	-	-	-	-
533	GCA_012972055.1_ASM1297205v1_genomic	ST307	CP052598.1	100875	-	KL102	unknown (KL102)	Very high	-	-	-	-	-	-	-	-	-	-	-	-	-	-	-	-	-	-	-	-	-	-	-	-	-	-	-	-	-	-	-	-	-	-	-	-	-	-	-	-	-
533	GCA_012972055.1_ASM1297205v1_genomic	ST307	CP052599.1	89259	IncFIB(pQil),IncFII	KL102	unknown (KL102)	Very high	-	-	-	qnrS1	-	-	-	-	-	-	-	-	TEM-1D.v1^	-	CTX-M-15	-	-	-	-	-	-	-	-	-	-	-	-	-	-	-	-	-	-	-	-	-	-	-	-	-	-
533	GCA_012972055.1_ASM1297205v1_genomic	ST307	CP052600.1	35554	-	KL102	unknown (KL102)	Very high	-	-	-	-	-	-	-	-	-	-	-	-	-	-	-	-	-	-	-	-	-	-	-	-	-	-	-	-	-	-	-	-	-	-	-	-	-	-	-	-	-
533	GCA_012972055.1_ASM1297205v1_genomic	ST307	CP052601.1	3988	ColRNAI	KL102	unknown (KL102)	Very high	-	-	-	-	-	-	-	-	-	-	-	-	-	-	-	-	-	-	-	-	-	-	-	-	-	-	-	-	-	-	-	-	-	-	-	-	-	-	-	-	-
533	GCA_012972055.1_ASM1297205v1_genomic	ST307	CP052602.1	2877	-	KL102	unknown (KL102)	Very high	-	-	-	-	-	-	-	-	-	-	-	-	-	-	-	-	-	-	-	-	-	-	-	-	-	-	-	-	-	-	-	-	-	-	-	-	-	-	-	-	-
533	GCA_012972055.1_ASM1297205v1_genomic	ST307	CP052603.1	1705	-	KL102	unknown (KL102)	Very high	-	-	-	-	-	-	-	-	-	-	-	-	-	-	-	-	-	-	-	-	-	-	-	-	-	-	-	-	-	-	-	-	-	-	-	-	-	-	-	-	-
533	GCA_012972055.1_ASM1297205v1_genomic	ST307	CP052604.1	313	-	KL102	unknown (KL102)	Very high	-	-	-	-	-	-	-	-	-	-	-	-	-	-	-	-	-	-	-	-	-	-	-	-	-	-	-	-	-	-	-	-	-	-	-	-	-	-	-	-	-
533	GCA_012972055.1_ASM1297205v1_genomic	ST307	CP052605.1	313	-	KL102	unknown (KL102)	Very high	-	-	-	-	-	-	-	-	-	-	-	-	-	-	-	-	-	-	-	-	-	-	-	-	-	-	-	-	-	-	-	-	-	-	-	-	-	-	-	-	-
533	GCA_012972055.1_ASM1297205v1_genomic	ST307	CP052606.1	305	-	KL102	unknown (KL102)	Very high	-	-	-	-	-	-	-	-	-	-	-	-	-	-	-	-	-	-	-	-	-	-	-	-	-	-	-	-	-	-	-	-	-	-	-	-	-	-	-	-	-
533	GCA_012972055.1_ASM1297205v1_genomic	ST307	CP052607.1	235	-	KL102	unknown (KL102)	Very high	-	-	-	-	-	-	-	-	-	-	-	-	-	-	-	-	-	-	-	-	-	-	-	-	-	-	-	-	-	-	-	-	-	-	-	-	-	-	-	-	-
534	GCA_012972045.1_ASM1297204v1_genomic	ST307	CP052609.1	192686	IncFIB(K),IncFII	KL102	unknown (KL102)	Very high	aac(3)-IIa.v1^;aac(6')-Ib-cr.v2;strA.v1^;strB.v1	-	-	qnrB1.v2^	-	-	CatB4.v1	-	sul2	tet(A).v1	-	dfrA14.v1^	OXA-1;TEM-1D.v1^	-	CTX-M-15^	-	-	-	-	-	-	-	-	-	-	-	-	-	-	-	-	-	-	-	-	-	-	-	-	-	-
534	GCA_012972045.1_ASM1297204v1_genomic	ST307	CP052610.1	100875	-	KL102	unknown (KL102)	Very high	-	-	-	-	-	-	-	-	-	-	-	-	-	-	-	-	-	-	-	-	-	-	-	-	-	-	-	-	-	-	-	-	-	-	-	-	-	-	-	-	-
534	GCA_012972045.1_ASM1297204v1_genomic	ST307	CP052611.1	3991	ColRNAI	KL102	unknown (KL102)	Very high	-	-	-	-	-	-	-	-	-	-	-	-	-	-	-	-	-	-	-	-	-	-	-	-	-	-	-	-	-	-	-	-	-	-	-	-	-	-	-	-	-
534	GCA_012972045.1_ASM1297204v1_genomic	ST307	CP052612.1	2877	-	KL102	unknown (KL102)	Very high	-	-	-	-	-	-	-	-	-	-	-	-	-	-	-	-	-	-	-	-	-	-	-	-	-	-	-	-	-	-	-	-	-	-	-	-	-	-	-	-	-
534	GCA_012972045.1_ASM1297204v1_genomic	ST307	CP052613.1	1278	-	KL102	unknown (KL102)	Very high	-	-	-	-	-	-	-	-	-	-	-	-	-	-	-	-	-	-	-	-	-	-	-	-	-	-	-	-	-	-	-	-	-	-	-	-	-	-	-	-	-
534	GCA_012972045.1_ASM1297204v1_genomic	ST307	CP052614.1	425	-	KL102	unknown (KL102)	Very high	-	-	-	-	-	-	-	-	-	-	-	-	-	-	-	-	-	-	-	-	-	-	-	-	-	-	-	-	-	-	-	-	-	-	-	-	-	-	-	-	-
534	GCA_012972045.1_ASM1297204v1_genomic	ST307	CP052615.1	313	-	KL102	unknown (KL102)	Very high	-	-	-	-	-	-	-	-	-	-	-	-	-	-	-	-	-	-	-	-	-	-	-	-	-	-	-	-	-	-	-	-	-	-	-	-	-	-	-	-	-
534	GCA_012972045.1_ASM1297204v1_genomic	ST307	CP052616.1	313	-	KL102	unknown (KL102)	Very high	-	-	-	-	-	-	-	-	-	-	-	-	-	-	-	-	-	-	-	-	-	-	-	-	-	-	-	-	-	-	-	-	-	-	-	-	-	-	-	-	-
534	GCA_012972045.1_ASM1297204v1_genomic	ST307	CP052617.1	305	-	KL102	unknown (KL102)	Very high	-	-	-	-	-	-	-	-	-	-	-	-	-	-	-	-	-	-	-	-	-	-	-	-	-	-	-	-	-	-	-	-	-	-	-	-	-	-	-	-	-
534	GCA_012972045.1_ASM1297204v1_genomic	ST307	CP052618.1	235	-	KL102	unknown (KL102)	Very high	-	-	-	-	-	-	-	-	-	-	-	-	-	-	-	-	-	-	-	-	-	-	-	-	-	-	-	-	-	-	-	-	-	-	-	-	-	-	-	-	-
535	GCA_012972085.1_ASM1297208v1_genomic	ST789	CP052620.1	210392	IncFIB(K),IncFII	KL18	K18	Very high	-	-	-	-	-	-	-	-	-	-	-	-	-	-	-	-	-	-	-	-	-	-	-	-	-	-	-	-	-	-	-	-	-	-	-	-	-	-	-	-	-
535	GCA_012972085.1_ASM1297208v1_genomic	ST789	CP052621.1	114775	-	KL18	K18	Very high	-	-	-	-	-	-	-	-	-	-	-	-	-	-	-	-	-	-	-	-	-	-	-	-	-	-	-	-	-	-	-	-	-	-	-	-	-	-	-	-	-
535	GCA_012972085.1_ASM1297208v1_genomic	ST789	CP052622.1	88165	IncFIA(HI1),IncR	KL18	K18	Very high	aac(6')-Ib-cr.v2;aadA16*	-	-	-	-	-	-	arr-3	sul1	-	-	dfrA27	-	-	CTX-M-15	-	-	-	-	-	-	-	-	-	-	-	-	-	-	-	-	-	-	-	-	-	-	-	-	-	-
535	GCA_012972085.1_ASM1297208v1_genomic	ST789	CP052623.1	9294	ColRNAI	KL18	K18	Very high	-	-	-	-	-	-	-	-	-	-	-	-	-	-	-	-	-	-	-	-	-	-	-	-	-	-	-	-	-	-	-	-	-	-	-	-	-	-	-	-	-
535	GCA_012972085.1_ASM1297208v1_genomic	ST789	CP052624.1	4654	Col440I	KL18	K18	Very high	-	-	-	-	-	-	-	-	-	-	-	-	-	-	-	-	-	-	-	-	-	-	-	-	-	-	-	-	-	-	-	-	-	-	-	-	-	-	-	-	-
535	GCA_012972085.1_ASM1297208v1_genomic	ST789	CP052625.1	2762	Col440I	KL18	K18	Very high	-	-	-	-	-	-	-	-	-	-	-	-	-	-	-	-	-	-	-	-	-	-	-	-	-	-	-	-	-	-	-	-	-	-	-	-	-	-	-	-	-
535	GCA_012972085.1_ASM1297208v1_genomic	ST789	CP052626.1	1952	-	KL18	K18	Very high	-	-	-	-	-	-	-	-	-	-	-	-	-	-	-	-	-	-	-	-	-	-	-	-	-	-	-	-	-	-	-	-	-	-	-	-	-	-	-	-	-
536	GCA_012972125.1_ASM1297212v1_genomic	ST789	CP052628.1	210392	IncFIB(K),IncFII	KL18	K18	Very high	-	-	-	-	-	-	-	-	-	-	-	-	-	-	-	-	-	-	-	-	-	-	-	-	-	-	-	-	-	-	-	-	-	-	-	-	-	-	-	-	-
536	GCA_012972125.1_ASM1297212v1_genomic	ST789	CP052629.1	113709	-	KL18	K18	Very high	-	-	-	-	-	-	-	-	-	-	-	-	-	-	-	-	-	-	-	-	-	-	-	-	-	-	-	-	-	-	-	-	-	-	-	-	-	-	-	-	-
536	GCA_012972125.1_ASM1297212v1_genomic	ST789	CP052630.1	94972	IncFIA(HI1),IncR	KL18	K18	Very high	aac(6')-Ib-cr.v2;aadA16*	-	-	qnrB6^	-	-	-	arr-3	sul1;sul1	-	-	dfrA27	-	-	CTX-M-15	-	-	-	-	-	-	-	-	-	-	-	-	-	-	-	-	-	-	-	-	-	-	-	-	-	-
536	GCA_012972125.1_ASM1297212v1_genomic	ST789	CP052631.1	9294	ColRNAI	KL18	K18	Very high	-	-	-	-	-	-	-	-	-	-	-	-	-	-	-	-	-	-	-	-	-	-	-	-	-	-	-	-	-	-	-	-	-	-	-	-	-	-	-	-	-
536	GCA_012972125.1_ASM1297212v1_genomic	ST789	CP052632.1	4654	Col440I	KL18	K18	Very high	-	-	-	-	-	-	-	-	-	-	-	-	-	-	-	-	-	-	-	-	-	-	-	-	-	-	-	-	-	-	-	-	-	-	-	-	-	-	-	-	-
536	GCA_012972125.1_ASM1297212v1_genomic	ST789	CP052633.1	2762	Col440I	KL18	K18	Very high	-	-	-	-	-	-	-	-	-	-	-	-	-	-	-	-	-	-	-	-	-	-	-	-	-	-	-	-	-	-	-	-	-	-	-	-	-	-	-	-	-
536	GCA_012972125.1_ASM1297212v1_genomic	ST789	CP052634.1	1952	-	KL18	K18	Very high	-	-	-	-	-	-	-	-	-	-	-	-	-	-	-	-	-	-	-	-	-	-	-	-	-	-	-	-	-	-	-	-	-	-	-	-	-	-	-	-	-
537	GCA_012972165.1_ASM1297216v1_genomic	ST789	CP052655.1	188675	IncFIB(K),IncFII	KL18	K18	Very high	-	-	-	-	-	-	-	-	-	-	-	-	-	-	-	-	-	-	-	-	-	-	-	-	-	-	-	-	-	-	-	-	-	-	-	-	-	-	-	-	-
537	GCA_012972165.1_ASM1297216v1_genomic	ST789	CP052656.1	113688	-	KL18	K18	Very high	-	-	-	-	-	-	-	-	-	-	-	-	-	-	-	-	-	-	-	-	-	-	-	-	-	-	-	-	-	-	-	-	-	-	-	-	-	-	-	-	-
537	GCA_012972165.1_ASM1297216v1_genomic	ST789	CP052657.1	73333	IncFIA(HI1),IncR	KL18	K18	Very high	aac(6')-Ib-cr.v2;aadA16*;strA.v1*;strB.v1*	-	-	-	-	-	catII.2*	arr-3	sul1;sul2	-	-	dfrA27	-	-	CTX-M-15	-	-	-	-	-	-	-	-	-	-	-	-	-	-	-	-	-	-	-	-	-	-	-	-	-	-
537	GCA_012972165.1_ASM1297216v1_genomic	ST789	CP052658.1	10122	ColRNAI	KL18	K18	Very high	-	-	-	-	-	-	-	-	-	-	-	-	-	-	-	-	-	-	-	-	-	-	-	-	-	-	-	-	-	-	-	-	-	-	-	-	-	-	-	-	-
537	GCA_012972165.1_ASM1297216v1_genomic	ST789	CP052659.1	4654	Col440I	KL18	K18	Very high	-	-	-	-	-	-	-	-	-	-	-	-	-	-	-	-	-	-	-	-	-	-	-	-	-	-	-	-	-	-	-	-	-	-	-	-	-	-	-	-	-
537	GCA_012972165.1_ASM1297216v1_genomic	ST789	CP052660.1	2762	Col440I	KL18	K18	Very high	-	-	-	-	-	-	-	-	-	-	-	-	-	-	-	-	-	-	-	-	-	-	-	-	-	-	-	-	-	-	-	-	-	-	-	-	-	-	-	-	-
537	GCA_012972165.1_ASM1297216v1_genomic	ST789	CP052661.1	1952	-	KL18	K18	Very high	-	-	-	-	-	-	-	-	-	-	-	-	-	-	-	-	-	-	-	-	-	-	-	-	-	-	-	-	-	-	-	-	-	-	-	-	-	-	-	-	-
538	GCA_012972395.1_ASM1297239v1_genomic	ST147	CP052663.1	209119	-	KL64	K64	Perfect	-	-	-	-	-	-	-	-	-	-	-	-	-	-	-	-	-	-	-	-	-	-	-	-	-	-	-	-	-	-	-	-	-	-	-	-	-	-	-	-	-
538	GCA_012972395.1_ASM1297239v1_genomic	ST147	CP052664.1	207838	IncFIB(K)	KL64	K64	Perfect	-	-	-	-	-	-	-	-	-	-	-	-	-	-	-	-	-	-	-	-	-	-	-	-	-	-	-	-	-	-	-	-	-	-	-	-	-	-	-	-	-
538	GCA_012972395.1_ASM1297239v1_genomic	ST147	CP052665.1	129220	IncFII	KL64	K64	Perfect	strA.v1^;strB.v1	-	-	qnrB1.v2^	-	-	-	-	sul2	tet(A).v1	-	dfrA14.v1^	TEM-1D.v1^	-	CTX-M-15	-	-	-	-	-	-	-	-	-	-	-	-	-	-	-	-	-	-	-	-	-	-	-	-	-	-
538	GCA_012972395.1_ASM1297239v1_genomic	ST147	CP052666.1	42070	IncR	KL64	K64	Perfect	strA.v1^;strB.v1	-	-	-	-	-	-	-	sul2	-	-	-	TEM-1D.v1^	-	CTX-M-15	-	-	-	-	-	-	-	-	-	-	-	-	-	-	-	-	-	-	-	-	-	-	-	-	-	-
538	GCA_012972395.1_ASM1297239v1_genomic	ST147	CP052667.1	35553	-	KL64	K64	Perfect	-	-	-	-	-	-	-	-	-	-	-	-	-	-	-	-	-	-	-	-	-	-	-	-	-	-	-	-	-	-	-	-	-	-	-	-	-	-	-	-	-
538	GCA_012972395.1_ASM1297239v1_genomic	ST147	CP052668.1	5805	-	KL64	K64	Perfect	-	-	-	-	-	-	-	-	-	-	-	-	-	-	-	-	-	-	-	-	-	-	-	-	-	-	-	-	-	-	-	-	-	-	-	-	-	-	-	-	-
538	GCA_012972395.1_ASM1297239v1_genomic	ST147	CP052669.1	356	-	KL64	K64	Perfect	-	-	-	-	-	-	-	-	-	-	-	-	-	-	-	-	-	-	-	-	-	-	-	-	-	-	-	-	-	-	-	-	-	-	-	-	-	-	-	-	-
538	GCA_012972395.1_ASM1297239v1_genomic	ST147	CP052670.1	279	-	KL64	K64	Perfect	-	-	-	-	-	-	-	-	-	-	-	-	-	-	-	-	-	-	-	-	-	-	-	-	-	-	-	-	-	-	-	-	-	-	-	-	-	-	-	-	-
539	GCA_012972405.1_ASM1297240v1_genomic	ST789	CP052672.1	313669	IncFIB(K),IncFIB(pKPHS1),IncFII	KL18	K18	Very high	-	-	-	-	-	-	-	-	-	-	-	-	-	-	-	-	-	-	-	-	-	-	-	-	-	-	-	-	-	-	-	-	-	-	-	-	-	-	-	-	-
539	GCA_012972405.1_ASM1297240v1_genomic	ST789	CP052673.1	57885	IncFIA(HI1),IncR	KL18	K18	Very high	aac(6')-Ib-cr.v2;aadA16*	-	-	-	-	-	-	arr-3	sul1	-	-	dfrA27	-	-	CTX-M-15	-	-	-	-	-	-	-	-	-	-	-	-	-	-	-	-	-	-	-	-	-	-	-	-	-	-
539	GCA_012972405.1_ASM1297240v1_genomic	ST789	CP052674.1	10071	ColRNAI	KL18	K18	Very high	-	-	-	-	-	-	-	-	-	-	-	-	-	-	-	-	-	-	-	-	-	-	-	-	-	-	-	-	-	-	-	-	-	-	-	-	-	-	-	-	-
539	GCA_012972405.1_ASM1297240v1_genomic	ST789	CP052675.1	4654	Col440I	KL18	K18	Very high	-	-	-	-	-	-	-	-	-	-	-	-	-	-	-	-	-	-	-	-	-	-	-	-	-	-	-	-	-	-	-	-	-	-	-	-	-	-	-	-	-
539	GCA_012972405.1_ASM1297240v1_genomic	ST789	CP052676.1	3511	Col440I,Col440II	KL18	K18	Very high	-	-	-	-	-	-	-	-	-	-	-	-	-	-	-	-	-	-	-	-	-	-	-	-	-	-	-	-	-	-	-	-	-	-	-	-	-	-	-	-	-
539	GCA_012972405.1_ASM1297240v1_genomic	ST789	CP052677.1	2762	Col440I	KL18	K18	Very high	-	-	-	-	-	-	-	-	-	-	-	-	-	-	-	-	-	-	-	-	-	-	-	-	-	-	-	-	-	-	-	-	-	-	-	-	-	-	-	-	-
539	GCA_012972405.1_ASM1297240v1_genomic	ST789	CP052678.1	1952	-	KL18	K18	Very high	-	-	-	-	-	-	-	-	-	-	-	-	-	-	-	-	-	-	-	-	-	-	-	-	-	-	-	-	-	-	-	-	-	-	-	-	-	-	-	-	-
540	GCA_012972385.1_ASM1297238v1_genomic	ST789	CP052680.1	196307	IncFIB(K),IncFII	KL18	K18	Very high	-	-	-	-	-	-	-	-	-	-	-	-	-	-	-	-	-	-	-	-	-	-	-	-	-	-	-	-	-	-	-	-	-	-	-	-	-	-	-	-	-
540	GCA_012972385.1_ASM1297238v1_genomic	ST789	CP052681.1	113709	-	KL18	K18	Very high	-	-	-	-	-	-	-	-	-	-	-	-	-	-	-	-	-	-	-	-	-	-	-	-	-	-	-	-	-	-	-	-	-	-	-	-	-	-	-	-	-
540	GCA_012972385.1_ASM1297238v1_genomic	ST789	CP052682.1	61838	IncFIA(HI1),IncR	KL18	K18	Very high	aac(6')-Ib-cr.v2;aadA16*	-	-	qnrB6^	-	-	-	arr-3	sul1;sul1	-	-	dfrA27	-	-	CTX-M-15	-	-	-	-	-	-	-	-	-	-	-	-	-	-	-	-	-	-	-	-	-	-	-	-	-	-
540	GCA_012972385.1_ASM1297238v1_genomic	ST789	CP052683.1	10071	ColRNAI	KL18	K18	Very high	-	-	-	-	-	-	-	-	-	-	-	-	-	-	-	-	-	-	-	-	-	-	-	-	-	-	-	-	-	-	-	-	-	-	-	-	-	-	-	-	-
540	GCA_012972385.1_ASM1297238v1_genomic	ST789	CP052684.1	4654	Col440I	KL18	K18	Very high	-	-	-	-	-	-	-	-	-	-	-	-	-	-	-	-	-	-	-	-	-	-	-	-	-	-	-	-	-	-	-	-	-	-	-	-	-	-	-	-	-
540	GCA_012972385.1_ASM1297238v1_genomic	ST789	CP052685.1	2762	Col440I	KL18	K18	Very high	-	-	-	-	-	-	-	-	-	-	-	-	-	-	-	-	-	-	-	-	-	-	-	-	-	-	-	-	-	-	-	-	-	-	-	-	-	-	-	-	-
540	GCA_012972385.1_ASM1297238v1_genomic	ST789	CP052686.1	1952	-	KL18	K18	Very high	-	-	-	-	-	-	-	-	-	-	-	-	-	-	-	-	-	-	-	-	-	-	-	-	-	-	-	-	-	-	-	-	-	-	-	-	-	-	-	-	-
541	GCA_012972445.1_ASM1297244v1_genomic	ST789	CP052688.1	162985	IncFIB(K),IncFII	KL18	K18	Very high	-	-	-	-	-	-	-	-	-	-	-	-	-	-	-	-	-	-	-	-	-	-	-	-	-	-	-	-	-	-	-	-	-	-	-	-	-	-	-	-	-
541	GCA_012972445.1_ASM1297244v1_genomic	ST789	CP052689.1	113689	-	KL18	K18	Very high	-	-	-	-	-	-	-	-	-	-	-	-	-	-	-	-	-	-	-	-	-	-	-	-	-	-	-	-	-	-	-	-	-	-	-	-	-	-	-	-	-
541	GCA_012972445.1_ASM1297244v1_genomic	ST789	CP052690.1	80827	IncFIA(HI1),IncR	KL18	K18	Very high	aac(6')-Ib-cr.v2;aadA16*;strA.v1*;strB.v1*	-	-	qnrB6^	-	-	catII.2*	arr-3	sul1;sul2	tet(D)	-	dfrA27	-	-	CTX-M-15	-	-	-	-	-	-	-	-	-	-	-	-	-	-	-	-	-	-	-	-	-	-	-	-	-	-
541	GCA_012972445.1_ASM1297244v1_genomic	ST789	CP052691.1	10071	ColRNAI	KL18	K18	Very high	-	-	-	-	-	-	-	-	-	-	-	-	-	-	-	-	-	-	-	-	-	-	-	-	-	-	-	-	-	-	-	-	-	-	-	-	-	-	-	-	-
541	GCA_012972445.1_ASM1297244v1_genomic	ST789	CP052692.1	4654	Col440I	KL18	K18	Very high	-	-	-	-	-	-	-	-	-	-	-	-	-	-	-	-	-	-	-	-	-	-	-	-	-	-	-	-	-	-	-	-	-	-	-	-	-	-	-	-	-
541	GCA_012972445.1_ASM1297244v1_genomic	ST789	CP052693.1	2762	Col440I	KL18	K18	Very high	-	-	-	-	-	-	-	-	-	-	-	-	-	-	-	-	-	-	-	-	-	-	-	-	-	-	-	-	-	-	-	-	-	-	-	-	-	-	-	-	-
541	GCA_012972445.1_ASM1297244v1_genomic	ST789	CP052694.1	1952	-	KL18	K18	Very high	-	-	-	-	-	-	-	-	-	-	-	-	-	-	-	-	-	-	-	-	-	-	-	-	-	-	-	-	-	-	-	-	-	-	-	-	-	-	-	-	-
541	GCA_012972445.1_ASM1297244v1_genomic	ST789	CP052695.1	828	-	KL18	K18	Very high	-	-	-	-	-	-	-	-	-	-	-	-	-	-	-	-	-	-	-	-	-	-	-	-	-	-	-	-	-	-	-	-	-	-	-	-	-	-	-	-	-
541	GCA_012972445.1_ASM1297244v1_genomic	ST789	CP052696.1	433	-	KL18	K18	Very high	-	-	-	-	-	-	-	-	-	-	-	-	-	-	-	-	-	-	-	-	-	-	-	-	-	-	-	-	-	-	-	-	-	-	-	-	-	-	-	-	-
541	GCA_012972445.1_ASM1297244v1_genomic	ST789	CP052697.1	324	-	KL18	K18	Very high	-	-	-	-	-	-	-	-	-	-	-	-	-	-	-	-	-	-	-	-	-	-	-	-	-	-	-	-	-	-	-	-	-	-	-	-	-	-	-	-	-
542	GCA_012972345.1_ASM1297234v1_genomic	ST789	CP052699.1	213940	IncFIB(K),IncFII	KL18	K18	Very high	-	-	-	-	-	-	-	-	-	-	-	-	-	-	-	-	-	-	-	-	-	-	-	-	-	-	-	-	-	-	-	-	-	-	-	-	-	-	-	-	-
542	GCA_012972345.1_ASM1297234v1_genomic	ST789	CP052700.1	113709	-	KL18	K18	Very high	-	-	-	-	-	-	-	-	-	-	-	-	-	-	-	-	-	-	-	-	-	-	-	-	-	-	-	-	-	-	-	-	-	-	-	-	-	-	-	-	-
542	GCA_012972345.1_ASM1297234v1_genomic	ST789	CP052701.1	61836	IncFIA(HI1),IncR	KL18	K18	Very high	aac(6')-Ib-cr.v2;aadA16*	-	-	qnrB6^	-	-	-	arr-3	sul1;sul1	-	-	dfrA27	-	-	CTX-M-15	-	-	-	-	-	-	-	-	-	-	-	-	-	-	-	-	-	-	-	-	-	-	-	-	-	-
542	GCA_012972345.1_ASM1297234v1_genomic	ST789	CP052702.1	10071	ColRNAI	KL18	K18	Very high	-	-	-	-	-	-	-	-	-	-	-	-	-	-	-	-	-	-	-	-	-	-	-	-	-	-	-	-	-	-	-	-	-	-	-	-	-	-	-	-	-
542	GCA_012972345.1_ASM1297234v1_genomic	ST789	CP052703.1	4654	Col440I	KL18	K18	Very high	-	-	-	-	-	-	-	-	-	-	-	-	-	-	-	-	-	-	-	-	-	-	-	-	-	-	-	-	-	-	-	-	-	-	-	-	-	-	-	-	-
542	GCA_012972345.1_ASM1297234v1_genomic	ST789	CP052704.1	2762	Col440I	KL18	K18	Very high	-	-	-	-	-	-	-	-	-	-	-	-	-	-	-	-	-	-	-	-	-	-	-	-	-	-	-	-	-	-	-	-	-	-	-	-	-	-	-	-	-
542	GCA_012972345.1_ASM1297234v1_genomic	ST789	CP052705.1	1952	-	KL18	K18	Very high	-	-	-	-	-	-	-	-	-	-	-	-	-	-	-	-	-	-	-	-	-	-	-	-	-	-	-	-	-	-	-	-	-	-	-	-	-	-	-	-	-
543	GCA_012972305.1_ASM1297230v1_genomic	ST307	CP052728.1	221763	-	KL102	unknown (KL102)	Very high	-	-	-	-	-	-	-	-	sul1	-	-	-	-	-	-	-	-	-	-	-	-	-	-	-	-	-	-	-	-	-	-	-	-	-	-	-	-	-	-	-	-
543	GCA_012972305.1_ASM1297230v1_genomic	ST307	CP052729.1	202199	IncFIB(K),IncFII	KL102	unknown (KL102)	Very high	-	-	-	-	-	-	-	-	-	-	-	-	-	-	-	-	-	-	-	-	-	-	-	-	-	-	-	-	-	-	-	-	-	-	-	-	-	-	-	-	-
543	GCA_012972305.1_ASM1297230v1_genomic	ST307	CP052730.1	89259	IncFIB(pQil),IncFII	KL102	unknown (KL102)	Very high	-	-	-	qnrS1	-	-	-	-	-	-	-	-	TEM-1D.v1^	-	CTX-M-15	-	-	-	-	-	-	-	-	-	-	-	-	-	-	-	-	-	-	-	-	-	-	-	-	-	-
543	GCA_012972305.1_ASM1297230v1_genomic	ST307	CP052731.1	35554	-	KL102	unknown (KL102)	Very high	-	-	-	-	-	-	-	-	-	-	-	-	-	-	-	-	-	-	-	-	-	-	-	-	-	-	-	-	-	-	-	-	-	-	-	-	-	-	-	-	-
543	GCA_012972305.1_ASM1297230v1_genomic	ST307	CP052732.1	21058	-	KL102	unknown (KL102)	Very high	aadA2^	-	-	qnrA1^	-	-	-	-	sul1	-	-	dfrA12	TEM-1D.v1^	-	CTX-M-15	-	-	-	-	-	-	-	-	-	-	-	-	-	-	-	-	-	-	-	-	-	-	-	-	-	-
543	GCA_012972305.1_ASM1297230v1_genomic	ST307	CP052733.1	3991	ColRNAI	KL102	unknown (KL102)	Very high	-	-	-	-	-	-	-	-	-	-	-	-	-	-	-	-	-	-	-	-	-	-	-	-	-	-	-	-	-	-	-	-	-	-	-	-	-	-	-	-	-
543	GCA_012972305.1_ASM1297230v1_genomic	ST307	CP052734.1	2154	-	KL102	unknown (KL102)	Very high	-	-	-	-	-	-	-	-	-	-	-	-	-	-	-	-	-	-	-	-	-	-	-	-	-	-	-	-	-	-	-	-	-	-	-	-	-	-	-	-	-
543	GCA_012972305.1_ASM1297230v1_genomic	ST307	CP052735.1	1134	-	KL102	unknown (KL102)	Very high	-	-	-	-	-	-	-	-	sul1	-	-	-	-	-	-	-	-	-	-	-	-	-	-	-	-	-	-	-	-	-	-	-	-	-	-	-	-	-	-	-	-
544	GCA_012972325.1_ASM1297232v1_genomic	ST789	CP052737.1	269331	-	KL18	K18	Very high	-	-	-	-	-	-	-	-	-	-	-	-	-	-	-	-	-	-	-	-	-	-	-	-	-	-	-	-	-	-	-	-	-	-	-	-	-	-	-	-	-
544	GCA_012972325.1_ASM1297232v1_genomic	ST789	CP052738.1	187478	IncFIB(K),IncFII	KL18	K18	Very high	-	-	-	-	-	-	-	-	-	-	-	-	-	-	-	-	-	-	-	-	-	-	-	-	-	-	-	-	-	-	-	-	-	-	-	-	-	-	-	-	-
544	GCA_012972325.1_ASM1297232v1_genomic	ST789	CP052739.1	113688	-	KL18	K18	Very high	-	-	-	-	-	-	-	-	-	-	-	-	-	-	-	-	-	-	-	-	-	-	-	-	-	-	-	-	-	-	-	-	-	-	-	-	-	-	-	-	-
544	GCA_012972325.1_ASM1297232v1_genomic	ST789	CP052740.1	51480	IncFIA(HI1),IncR	KL18	K18	Very high	strA.v1*;strB.v1*	-	-	-	-	-	catII.2*	-	sul2	-	-	-	-	-	CTX-M-15	-	-	-	-	-	-	-	-	-	-	-	-	-	-	-	-	-	-	-	-	-	-	-	-	-	-
544	GCA_012972325.1_ASM1297232v1_genomic	ST789	CP052741.1	10085	ColRNAI	KL18	K18	Very high	-	-	-	-	-	-	-	-	-	-	-	-	-	-	-	-	-	-	-	-	-	-	-	-	-	-	-	-	-	-	-	-	-	-	-	-	-	-	-	-	-
544	GCA_012972325.1_ASM1297232v1_genomic	ST789	CP052742.1	4654	Col440I	KL18	K18	Very high	-	-	-	-	-	-	-	-	-	-	-	-	-	-	-	-	-	-	-	-	-	-	-	-	-	-	-	-	-	-	-	-	-	-	-	-	-	-	-	-	-
544	GCA_012972325.1_ASM1297232v1_genomic	ST789	CP052743.1	2762	Col440I	KL18	K18	Very high	-	-	-	-	-	-	-	-	-	-	-	-	-	-	-	-	-	-	-	-	-	-	-	-	-	-	-	-	-	-	-	-	-	-	-	-	-	-	-	-	-
544	GCA_012972325.1_ASM1297232v1_genomic	ST789	CP052744.1	1952	-	KL18	K18	Very high	-	-	-	-	-	-	-	-	-	-	-	-	-	-	-	-	-	-	-	-	-	-	-	-	-	-	-	-	-	-	-	-	-	-	-	-	-	-	-	-	-
545	GCA_016804025.1_ASM1680402v1_genomic	ST11	CP053017.1	169824	IncFII(pHN7A8),IncR	KL47	K47	Very high	rmtB	-	fosA3	-	-	-	catII.2*	-	-	-	-	-	TEM-1D.v1^	-	CTX-M-65	-	KPC-2	-	-	-	-	-	-	-	-	-	-	-	-	-	-	-	-	-	-	-	-	-	-	-	-
[truncated: 1,267 more rows]
