# Supplementary material for: Prevalence of hypervirulent and carbapenem-resistant Klebsiella pneumoniae under divergent evolutionary patterns
Source: Emerg Microbes Infect. 2022 Aug 5;11(1):1936–49. doi: 10.1080/22221751.2022.2103454 (PMC9359173; doi:10.1080/22221751.2022.2103454)
Supplement: Supplemental Material [file TEMI_A_2103454_SM8825.zip › Supplementary_Materials/Supplementary_Table_S3.xlsx]

## Sheet: Supplementary Table S3
Supplementary Table S3. HvKp strains of all 890 genomes.
Genome number	strain	ST	CRKP or hvKp	ID	length	replicon	AGly_acquired	Col_acquired	Fcyn_acquired	Flq_acquired	Gly_acquired	MLS_acquired	Phe_acquired	Rif_acquired	Sul_acquired	Tet_acquired	Tgc_acquired	Tmt_acquired	Bla_acquired	Bla_inhR_acquired	Bla_ESBL_acquired	Bla_ESBL_inhR_acquired	Bla_Carb_acquired	ybtS	ybtX	ybtQ	ybtP	ybtA	irp2	irp1	ybtU	ybtT	ybtE	fyuA	iucA	iucB	iucC	iucD	iutA	iroB	iroC	iroD	iroN	rmpA	rmpD	rmpC	rmpA2
1	GCA_000009885.1_ASM988v1_genomic	ST23	hvKp	AP006726.1	224152	IncFIB(K),IncHI1B	-	-	-	-	-	-	-	-	-	-	-	-	-	-	-	-	-	-	-	-	-	-	-	-	-	-	-	-	1	1	1	1	1	1	2	1	1	2	2	2	rmpA2_3-47%
18	GCA_000220485.1_ASM22048v1_genomic	ST375	hvKp	CP002911.1	202852	IncFIB(K),IncHI1B	-	-	-	-	-	-	-	-	-	-	-	-	-	-	-	-	-	-	-	-	-	-	-	-	-	-	-	-	10	1	8	9	11	1	15	1	7	17	25*-58%	2	rmpA2_5-54%
54	GCA_001530015.1_ASM153001v1_genomic	ST374	hvKp	CP014009.1	224263	IncFIB(K),IncHI1B	-	-	-	-	-	-	-	-	-	-	-	-	-	-	-	-	-	-	-	-	-	-	-	-	-	-	-	-	1	1*	1	1	1	1	4	1	1	2	2	2	rmpA2_5-54%
55	GCA_001529935.1_ASM152993v1_genomic	ST23	hvKp	CP014011.1	228907	IncFIB(K),IncHI1B	-	-	-	-	-	-	-	-	-	-	-	-	-	-	-	-	-	-	-	-	-	-	-	-	-	-	-	-	1	1	1	1	1	1	4	1	1	2	3	2	rmpA2_5-54%
73	GCA_001708225.1_ASM170822v1_genomic	ST23	hvKp	CP016815.1	212770	IncFIB(K),IncHI1B	-	-	-	-	-	-	-	-	-	-	-	-	-	-	-	-	-	-	-	-	-	-	-	-	-	-	-	-	1	1	1	1	1	1	4	1	1*	5-54%	2	2	rmpA2_5-54%
80	GCA_001902335.1_ASM190233v1_genomic	ST23	hvKp	CP018338.1	202175	IncFIB(K)	-	-	-	-	-	-	-	-	-	-	-	-	-	-	-	-	-	-	-	-	-	-	-	-	-	-	-	-	1	1	1	1	1	-	-	-	-	5-54%	28*-58%	2	rmpA2_8*-60%
104	GCA_002163895.1_ASM216389v1_genomic	ST23	hvKp	CP019049.1	228613	IncFIB(K),IncHI1B	-	-	-	-	-	-	-	-	-	-	-	-	-	-	-	-	-	-	-	-	-	-	-	-	-	-	-	-	1	1	1	1	1	1*	-	15*	14*	52*	2	6*	rmpA2_6-60%
107	GCA_001939885.2_ASM193988v2_genomic	ST485	hvKp	CP019161.1	261986	IncFIB(K),IncHI1B	-	-	-	-	-	-	-	-	-	-	-	-	-	-	-	-	-	23	27	30	18	13	65	61	9	18	26	35	1	1	1	1	10	1	1	1	1	2	2	2	rmpA2_6*-47%
145	GCA_002307335.2_ASM230733v2_genomic	ST2849	hvKp	CP023135.2	211454	IncFIB(K)	-	-	-	-	-	-	-	-	-	-	-	-	-	-	-	-	-	-	-	-	-	-	-	-	-	-	-	-	1*	1*-26%	1*-62%	1*	1*-10%	1*-15%	1*-2%	1*-23%	1*-11%	4*-38%	2*-60%	2*-21%	rmpA2_8*-47%
152	GCA_003203435.1_ASM320343v1_genomic	ST11	hvKp	CP023723.1	297984	IncFIB(Mar),IncHI1B	-	-	-	-	-	-	-	-	-	-	-	-	-	-	-	-	-	-	-	-	-	-	-	-	-	-	-	-	1	1	1*	1	1	1	1*	1	1	22	2	2	rmpA2_8*
164	GCA_002752955.1_ASM275295v1_genomic	ST45	hvKp	CP024459.1	211313	IncFIB(K),IncFII	aac(3)-IIa.v1^;strA.v1^;strB.v1	-	-	-	-	-	floR.v2*	-	sul2	tet(A).v2	-	-	-	-	-	-	-	-	-	-	-	-	-	-	-	-	-	-	9-2%	11	12	8*	17	-	-	-	-	-	-	-	-
176	GCA_003932915.1_ASM393291v1_genomic	ST65	hvKp	CP024708.1	237216	IncFIB(K),IncHI1B	-	-	-	-	-	-	-	-	-	-	-	-	-	-	-	-	-	-	-	-	-	-	-	-	-	-	-	-	1	1	1	1	1	1	13	1	1	2	4-0%	2	rmpA2_6*-47%
184	GCA_002813595.1_ASM281359v1_genomic	ST23	hvKp	CP025081.1	231583	IncFIB(K),IncHI1B	-	-	-	-	-	-	-	-	-	-	-	-	-	-	-	-	-	-	-	-	-	-	-	-	-	-	-	-	1	1	1	1	1	1	4	1	1	2	2	2	rmpA2_6*-47%
190	GCA_002848585.1_ASM284858v1_genomic	ST11	hvKp	CP025462.1	261706	IncFIB(Mar),IncHI1B	aac(3)-IId^	-	-	-	-	mphA	-	-	-	-	-	-	TEM-1D.v1^	-	-	-	-	-	-	-	-	-	-	-	-	-	-	-	1	1	1	1	1	-	-	-	-	-	-	-	rmpA2_8-60%
194	GCA_002870905.1_ASM287090v1_genomic	ST23	hvKp	CP025632.1	169967	IncFIB(K),IncHI1B	-	-	-	-	-	-	-	-	-	-	-	-	-	-	-	-	-	-	-	-	-	-	-	-	-	-	-	-	1	1	1	1	1	1	4	1	1	-	-	2	rmpA2_8*-60%
195	GCA_002870925.1_ASM287092v1_genomic	ST23	hvKp	CP025634.1	172768	IncFIB(K),IncHI1B	-	-	-	-	-	-	-	-	-	-	-	-	-	-	-	-	-	-	-	-	-	-	-	-	-	-	-	-	1	1	1	1	1	1	4	1	1	2	3	2	rmpA2_5-54%
196	GCA_002870865.1_ASM287086v1_genomic	ST485	hvKp	CP025638.1	153586	IncFIB(K),IncHI1B	-	-	-	-	-	-	-	-	-	-	-	-	-	-	-	-	-	-	-	-	-	-	-	-	-	-	-	-	1	1	1	1	10	1	1	1	1	2	2	2	rmpA2_6*-47%
197	GCA_002870885.1_ASM287088v1_genomic	ST23	hvKp	CP025640.1	190470	IncHI1B	-	-	-	-	-	-	-	-	-	-	-	-	-	-	-	-	-	-	-	-	-	-	-	-	-	-	-	-	1	1	1	1	1	-	-	-	-	-	-	-	rmpA2_8-60%
198	GCA_002870945.1_ASM287094v1_genomic	ST1941	hvKp	CP025642.1	197806	IncFIB(K),IncHI1B	-	-	-	-	-	-	-	-	-	-	-	-	-	-	-	-	-	-	-	-	-	-	-	-	-	-	-	-	1	1	1	1	1	1	4	1	1	2	2	2*-68%	rmpA2_6*-47%
203	GCA_009497695.1_ASM949769v1_genomic	ST23	hvKp	CP026012.1	224152	IncFIB(K),IncHI1B	-	-	-	-	-	-	-	-	-	-	-	-	-	-	-	-	-	-	-	-	-	-	-	-	-	-	-	-	1	1	1	1	1	1	2	1	1	2	2	2	rmpA2_3-47%
205	GCA_003953905.1_ASM395390v1_genomic	ST23	hvKp	CP026022.1	193176	IncFIB(K),IncHI1B	-	-	-	-	-	-	-	-	-	-	-	-	-	-	CTX-M-24	-	-	-	-	-	-	-	-	-	-	-	-	-	1	1	1	1	1	1	4*	1	1	2	3	2	rmpA2_6-60%
206	GCA_009497755.1_ASM949775v1_genomic	ST1265	hvKp	CP026024.1	229796	IncFIB(K),IncHI1B	-	-	-	-	-	-	-	-	-	-	-	-	-	-	-	-	-	-	-	-	-	-	-	-	-	-	-	-	1	1	1	1	1	1	4	1	1	2	3	2	rmpA2_8-60%
217	GCA_004120155.1_ASM412015v1_genomic	ST1764	hvKp	CP026166.1	211437	IncFIB(K)	-	-	-	-	-	-	-	-	-	-	-	-	-	-	-	-	-	-	-	-	-	-	-	-	-	-	-	-	1	1	1	1	1	1	1	1	1	5-54%	2	2	rmpA2_5-54%
223	GCA_002944845.1_ASM294484v1_genomic	ST86	hvKp	CP026587.1	215697	IncFIB(K),IncHI1B	-	-	-	-	-	-	-	-	-	-	-	-	-	-	-	-	-	-	-	-	-	-	-	-	-	-	-	-	1	1	1	1*	1	1	1	1	1	4-47%	2	2	rmpA2_9
235	GCA_002257935.4_ASM225793v4_genomic	ST36	hvKp	CP028390.2	208166	IncFIB(K),IncHI1B	-	-	-	-	-	-	-	-	-	-	-	-	-	-	-	-	-	-	-	-	-	-	-	-	-	-	-	-	1	1	1	1	1	1	1	1	1	2	2	2	rmpA2_4*-34%
243	GCA_003038215.3_ASM303821v3_genomic	ST11	hvKp	CP028791.1	288222	IncFIB(Mar)	aac(6')-Ib-cr.v2^	-	-	-	-	-	catB3.v2	arr-3	sul1	-	-	-	OXA-1	-	-	-	-	-	-	-	-	-	-	-	-	-	-	-	1	1	1	1	1	-	-	-	-	-	-	-	rmpA2_6*-55%
247	GCA_015290985.1_ASM1529098v1_genomic	ST23	hvKp	CP028852.1	231431	IncFIB(K),IncHI1B	-	-	-	-	-	-	-	-	-	-	-	-	-	-	-	-	-	-	-	-	-	-	-	-	-	-	-	-	1	1	1	1	1	1	4	1	1	2	2	2	rmpA2_6*-60%
255	GCA_003111805.2_ASM311180v2_genomic	ST11	hvKp	CP029218.2	177991	IncFIB(K),IncHI1B	-	-	-	-	-	-	-	-	-	-	-	-	-	-	-	-	-	-	-	-	-	-	-	-	-	-	-	-	1	1	1	1	1	-	-	-	-	-	-	-	rmpA2_2-54%
256	GCA_003112125.1_ASM311212v1_genomic	ST11	hvKp	CP029221.1	217870	IncFIB(K),IncHI1B	-	-	-	-	-	-	-	-	-	-	-	-	-	-	-	-	-	-	-	-	-	-	-	-	-	-	-	-	1	1	1	1	1	-	-	-	-	2	3	2	rmpA2_3-47%
257	GCA_003111885.2_ASM311188v2_genomic	ST11	hvKp	CP029227.1	130876	IncHI1B	-	-	-	-	-	-	-	-	-	-	-	-	-	-	-	-	-	-	-	-	-	-	-	-	-	-	-	-	1	1	1	1	1	-	-	-	-	-	-	-	rmpA2_9
257	GCA_003111885.2_ASM311188v2_genomic	ST11	hvKp	CP029228.2	177614	IncFIB(K),IncHI1B	-	-	-	-	-	-	-	-	-	-	-	-	-	-	-	-	-	-	-	-	-	-	-	-	-	-	-	-	1	1	1	1	1	-	-	-	-	-	-	-	rmpA2_9
258	GCA_002852975.3_ASM285297v3_genomic	ST11	hvKp	CP029383.2	178741	IncFIB(K),IncHI1B	-	-	-	-	-	-	-	-	-	-	-	-	-	-	-	-	-	-	-	-	-	-	-	-	-	-	-	-	1	1	1	1	1	-	-	-	-	2	3	2	rmpA2_3-47%
268	GCA_003286995.1_ASM328699v1_genomic	ST1660	hvKp	CP030270.1	236809	IncFIB(K)	aadA2*;aadA^	-	-	-	-	-	cmlA1*	-	sul1	-	-	-	-	-	-	-	-	-	-	-	-	-	-	-	-	-	-	-	1*	1	1	1	1	1	4	1	1	2	3	2	rmpA2_8*-60%
271	GCA_003330945.1_ASM333094v1_genomic	ST375	hvKp	CP030924.1	196000	IncFIB(K),IncHI1B	-	-	-	-	-	-	-	-	-	-	-	-	-	-	-	-	-	-	-	-	-	-	-	-	-	-	-	-	1*	1	1	1	3	1	1	1	3	2	2	2	rmpA2_3-47%
285	GCA_014854815.1_ASM1485481v1_genomic	ST11	hvKp	CP031935.1	198126	IncFIB(K),IncHI1B	-	-	-	-	-	-	-	-	-	-	-	-	-	-	-	-	-	-	-	-	-	-	-	-	-	-	-	-	1	1	1	1	1	-	-	-	-	2	3	2	rmpA2_3-47%
287	GCA_006304565.1_ASM630456v1_genomic	ST11	hvKp	CP032164.1	207409	IncFIB(K),IncHI1B	-	-	-	-	-	-	-	-	-	-	-	-	-	-	-	-	-	-	-	-	-	-	-	-	-	-	-	-	1	1	1	1*	1	-	-	-	-	-	-	-	rmpA2_3-47%
295	GCA_009834285.1_ASM983428v1_genomic	ST11	hvKp	CP032241.1	219775	IncFIB(K),IncHI1B	-	-	-	-	-	-	-	-	-	-	-	-	-	-	-	-	-	-	-	-	-	-	-	-	-	-	-	-	1	1	1	1	1	-	-	-	-	5-54%	3	2	rmpA2_3-47%
297	GCA_003660205.1_ASM366020v1_genomic	ST91	hvKp	CP032834.1	133713	IncFIB(K)	-	-	-	-	-	-	-	-	-	-	-	-	-	-	-	-	-	-	-	-	-	-	-	-	-	-	-	-	5	4	16	11	6	-	-	-	-	31*-47%	-	-	-
303	GCA_003850165.1_ASM385016v1_genomic	ST231	hvKp	CP033948.1	70586	IncFIA,IncFII(pAMA1167-NDM-5)	aadA2^	-	-	-	-	ermB.v1*;mphA	-	-	sul1	-	-	dfrA12	-	-	-	-	-	-	-	-	-	-	-	-	-	-	-	-	45*	12*	33*	35	61	-	-	-	-	-	-	-	-
304	GCA_006494895.1_ASM649489v1_genomic	ST11	hvKp	CP033955.1	198087	IncFIB(K),IncHI1B	-	-	-	-	-	-	-	-	-	-	-	-	-	-	-	-	-	-	-	-	-	-	-	-	-	-	-	-	1	1	1	1	1	-	-	-	-	2	3	2	rmpA2_3-47%
305	GCA_006494915.1_ASM649491v1_genomic	ST11	hvKp	CP033961.1	145683	IncFIB(K),IncHI1B	-	-	-	-	-	-	-	-	-	-	-	-	-	-	-	-	-	-	-	-	-	-	-	-	-	-	-	-	1	1	1	1	1	-	-	-	-	-	-	-	rmpA2_9
307	GCA_003855315.1_ASM385531v1_genomic	ST15	hvKp	CP034046.1	345775	IncFIB(Mar),IncHI1B	aac(3)-IIa.v1;aadA^;aph(3')-Ia;sat-2	-	-	-	-	-	-	-	sul1	-	-	dfrA1.v1	TEM-1D.v1^	-	CTX-M-15;SHV-5	-	-	-	-	-	-	-	-	-	-	-	-	-	1	1	1	1	1	-	-	-	-	-	-	-	rmpA2_8*-60%
308	GCA_003855515.1_ASM385551v1_genomic	ST23	hvKp	CP034083.1	229648	IncFIB(K),IncHI1B	-	-	-	-	-	-	-	-	-	-	-	-	-	-	-	-	-	-	-	-	-	-	-	-	-	-	-	-	1	1	1	1	1	1	4	1	1	2	3	2	rmpA2_3-47%
309	GCA_003856475.1_ASM385647v1_genomic	ST11	hvKp	CP034124.1	200216	IncFIB(K),IncHI1B	-	-	-	-	-	-	-	-	-	-	-	-	-	-	-	-	-	-	-	-	-	-	-	-	-	-	-	-	1	1	1	1	1	-	-	-	-	2	3	2	rmpA2_3-47%
310	GCA_003860645.2_ASM386064v2_genomic	ST383	hvKp	CP034201.2	372826	IncFIB(Mar),IncHI1B	aac(6')-Ib'.v1;aadA*;aph(3')-VI;aph3-Ia.v1^;armA	-	-	qnrS1	-	mphE.v2;msrE	-	-	sul1;sul2	-	-	dfrA5	TEM-1	-	CTX-M-15	-	NDM-5	-	-	-	-	-	-	-	-	-	-	-	1	15	1	1	1	-	-	-	-	27	2	2	rmpA2_6*-47%
316	GCA_009684575.1_ASM968457v1_genomic	ST11	hvKp	CP034416.1	215950	IncFIB(K),IncHI1B	-	-	-	-	-	-	-	-	-	-	-	-	-	-	-	-	-	-	-	-	-	-	-	-	-	-	-	-	1	1	1	1	1	-	-	-	-	2	3	2	rmpA2_3-47%
317	GCA_009684615.1_ASM968461v1_genomic	ST11	hvKp	CP034421.1	274540	IncFIB(K),IncHI1B	aac(3)-IId^;aadA5	-	-	-	-	mphA	-	-	sul1	-	-	dfrA17	-	-	-	-	-	-	-	-	-	-	-	-	-	-	-	-	1	1	1*-55%	1	1	1	4	1*-23%	1	5-54%	3	2*-50%	rmpA2_8-60%
319	GCA_004332075.1_ASM433207v1_genomic	ST86	hvKp	CP034776.1	218147	IncFIB(K),IncHI1B	-	-	-	-	-	-	-	-	-	-	-	-	-	-	-	-	-	-	-	-	-	-	-	-	-	-	-	-	1	1	1	1	1	1	1	1	1	2	2	2	rmpA2_2*-46%
324	GCA_004118955.1_ASM411895v1_genomic	ST23	hvKp	CP035384.1	357837	IncFIB(K),IncFII,IncHI1B	-	-	-	-	-	-	-	-	-	-	-	-	-	-	-	-	-	-	-	-	-	-	-	-	-	-	-	-	1	1	1	1	1	1	4	1	1	2	3	2	rmpA2_5-54%
326	GCA_004209795.1_ASM420979v1_genomic	ST23	hvKp	CP035906.1	216620	IncFIB(K)	-	-	-	-	-	-	catA1^	-	-	-	-	-	-	-	-	-	-	-	-	-	-	-	-	-	-	-	-	-	1	1	1	1	1	1	4	1	1	2*-19%	2*	2*-50%	rmpA2_5-54%
328	GCA_004295405.1_ASM429540v1_genomic	ST23	hvKp	CP036191.1	216586	IncFIB(K)	-	-	-	-	-	-	catA1^	-	-	-	-	-	-	-	-	-	-	-	-	-	-	-	-	-	-	-	-	-	1	1	1*-13%	1	1	1	4	1	1	2	2*	10*-0%	rmpA2_8*-53%
332	GCA_002909775.2_ASM290977v2_genomic	ST231	hvKp	CP036329.1	71246	IncFIA,IncFII(pAMA1167-NDM-5)	aadA2^	-	-	-	-	ermB.v1*	-	-	sul1	-	-	dfrA12*	-	-	-	-	-	-	-	-	-	-	-	-	-	-	-	-	45*	12*	33*	35	61	-	-	-	-	-	-	-	-
340	GCA_004924315.1_ASM492431v1_genomic	ST23	hvKp	CP037743.1	227239	IncFIB(K),IncHI1B	-	-	-	-	-	-	-	-	-	-	-	-	-	-	-	-	-	-	-	-	-	-	-	-	-	-	-	-	1	1	1	1	1	1	4	1	1	2	3	2	rmpA2_3-47%
343	GCA_011752495.1_ASM1175249v1_genomic	ST11	hvKp	CP039526.1	396373	IncFIB(Mar),IncHI1B	aac(3)-IId^;aadA2^;armA	-	-	qnrB4	-	mphE.v2;msrE	catA1^	-	sul1;sul1	-	-	dfrA12	DHA-1;TEM-1D.v1^	-	-	-	-	-	-	-	-	-	-	-	-	-	-	-	1	1	1*	1	1	-	-	-	-	-	-	-	rmpA2_8*
370	GCA_005853785.1_ASM585378v1_genomic	ST11	hvKp	CP040534.1	177790	IncFIB(K),IncHI1B	-	-	-	-	-	-	-	-	-	-	-	-	-	-	-	-	-	-	-	-	-	-	-	-	-	-	-	-	1	1	1	1	1	-	-	-	-	-	-	-	rmpA2_9
371	GCA_005854245.1_ASM585424v1_genomic	ST11	hvKp	CP040540.1	178154	IncFIB(K),IncHI1B	-	-	-	-	-	-	-	-	-	-	-	-	-	-	-	-	-	-	-	-	-	-	-	-	-	-	-	-	1	1	1	1	1	-	-	-	-	-	-	-	rmpA2_9
372	GCA_005854025.1_ASM585402v1_genomic	ST11	hvKp	CP040546.1	177694	IncFIB(K),IncHI1B	-	-	-	-	-	-	-	-	-	-	-	-	-	-	-	-	-	-	-	-	-	-	-	-	-	-	-	-	1	1	1	1	1	-	-	-	-	-	-	-	rmpA2_2*-54%
373	GCA_005885775.1_ASM588577v1_genomic	ST15	hvKp	CP040595.1	277162	IncFIB(K),IncHI1B	aac(6')-Ib3^;rmtC	-	-	-	-	-	-	-	sul1*	-	-	-	CMY-6	-	-	-	-	-	-	-	-	-	-	-	-	-	-	-	1*-70%	1	1	1	1	-	-	-	-	-	-	-	rmpA2_9
374	GCA_005944305.1_ASM594430v1_genomic	ST147	hvKp	CP040726.1	339117	IncFIB(Mar),IncHI1B	-	-	-	-	-	mphA?;mphE.v2;msrE	-	-	sul1;sul2	-	-	dfrA5	-	-	CTX-M-15	-	-	-	-	-	-	-	-	-	-	-	-	-	1*-44%	15	1	1	1	-	-	-	-	27	2	2	rmpA2_6*-47%
377	GCA_008122305.1_ASM812230v1_genomic	ST268	hvKp	CP041024.1	202516	IncFIB(K)	-	-	-	-	-	-	-	-	-	-	-	-	-	-	-	-	-	-	-	-	-	-	-	-	-	-	-	-	1	1	1*	1	1	1	1	1	1	5*-54%	2	2*-50%	rmpA2_8*
379	GCA_002251875.3_ASM225187v3_genomic	-	hvKp	CP041094.1	168755	IncFIB(K),IncFII	-	-	-	-	-	-	-	-	-	-	-	-	-	-	-	-	-	-	-	-	-	-	-	-	-	-	-	-	9*-2%	7	12	8	9	-	-	-	-	-	-	-	-
381	GCA_008728695.1_ASM872869v1_genomic	ST11	hvKp	CP041374.1	197415	IncFIB(K),IncHI1B	-	-	-	-	-	-	-	-	-	-	-	-	-	-	-	-	-	-	-	-	-	-	-	-	-	-	-	-	1	1	1	1	1	-	-	-	-	2	3	2	rmpA2_3-47%
400	GCA_008693445.1_ASM869344v1_genomic	ST231	hvKp	CP044043.1	72634	IncFIA,IncFII(pAMA1167-NDM-5)	aadA2^	-	-	-	-	ermB.v1*;mphA	-	-	sul1	-	-	dfrA12	-	-	-	-	-	-	-	-	-	-	-	-	-	-	-	-	45*	12*	33*	35	61	-	-	-	-	-	-	-	-
409	GCA_009884415.1_ASM988441v1_genomic	ST15	hvKp	CP045675.1	177848	IncFIB(K),IncHI1B	-	-	-	-	-	-	-	-	-	-	-	-	-	-	-	-	-	-	-	-	-	-	-	-	-	-	-	-	1	1	1	1	1	-	-	-	-	-	-	-	rmpA2_9
410	GCA_009601745.1_ASM960174v1_genomic	-	hvKp	CP045692.1	127353	IncFIB(K),IncR	-	-	-	-	-	-	-	-	-	-	-	-	-	-	-	-	-	-	-	-	-	-	-	-	-	-	-	-	3*	4	3	3	12	3*	5*	4*	8*	25*-12%	18*-52%	5*-50%	-
416	GCA_009856585.1_ASM985658v1_genomic	ST11	hvKp	CP047193.1	219800	IncFIB(K),IncHI1B	-	-	-	-	-	-	-	-	-	-	-	-	-	-	-	-	-	-	-	-	-	-	-	-	-	-	-	-	1	1	1	1	1	-	-	-	-	2	3	2	rmpA2_3-47%
419	GCA_011006575.1_ASM1100657v1_genomic	ST1027	hvKp	CP047635.1	138314	IncFIB(K),IncFII	-	-	-	-	-	-	-	-	-	-	-	-	-	-	-	-	-	-	-	-	-	-	-	-	-	-	-	-	14-2%	9	12	12	16	-	-	-	-	-	-	-	-
420	GCA_009909325.1_ASM990932v1_genomic	ST23	hvKp	CP047676.1	229024	IncFIB(K)	-	-	-	-	-	-	-	-	-	-	-	-	-	-	-	-	-	-	-	-	-	-	-	-	-	-	-	-	1	1	1	1	1	1	4	1	1	2	7	2	rmpA2_6-60%
421	GCA_009909305.1_ASM990930v1_genomic	ST23	hvKp	CP047678.1	229024	IncFIB(K)	-	-	-	-	-	-	-	-	-	-	-	-	-	-	-	-	-	-	-	-	-	-	-	-	-	-	-	-	1	1	1	1	1	1	4	1	1	2	7	2	rmpA2_6-60%
422	GCA_015910145.1_ASM1591014v1_genomic	ST376	hvKp	CP047701.1	279435	IncHI1B	aac(3)-IIa.v1;aadA^;aph(3')-Ia	-	-	-	-	-	-	-	sul1	tet(B).v2*	-	-	TEM-1D.v1^	-	-	-	-	-	-	-	-	-	-	-	-	-	-	-	1	15	1	1	1*	-	-	-	-	-	-	-	rmpA2_6*-47%
430	GCA_011765385.1_ASM1176538v1_genomic	-	hvKp	CP050276.1	404774	IncFIB(K),IncFIB(pKPHS1),IncHI1B	-	-	-	-	-	-	-	-	-	-	-	-	-	-	-	-	KPC-2	-	-	-	-	-	-	-	-	-	-	-	1	1*-24%	1*-55%	1	1*	-	-	-	-	5*-0%	3	2*-50%	rmpA2_8-60%
431	GCA_011765405.1_ASM1176540v1_genomic	ST11	hvKp	CP050281.1	237416	IncFIB(K),IncHI1B	-	-	-	-	-	-	-	-	-	-	-	-	-	-	-	-	-	-	-	-	-	-	-	-	-	-	-	-	1	1	1	1	1	-	-	-	-	5-54%	3	2*-50%	rmpA2_3-47%
439	GCA_011769825.1_ASM1176982v1_genomic	ST15	hvKp	CP050380.1	353810	IncFIB(Mar),IncHI1B	aph(3')-VI;aph3-Ia.v1^;armA	-	-	qnrS1	-	mphA?;mphE.v2;msrE	-	-	sul1;sul2	-	-	dfrA5	-	-	-	-	NDM-1	-	-	-	-	-	-	-	-	-	-	-	1	15	1	1	1	-	-	-	-	27	2	2	rmpA2_6*-55%
448	GCA_012168575.2_ASM1216857v2_genomic	ST37	hvKp	CP050860.1	242628	IncFIB(K),IncFII	aadA*;strA.v1^;strB.v1	-	-	-	-	-	floR.v1	arr-2	sul2	tet(A).v2	-	dfrA14.v1^	OXA-10	-	-	-	-	-	-	-	-	-	-	-	-	-	-	-	14-2%	9	12	12	16	-	-	-	-	-	-	-	-
450	GCA_012944055.1_ASM1294405v1_genomic	ST660	hvKp	CP052037.1	207560	IncFIB(K),IncHI1B	-	-	-	-	-	-	-	-	-	-	-	-	-	-	-	-	-	-	-	-	-	-	-	-	-	-	-	-	1	1	1	1	1	1	13	1	1	5-54%	15-0%	2	rmpA2_5-54%
451	GCA_012971265.1_ASM1297126v1_genomic	ST48	hvKp	CP052144.1	229470	IncFIB(K),IncHI1B	-	-	-	-	-	-	-	-	-	-	-	-	-	-	-	-	-	-	-	-	-	-	-	-	-	-	-	-	1	1	1	1	1	1	4	1	1	2	2	2	rmpA2_6*-47%
453	GCA_012971305.1_ASM1297130v1_genomic	ST48	hvKp	CP052159.1	228970	IncFIB(K),IncHI1B	-	-	-	-	-	-	-	-	-	-	-	-	-	-	-	-	-	-	-	-	-	-	-	-	-	-	-	-	1	1	1	1	1	1	4	1	1	2	2	2	rmpA2_6*-47%
454	GCA_012971325.1_ASM1297132v1_genomic	ST48	hvKp	CP052163.1	232142	IncFIB(K),IncHI1B	-	-	-	-	-	-	-	-	-	-	-	-	-	-	-	-	-	-	-	-	-	-	-	-	-	-	-	-	1	1	1	1	1	1	4	1	1	2	2	2	rmpA2_6-60%
457	GCA_012971485.1_ASM1297148v1_genomic	ST48	hvKp	CP052178.1	231763	IncFIB(K),IncHI1B	-	-	-	-	-	-	-	-	-	-	-	-	-	-	-	-	-	-	-	-	-	-	-	-	-	-	-	-	1	1	1	1	1	1	4	1	-	2	2	2	rmpA2_6-60%
458	GCA_012972215.1_ASM1297221v1_genomic	ST48	hvKp	CP052182.1	271740	IncFIB(K),IncHI1B,IncR	armA	-	-	qnrB4	-	mphE.v2;msrE	-	-	sul1	-	-	-	DHA-1	-	-	-	-	-	-	-	-	-	-	-	-	-	-	-	1	1	1	1	1	1	4	1	1	2	2	2	rmpA2_6-60%
459	GCA_012963525.1_ASM1296352v1_genomic	ST48	hvKp	CP052190.1	229513	IncFIB(K),IncHI1B	-	-	-	-	-	-	-	-	-	-	-	-	-	-	-	-	-	-	-	-	-	-	-	-	-	-	-	-	1	1	1	1	1	1	4	1	1	2	2	2	rmpA2_8*-59%
461	GCA_012972235.1_ASM1297223v1_genomic	ST48	hvKp	CP052198.1	229518	IncFIB(K),IncHI1B	-	-	-	-	-	-	-	-	-	-	-	-	-	-	-	-	-	-	-	-	-	-	-	-	-	-	-	-	1	1	1	1	1	1	4	1	1	2	2	2	rmpA2_5-54%
462	GCA_012964005.1_ASM1296400v1_genomic	ST48	hvKp	CP052204.1	229504	IncFIB(K),IncHI1B	-	-	-	-	-	-	-	-	-	-	-	-	-	-	-	-	-	-	-	-	-	-	-	-	-	-	-	-	1	1	1	1	1	1	4	1	1	2	2	2	rmpA2_5-54%
467	GCA_012964645.1_ASM1296464v1_genomic	ST48	hvKp	CP052232.1	218755	IncFIB(K),IncHI1B	-	-	-	-	-	-	-	-	-	-	-	-	-	-	-	-	-	-	-	-	-	-	-	-	-	-	-	-	1	1	1	1	1	-	-	-	-	2	2	-	rmpA2_6-60%
468	GCA_012963405.1_ASM1296340v1_genomic	ST307	hvKp	CP052236.1	330799	IncHI1B	aac(6')-Ib'.v2*;aadA2	-	-	qnrB4	-	-	-	-	sul1;sul1	-	-	-	DHA-1;OXA-1*	-	-	-	-	-	-	-	-	-	-	-	-	-	-	-	1	1	1	1	1	-	-	-	-	-	-	-	rmpA2_9
471	GCA_012971345.1_ASM1297134v1_genomic	ST65	hvKp	CP052259.1	236911	IncFIB(K),IncHI1B	-	-	-	-	-	-	-	-	-	-	-	-	-	-	-	-	-	-	-	-	-	-	-	-	-	-	-	-	1	1	1	1	1	1	13	1	1	2	4-0%	2	rmpA2_6*-55%
483	GCA_012963835.1_ASM1296383v1_genomic	ST48	hvKp	CP052304.1	230603	IncFIB(K),IncHI1B	-	-	-	-	-	-	-	-	-	-	-	-	-	-	-	-	-	-	-	-	-	-	-	-	-	-	-	-	1	1	1	1	1	1	4	1	1	2	2	2	rmpA2_6-60%
493	GCA_012971985.1_ASM1297198v1_genomic	ST48	hvKp	CP052345.1	231078	IncFIB(K),IncHI1B	-	-	-	-	-	-	-	-	-	-	-	-	-	-	-	-	-	-	-	-	-	-	-	-	-	-	-	-	1	1	1	1	1	1	4	1	1	2	2	2*	rmpA2_6-60%
495	GCA_012965225.1_ASM1296522v1_genomic	ST48	hvKp	CP052357.1	231094	IncFIB(K),IncHI1B	-	-	-	-	-	-	-	-	-	-	-	-	-	-	-	-	-	-	-	-	-	-	-	-	-	-	-	-	1	1	1	1	1	1	4	1	1	2	2	2*	rmpA2_6-60%
496	GCA_012971645.1_ASM1297164v1_genomic	ST86	hvKp	CP052363.1	218572	IncFIB(K),IncHI1B	-	-	-	-	-	-	-	-	-	-	-	-	-	-	-	-	-	-	-	-	-	-	-	-	-	-	-	-	1	19	1	1	1	1	1	1	1	2	2	2	rmpA2_4*-47%
510	GCA_012970245.1_ASM1297024v1_genomic	ST23	hvKp	CP052432.1	179285	IncFIB(K),IncHI1B	-	-	-	-	-	-	-	-	-	-	-	-	-	-	-	-	-	-	-	-	-	-	-	-	-	-	-	-	1	1	1	1	1	-	-	-	-	-	-	-	rmpA2_5-54%
518	GCA_012970385.1_ASM1297038v1_genomic	ST48	hvKp	CP052495.1	231026	IncFIB(K),IncHI1B	-	-	-	-	-	-	-	-	-	-	-	-	-	-	-	-	-	-	-	-	-	-	-	-	-	-	-	-	1	1	1	1	1	1	4	1	1	2	2	2	rmpA2_6-60%
529	GCA_012970645.1_ASM1297064v1_genomic	ST23	hvKp	CP052563.1	228146	IncFIB(K),IncHI1B	-	-	-	-	-	-	-	-	-	-	-	-	-	-	-	-	-	-	-	-	-	-	-	-	-	-	-	-	1	1	1	1	1	1	4	1	1	2	7	2	rmpA2_8*-54%
548	GCA_011742585.2_ASM1174258v2_genomic	ST2096	hvKp	CP053766.1	307718	IncFIB(Mar),IncHI1B	aadA2^;armA	-	-	-	-	mphE.v2^;msrE	-	-	sul1	tet(D)	-	dfrA12	TEM-1D.v1^	-	CTX-M-15	-	-	-	-	-	-	-	-	-	-	-	-	-	1	1	1	1	1	-	-	-	-	-	-	-	rmpA2_8-60%
549	GCA_011742415.2_ASM1174241v2_genomic	ST2096	hvKp	CP053772.1	317680	IncFIB(Mar),IncHI1B	aac(6')-Ib-cr.v2;aadA2^;armA	-	-	-	-	mphE.v2^;msrE	CatB4.v1	-	sul1	tet(D)	-	dfrA12;dfrA14.v1^	OXA-1*;TEM-1D.v1^	-	CTX-M-15	-	-	-	-	-	-	-	-	-	-	-	-	-	1	1	1*	1	1	-	-	-	-	-	-	-	rmpA2_8-60%
550	GCA_013283935.1_ASM1328393v1_genomic	ST1764	hvKp	CP054064.1	211588	IncFIB(K)	-	-	-	-	-	-	-	-	-	-	-	-	-	-	-	-	-	-	-	-	-	-	-	-	-	-	-	-	1*-0%	1	1	1	1	1	1	1	1	2	2	2	rmpA2_6*-55%
556	GCA_013348905.1_ASM1334890v1_genomic	ST11	hvKp	CP054721.1	194901	IncFIB(K),IncHI1B	-	-	-	-	-	-	-	-	-	-	-	-	-	-	-	-	-	-	-	-	-	-	-	-	-	-	-	-	1	1	1	1	1	-	-	-	-	2	3	2	rmpA2_3-47%
557	GCA_013348965.1_ASM1334896v1_genomic	ST11	hvKp	CP054727.1	195027	IncFIB(K),IncHI1B	-	-	-	-	-	-	-	-	-	-	-	-	-	-	-	-	-	-	-	-	-	-	-	-	-	-	-	-	1	1	1	1	1	-	-	-	-	2	3	2	rmpA2_3-47%
558	GCA_013348945.1_ASM1334894v1_genomic	ST11	hvKp	CP054733.1	194896	IncFIB(K),IncHI1B	-	-	-	-	-	-	-	-	-	-	-	-	-	-	-	-	-	-	-	-	-	-	-	-	-	-	-	-	1	1	1	1	1	-	-	-	-	2	3	2	rmpA2_3-47%
559	GCA_013348985.1_ASM1334898v1_genomic	ST11	hvKp	CP054739.1	195034	IncFIB(K),IncHI1B	-	-	-	-	-	-	-	-	-	-	-	-	-	-	-	-	-	-	-	-	-	-	-	-	-	-	-	-	1	1	1	1	1	-	-	-	-	2	3	2	rmpA2_3-47%
560	GCA_013349005.1_ASM1334900v1_genomic	ST11	hvKp	CP054745.1	195025	IncFIB(K),IncHI1B	-	-	-	-	-	-	-	-	-	-	-	-	-	-	-	-	-	-	-	-	-	-	-	-	-	-	-	-	1	1	1	1	1	-	-	-	-	2	3	2	rmpA2_3-47%
561	GCA_013349025.1_ASM1334902v1_genomic	ST11	hvKp	CP054751.1	195028	IncFIB(K),IncHI1B	-	-	-	-	-	-	-	-	-	-	-	-	-	-	-	-	-	-	-	-	-	-	-	-	-	-	-	-	1	1	1	1	1	-	-	-	-	2	3	2	rmpA2_3-47%
562	GCA_013348925.1_ASM1334892v1_genomic	ST11	hvKp	CP054757.1	195024	IncFIB(K),IncHI1B	-	-	-	-	-	-	-	-	-	-	-	-	-	-	-	-	-	-	-	-	-	-	-	-	-	-	-	-	1	1	1	1	1	-	-	-	-	2	3	2	rmpA2_3-47%
563	GCA_013348885.1_ASM1334888v1_genomic	ST11	hvKp	CP054763.1	195077	IncFIB(K),IncHI1B	-	-	-	-	-	-	-	-	-	-	-	-	-	-	-	-	-	-	-	-	-	-	-	-	-	-	-	-	1	1	1	1	1	-	-	-	-	2	3	2	rmpA2_3-47%
564	GCA_013349045.1_ASM1334904v1_genomic	ST11	hvKp	CP054769.1	195034	IncFIB(K),IncHI1B	-	-	-	-	-	-	-	-	-	-	-	-	-	-	-	-	-	-	-	-	-	-	-	-	-	-	-	-	1	1	1	1	1	-	-	-	-	2	3	2	rmpA2_3-47%
565	GCA_013349065.1_ASM1334906v1_genomic	ST11	hvKp	CP054775.1	195030	IncFIB(K),IncHI1B	-	-	-	-	-	-	-	-	-	-	-	-	-	-	-	-	-	-	-	-	-	-	-	-	-	-	-	-	1	1	1	1	1	-	-	-	-	2	3	2	rmpA2_3-47%
566	GCA_013349085.1_ASM1334908v1_genomic	ST11	hvKp	CP054781.1	195031	IncFIB(K),IncHI1B	-	-	-	-	-	-	-	-	-	-	-	-	-	-	-	-	-	-	-	-	-	-	-	-	-	-	-	-	1	1	1	1	1	-	-	-	-	2	3	2	rmpA2_3-47%
591	GCA_013813035.1_ASM1381303v1_genomic	ST661	hvKp	CP057100.1	140023	IncFIB(K),IncFII(pRSB107)	-	-	-	-	-	-	-	-	-	-	-	-	-	-	-	-	-	-	-	-	-	-	-	-	-	-	-	-	25-2%	9	25	31	52	-	-	-	-	-	-	-	-
592	GCA_013826045.1_ASM1382604v1_genomic	ST966	hvKp	CP057315.1	147224	IncFIB(K),IncFII	-	-	-	-	-	-	-	-	-	-	-	-	-	-	-	-	-	-	-	-	-	-	-	-	-	-	-	-	9-2%	7	12	8	17	-	-	-	-	-	-	-	-
594	GCA_013895695.1_ASM1389569v1_genomic	ST3153	hvKp	CP057723.1	147522	IncFIB(K),IncFII	-	-	-	-	-	-	-	-	-	-	-	-	-	-	-	-	-	-	-	-	-	-	-	-	-	-	-	-	9-2%	7	12	8	17	-	-	-	-	-	-	-	-
604	GCA_014304835.1_ASM1430483v1_genomic	ST65	hvKp	CP060282.1	237444	IncFIB(K),IncHI1B	-	-	-	-	-	-	-	-	-	-	-	-	-	-	-	-	-	-	-	-	-	-	-	-	-	-	-	-	1	1	1	1	1	1	13	1	1	5*-12%	4-0%	2	rmpA2_8*-59%
609	GCA_014725775.1_ASM1472577v1_genomic	ST86	hvKp	CP061351.1	200067	IncFIB(K),IncHI1B	-	-	-	-	-	-	-	-	-	-	-	-	-	-	-	-	-	-	-	-	-	-	-	-	-	-	-	-	1	1	1	1	1	-	-	-	1	2	2	2	rmpA2_6*-55%
620	GCA_017310305.1_ASM1731030v1_genomic	ST383	hvKp	CP061949.1	295331	IncFIB(Mar),IncHI1B	aadA^;aph(3')-Ia	-	-	-	-	-	-	-	sul1	tet(B).v2*	-	-	-	-	-	-	-	-	-	-	-	-	-	-	-	-	-	-	1*-3%	15	1*-81%	1*-67%	1*-9%	-	-	-	-	27	2	-	rmpA2_6*-47%
623	GCA_017310365.1_ASM1731036v1_genomic	ST395	hvKp	CP061962.1	307252	IncFIB(Mar),IncHI1B	aadA*;ant(2'')-Ia	-	-	-	-	-	catA1^	-	sul1	-	-	-	-	-	SHV-2	-	-	-	-	-	-	-	-	-	-	-	-	-	1	1	1	1	1	-	-	-	-	-	-	-	rmpA2_6*-62%
626	GCA_017310425.1_ASM1731042v1_genomic	ST147	hvKp	CP061977.1	266729	IncFIB(Mar),IncHI1B	aadA^;aph(3')-Ia	-	-	-	-	-	-	-	sul1	tet(B).v2*	-	-	-	-	-	-	-	-	-	-	-	-	-	-	-	-	-	-	1	15	1	1	1	-	-	-	-	27	2	-	rmpA2_6*-47%
637	GCA_015074925.1_ASM1507492v1_genomic	ST23	hvKp	CP063278.1	232362	IncFIB(K),IncHI1B	-	-	-	-	-	-	-	-	-	-	-	-	-	-	-	-	-	-	-	-	-	-	-	-	-	-	-	-	1	1	1	1	1	1	4	1	1	2	3	2	rmpA2_8-60%
638	GCA_015690055.1_ASM1569005v1_genomic	ST893	hvKp	CP063429.1	214979	IncFIB(K)	-	-	-	-	-	-	-	-	-	-	-	-	-	-	-	-	-	-	-	-	-	-	-	-	-	-	-	-	1	1	1	1	1	1	1	1	1	2	2	2	rmpA2_8*
640	GCA_015243235.1_ASM1524323v1_genomic	ST11	hvKp	CP063760.1	219933	IncFIB(K),IncHI1B	-	-	-	-	-	-	-	-	-	-	-	-	-	-	-	-	-	-	-	-	-	-	-	-	-	-	-	-	1	1	1	1	1	-	-	-	-	2	3	2	rmpA2_3-47%
641	GCA_015277755.1_ASM1527775v1_genomic	ST11	hvKp	CP063834.1	215999	IncFIB(K),IncHI1B	-	-	-	-	-	-	-	-	-	-	-	-	-	-	-	-	-	-	-	-	-	-	-	-	-	-	-	-	1	1	1	1	1	-	-	-	-	4-47%	3	2	rmpA2_3-47%
642	GCA_015277955.1_ASM1527795v1_genomic	ST1	hvKp	CP063852.1	262508	IncFIB(K),IncFII	aac(3)-IId^;aac(6')-Ib-cr.v2^;aadA2^;aadA^;aph3-Ia.v1;strA.v1^;strB.v1	-	-	-	-	mef(B);mphA	catB3.v2;catII.2*;cmlA1*	arr-3	sul1;sul2*;sul3	-	-	dfrA12	OXA-1	-	-	-	-	-	-	-	-	-	-	-	-	-	-	-	14-2%	9	12	12	16	-	-	-	-	-	-	-	-
644	GCA_015277915.1_ASM1527791v1_genomic	ST1	hvKp	CP063859.1	262519	IncFIB(K),IncFII	aac(3)-IId^;aac(6')-Ib-cr.v2^;aadA2^;aadA^;aph3-Ia.v1;strA.v1^;strB.v1	-	-	-	-	mef(B);mphA	catB3.v2;catII.2*;cmlA1*	arr-3	sul1;sul2*;sul3	tet(A).v1	-	dfrA12	OXA-1	-	-	-	-	-	-	-	-	-	-	-	-	-	-	-	14-2%	9	12	12	16	-	-	-	-	-	-	-	-
650	GCA_015284665.1_ASM1528466v1_genomic	ST23	hvKp	CP063891.1	227749	IncFIB(K),IncHI1B	-	-	-	-	-	-	-	-	-	-	-	-	-	-	-	-	-	-	-	-	-	-	-	-	-	-	-	-	1	1	1	1	1	1	4	1	1	2	3	2	rmpA2_6*-60%
651	GCA_015283665.1_ASM1528366v1_genomic	ST86	hvKp	CP063905.1	226993	IncFIB(K),IncHI1B	-	-	-	-	-	-	-	-	-	-	-	-	-	-	-	-	-	-	-	-	-	-	-	-	-	-	-	-	1	1	1	1	1	1	1	1	1	2	2	2	rmpA2_2*-35%
653	GCA_015286445.1_ASM1528644v1_genomic	ST23	hvKp	CP063909.1	214844	IncFIB(K),IncHI1B	-	-	-	-	-	-	-	-	-	-	-	-	-	-	-	-	-	-	-	-	-	-	-	-	-	-	-	-	1	1	1	1	1	1	20	1	1	2	2*	2	rmpA2_6-60%
654	GCA_015287605.1_ASM1528760v1_genomic	ST36	hvKp	CP063914.1	256775	IncFIB(K),IncFII	aac(3)-IId^;aac(6')-Ib-cr.v2^;aadA2^;aadA^;strA.v1^;strB.v1	-	-	-	-	mef(B);mphA	catB3.v2;cmlA1*	arr-3	sul1;sul2*;sul3	tet(A).v1*	-	dfrA12	OXA-1	-	-	-	-	-	-	-	-	-	-	-	-	-	-	-	14-2%	9	12	12	16	-	-	-	-	-	-	-	-
657	GCA_015284925.1_ASM1528492v1_genomic	ST2158	hvKp	CP063928.1	208376	IncFIB(K)	-	-	-	-	-	-	-	-	-	-	-	-	-	-	-	-	-	-	-	-	-	-	-	-	-	-	-	-	1	1	1	1*	1	1	1	1	1*	2	2	2	rmpA2_2*-47%
657	GCA_015284925.1_ASM1528492v1_genomic	ST2158	hvKp	CP063929.1	190929	IncFIA,IncFIB(AP001918),IncFIC(FII),IncFII(pHN7A8)	aac(3)-IId^;aac(6')-Ib-cr.v2^;aadA5;rmtB	-	fosA3	-	-	ermB.v1*;mphA	catB3.v2	arr-3*	sul1;sul1	-	-	dfrA17	TEM-1D.v1^	-	CTX-M-55	-	-	-	-	-	-	-	-	-	-	-	-	-	45	24	33	35	61	-	-	-	-	-	-	-	-
666	GCA_015355835.1_ASM1535583v1_genomic	ST23	hvKp	CP064206.1	230835	IncFIB(K),IncHI1B	-	-	-	-	-	-	-	-	-	-	-	-	-	-	-	-	-	-	-	-	-	-	-	-	-	-	-	-	1	1	1	1	1	1	4	1	1	2	3	2	rmpA2_3-47%
667	GCA_015355855.1_ASM1535585v1_genomic	ST23	hvKp	CP064209.1	228028	IncFIB(K),IncHI1B	-	-	-	-	-	-	-	-	-	-	-	-	-	-	-	-	-	-	-	-	-	-	-	-	-	-	-	-	1	1	1	1	1*	1	4	1	1	2	2	2	rmpA2_3-47%
668	GCA_015355895.1_ASM1535589v1_genomic	ST11	hvKp	CP064212.1	277720	IncFIB(K),IncHI1B	-	-	-	-	-	-	-	-	-	-	-	-	-	-	-	-	KPC-2	-	-	-	-	-	-	-	-	-	-	-	1	1	1	1	1	-	-	-	-	26*-0%	3	2	rmpA2_3-47%
669	GCA_015355935.1_ASM1535593v1_genomic	ST11	hvKp	CP064218.1	217869	IncFIB(K),IncHI1B	-	-	-	-	-	-	-	-	-	-	-	-	-	-	-	-	-	-	-	-	-	-	-	-	-	-	-	-	1	1	1	1	1	-	-	-	-	2*	3	2	rmpA2_3-47%
670	GCA_015355915.1_ASM1535591v1_genomic	ST11	hvKp	CP064224.1	219796	IncFIB(K),IncHI1B	-	-	-	-	-	-	-	-	-	-	-	-	-	-	-	-	-	-	-	-	-	-	-	-	-	-	-	-	1	1	1	1	1	-	-	-	-	2	3	2	rmpA2_3-47%
671	GCA_015355955.1_ASM1535595v1_genomic	ST23	hvKp	CP064230.1	228974	IncFIB(K),IncHI1B	-	-	-	-	-	-	-	-	-	-	-	-	-	-	-	-	-	-	-	-	-	-	-	-	-	-	-	-	1	1	1	1	1	1	4	1	1	2	3	2	rmpA2_3-47%
672	GCA_015355975.1_ASM1535597v1_genomic	ST23	hvKp	CP064233.1	228973	IncFIB(K),IncHI1B	-	-	-	-	-	-	-	-	-	-	-	-	-	-	-	-	-	-	-	-	-	-	-	-	-	-	-	-	1	1	1	1	1	1	4	1	1	2	3	2	rmpA2_3-47%
673	GCA_015355995.1_ASM1535599v1_genomic	ST11	hvKp	CP064236.1	219405	IncFIB(K),IncHI1B	-	-	-	-	-	-	-	-	-	-	-	-	-	-	-	-	-	-	-	-	-	-	-	-	-	-	-	-	1	1	1	1	1	-	-	-	-	2	3	2	rmpA2_6-60%
674	GCA_015356015.1_ASM1535601v1_genomic	ST11	hvKp	CP064242.1	221242	IncFIB(K),IncHI1B	-	-	-	-	-	-	-	-	-	-	-	-	-	-	-	-	-	-	-	-	-	-	-	-	-	-	-	-	1	1	1	1	1	-	-	-	-	-	3	2	rmpA2_3-47%
677	GCA_015355875.1_ASM1535587v1_genomic	ST11	hvKp	CP064259.1	394328	IncFIB(K),IncFIB(pKPHS1),IncHI1B	-	-	-	-	-	-	-	-	-	-	-	-	-	-	-	-	KPC-2	-	-	-	-	-	-	-	-	-	-	-	1	1	1	1	1	-	-	-	-	26*-0%	3	2	rmpA2_3-47%
688	GCA_015832035.1_ASM1583203v1_genomic	ST375	hvKp	CP065402.1	204701	IncFIB(K),IncHI1B	-	-	-	-	-	-	-	-	-	-	-	-	-	-	-	-	-	-	-	-	-	-	-	-	-	-	-	-	1	1	1	1	3	1	1	1	3	2	2	2	rmpA2_5-54%
698	GCA_015999625.1_ASM1599962v1_genomic	ST11	hvKp	CP065555.1	219459	IncFIB(K),IncHI1B	-	-	-	-	-	-	-	-	-	-	-	-	-	-	-	-	-	-	-	-	-	-	-	-	-	-	-	-	1	1	1	1	1	-	-	-	-	-	3	2	rmpA2_3-47%
702	GCA_016403065.1_ASM1640306v1_genomic	ST11	hvKp	CP066250.1	193221	IncFIB(K),IncHI1B	-	-	-	-	-	-	-	-	-	-	-	-	-	-	-	-	-	-	-	-	-	-	-	-	-	-	-	-	1	1	1	1	1	-	-	-	-	-	-	-	rmpA2_3-47%
703	GCA_016403085.1_ASM1640308v1_genomic	ST11	hvKp	CP066255.1	215966	IncFIB(K),IncHI1B	-	-	-	-	-	-	-	-	-	-	-	-	-	-	-	-	-	-	-	-	-	-	-	-	-	-	-	-	1	1	1	1	1	-	-	-	-	2	3	2	rmpA2_3-47%
709	GCA_016598795.1_ASM1659879v1_genomic	ST147	hvKp	CP066856.1	311937	IncFIB(Mar),IncHI1B	aph(3')-VI;armA	-	-	qnrS1	-	mphE.v2;msrE	-	-	sul1;sul2	-	-	dfrA5	-	-	-	-	NDM-1*	-	-	-	-	-	-	-	-	-	-	-	1	15	1	1	1	-	-	-	-	27	2	2	rmpA2_6*-47%
717	GCA_016774455.1_ASM1677445v1_genomic	ST11	hvKp	CP068685.1	263776	IncFIB(Mar)	-	-	-	-	-	-	-	-	-	-	-	-	-	-	-	-	-	-	-	-	-	-	-	-	-	-	-	-	1	1*	1	1	1	-	-	-	-	-	-	-	rmpA2_5-54%
717	GCA_016774455.1_ASM1677445v1_genomic	ST11	hvKp	CP068686.1	225445	IncFIB(K),IncHI1B	-	-	-	-	-	-	-	-	-	-	-	-	-	-	-	-	-	-	-	-	-	-	-	-	-	-	-	-	1	1*	1	1	1	1	4	1	1	-	2	2	rmpA2_5-54%
718	GCA_016774435.1_ASM1677443v1_genomic	ST11	hvKp	CP068690.1	302690	IncFIB(Mar)	-	-	-	-	-	-	-	-	-	-	-	-	-	-	-	-	-	-	-	-	-	-	-	-	-	-	-	-	1	1	1	1	1	-	-	-	-	-	-	-	rmpA2_8*
719	GCA_016800965.1_ASM1680096v1_genomic	ST290	hvKp	CP068973.1	200198	IncFIB(K),IncFII	strA.v1^;strB.v1	-	-	qnrS1	-	-	floR.v1	-	sul2	tet(A).v2	-	-	LAP-2	-	-	-	-	-	-	-	-	-	-	-	-	-	-	-	14-2%	9	12	12	16	-	-	-	-	-	-	-	-
721	GCA_016812055.1_ASM1681205v1_genomic	ST11	hvKp	CP069171.1	191359	IncFIB(K),IncHI1B	-	-	-	-	-	-	-	-	-	-	-	-	-	-	-	-	-	-	-	-	-	-	-	-	-	-	-	-	1	1	1	1	1	-	-	-	-	-	-	-	rmpA2_3-47%
730	GCA_016903495.1_ASM1690349v1_genomic	ST23	hvKp	CP069941.1	224781	IncFIB(K),IncHI1B	-	-	-	-	-	-	-	-	-	-	-	-	-	-	-	-	-	-	-	-	-	-	-	-	-	-	-	-	1	1	1	1	1	1	4	1	1	2	7	2	rmpA2_6*-47%
762	GCA_017084505.1_ASM1708450v1_genomic	ST412	hvKp	CP070899.1	225276	IncFIB(K),IncFIB(K)	-	-	-	-	-	-	-	-	-	-	-	-	-	-	-	-	-	-	-	-	-	-	-	-	-	-	-	-	1	1*	1*	1	1	1	1	1	1	22	2	2	rmpA2_8*
768	GCA_017315205.1_ASM1731520v1_genomic	ST65	hvKp	CP071323.1	180641	IncFIB(K),IncHI1B	-	-	-	-	-	-	-	-	-	-	-	-	-	-	-	-	-	-	-	-	-	-	-	-	-	-	-	-	1	1	1	1	1	1	13	1	1	2	4-0%	2	rmpA2_6*-47%
775	GCA_017743095.1_ASM1774309v1_genomic	ST23	hvKp	CP072493.1	231163	IncFIB(K),IncHI1B	-	-	-	-	-	-	-	-	-	-	-	-	-	-	-	-	-	-	-	-	-	-	-	-	-	-	-	-	1	1	1	1	1	1	4*	1	1	2	2	2	rmpA2_6*-48%
776	GCA_017743115.1_ASM1774311v1_genomic	ST660	hvKp	CP072495.1	208189	IncFIB(K),IncHI1B	-	-	-	-	-	-	-	-	-	-	-	-	-	-	-	-	-	-	-	-	-	-	-	-	-	-	-	-	1	1	1	1	1	1	13	1	1	2	15-0%	2	rmpA2_5-54%
777	GCA_017743135.1_ASM1774313v1_genomic	-	hvKp	CP072497.1	125104	IncFIB(K),IncFII	-	-	-	-	-	-	-	-	-	-	-	-	-	-	-	-	-	-	-	-	-	-	-	-	-	-	-	-	9-2%	7	12	8*	9	-	-	-	-	-	-	-	-
778	GCA_017815715.1_ASM1781571v1_genomic	ST420	hvKp	CP072654.1	210202	IncFIB(K),IncHI1B	-	-	-	-	-	-	-	-	-	-	-	-	-	-	-	-	-	-	-	-	-	-	-	-	-	-	-	-	1	1	1*	1	10	1	1	1	1	2	27*	2	rmpA2_5-54%
780	GCA_018069685.1_ASM1806968v1_genomic	ST660	hvKp	CP072940.1	175722	IncFIB(K),IncHI1B	-	-	-	-	-	-	-	-	-	-	-	-	-	-	-	-	-	-	-	-	-	-	-	-	-	-	-	-	1	1	1	1	1	-	-	-	-	-	-	-	rmpA2_6-60%
782	GCA_018075325.1_ASM1807532v1_genomic	ST11	hvKp	CP072997.1	217255	IncFIB(K),IncHI1B	-	-	-	-	-	-	-	-	-	-	-	-	-	-	-	-	-	-	-	-	-	-	-	-	-	-	-	-	1	1	1	1	1	-	-	-	-	2*	-	-	rmpA2_9
784	GCA_000968155.1_ASM96815v1_genomic	ST66	hvKp	FO834905.1	121703	IncFIB(K)	-	-	-	-	-	-	-	-	-	-	-	-	-	-	-	-	-	-	-	-	-	-	-	-	-	-	-	-	2	6	5	6	8	4	9	5	4	9	32	5	-
792	GCA_900635995.1_38273_C01_genomic	ST375	hvKp	LR134211.1	205331	IncFIB(K),IncHI1B	-	-	-	-	-	-	-	-	-	-	-	-	-	-	-	-	-	-	-	-	-	-	-	-	-	-	-	-	1	1	1	1	3	1	1	1	3	2	2	2*-21%	rmpA2_5-54%
795	GCA_902723695.1_Kpn154_genomic	ST86	hvKp	LR745043.1	215306	IncFIB(K),IncHI1B	-	-	-	-	-	-	-	-	-	-	-	-	-	-	-	-	-	-	-	-	-	-	-	-	-	-	-	-	1	1	1	1	1	1	1	1	1	2	2	2	rmpA2_2*-54%
796	GCA_902723705.1_Kpn2166_genomic	ST86	hvKp	LR745046.1	226671	IncFIB(K),IncHI1B	-	-	-	-	-	-	-	-	-	-	-	-	-	-	-	-	-	-	-	-	-	-	-	-	-	-	-	-	1	1	1	1	1	1	1	1	1	2	2	2	rmpA2_4*-34%
842	GCA_904864645.1_INF079_genomic	ST23	hvKp	LR890465.1	233932	IncFIB(K),IncHI1B	-	-	-	-	-	-	-	-	-	-	-	-	-	-	-	-	-	-	-	-	-	-	-	-	-	-	-	-	1	1	1	1	1	1	4	1	1	2	2	2	rmpA2_6*-47%
6	GCA_010367305.1_ASM1036730v1_genomic	ST268	hvKp	AP019666.1	166700	IncFIB(K)	-	-	-	-	-	-	-	-	-	-	-	-	-	-	-	-	-	-	-	-	-	-	-	-	-	-	-	-	-	-	-	-	-	1	1	1	1	22	2	2	-
296	GCA_003660185.1_ASM366018v1_genomic	ST105	hvKp	CP032832.1	399913	IncFIB(K)	-	-	-	-	-	-	-	-	-	-	-	-	-	-	-	-	-	-	-	-	-	-	-	-	-	-	-	-	-	-	-	-	-	22*	33-4%	12	15	-	-	-	-
376	GCA_006364295.1_ASM636429v1_genomic	ST3	hvKp	CP040994.1	96085	IncFIA(HI1),IncFIB(K)	-	-	-	-	-	-	-	-	-	-	-	-	-	-	-	-	-	-	-	-	-	-	-	-	-	-	-	-	-	-	-	-	-	3*	-	-	-	25*-54%	8	7	-
390	GCA_012169405.1_ASM1216940v1_genomic	ST86	hvKp	CP042975.1	270776	IncFIB(K),IncHI1B	-	-	-	-	-	-	-	-	-	-	-	-	-	-	-	-	-	-	-	-	-	-	-	-	-	-	-	-	-	-	-	-	-	1	1	1	1	5-54%	2	2	-
512	GCA_012970025.1_ASM1297002v1_genomic	ST48	hvKp	CP052445.1	126164	IncFIB(K)	-	-	-	-	-	-	-	-	-	-	-	-	-	-	-	-	-	-	-	-	-	-	-	-	-	-	-	-	-	-	-	-	-	1	4	1	1	-	-	-	-
658	GCA_015285145.1_ASM1528514v1_genomic	ST111	hvKp	CP063931.1	191041	IncFIB(K),IncHI1B	-	-	-	-	-	-	-	-	-	-	-	-	-	-	-	-	-	23	27	30	18	13	65*-85%	61	9	18	26	35	-	-	-	-	-	1	1	1	1	2	2	2	-
835	GCA_904864505.1_INF331_genomic	ST86	hvKp	LR890425.1	184695	IncFIB(K),IncHI1B	-	-	-	-	-	-	-	-	-	-	-	-	-	-	-	-	-	-	-	-	-	-	-	-	-	-	-	-	-	-	-	-	-	1	1	1	1	44	2	2	-
