# Supplementary material for: Prevalence of hypervirulent and carbapenem-resistant Klebsiella pneumoniae under divergent evolutionary patterns
Source: Emerg Microbes Infect. 2022 Aug 5;11(1):1936–49. doi: 10.1080/22221751.2022.2103454 (PMC9359173; doi:10.1080/22221751.2022.2103454)
Supplement: Supplemental Material [file TEMI_A_2103454_SM8825.zip › Supplementary_Materials/Supplementary_Table_S4.xlsx]

## Sheet: Supplementary Table S4
Supplementary Table S4. CRKP strains of all 890 genomes.
Genome number	strain	ST	CRKP or hvKp	ID	length	replicon	AGly_acquired	Col_acquired	Fcyn_acquired	Flq_acquired	Gly_acquired	MLS_acquired	Phe_acquired	Rif_acquired	Sul_acquired	Tet_acquired	Tgc_acquired	Tmt_acquired	Bla_acquired	Bla_inhR_acquired	Bla_ESBL_acquired	Bla_ESBL_inhR_acquired	Bla_Carb_acquired	ybtS	ybtX	ybtQ	ybtP	ybtA	irp2	irp1	ybtU	ybtT	ybtE	fyuA	iucA	iucB	iucC	iucD	iutA	iroB	iroC	iroD	iroN	rmpA	rmpD	rmpC	rmpA2
2	GCA_003584585.1_ASM358458v1_genomic	ST11	CRKP	AP018674.1	66250	IncFII(pHN7A8),IncN	-	-	fosA3	-	-	-	-	-	-	-	-	-	-	-	-	-	KPC-2	-	-	-	-	-	-	-	-	-	-	-	-	-	-	-	-	-	-	-	-	-	-	-	-
3	GCA_003574235.1_ASM357423v1_genomic	ST14	CRKP	AP018748.1	296750	IncFIB(Mar),IncHI1B	aac(6')-Ib'.v1;aac(6')-Ib-cr.v2;aadA2^;aph(3')-VI;armA	-	-	qnrB1.v2^	-	mphE.v2^;msrE	CatB4.v1	-	sul1	tet(D)	-	dfrA12;dfrA14.v1^	OXA-1;TEM-1D.v1^	-	CTX-M-15	-	NDM-1*	-	-	-	-	-	-	-	-	-	-	-	-	-	-	-	-	-	-	-	-	-	-	-	-
6	GCA_010367305.1_ASM1036730v1_genomic	ST268	CRKP	AP019667.1	88953	IncL/M(pMU407)	aac(6')-Ia^	-	-	-	-	-	-	-	sul1	-	-	-	TEM-1D.v1^	-	-	-	IMP-11*	-	-	-	-	-	-	-	-	-	-	-	-	-	-	-	-	-	-	-	-	-	-	-	-
9	GCA_014170935.1_ASM1417093v1_genomic	ST29	CRKP	AP022081.1	55445	IncN	-	-	-	-	-	-	-	-	sul1	tet(A).v1*	-	-	-	-	CTX-M-2	-	IMP-1	-	-	-	-	-	-	-	-	-	-	-	-	-	-	-	-	-	-	-	-	-	-	-	-
13	GCA_013426775.1_ASM1342677v1_genomic	ST3026	CRKP	AP023266.1	114591	ColRNAI,IncFIB(pQil),IncFII	aac(6')-Ib'.v1	-	-	-	-	-	-	-	-	-	-	-	TEM-1D.v1^	-	-	-	KPC-2	-	-	-	-	-	-	-	-	-	-	-	-	-	-	-	-	-	-	-	-	-	-	-	-
15	GCA_014905815.1_ASM1490581v1_genomic	ST11	CRKP	AP023454.1	93470	IncFII	aadA2^;rmtB	-	-	-	-	ermB.v1*;mphA?	-	-	sul1	-	-	dfrA12	TEM-1D.v1^	-	-	-	NDM-5	-	-	-	-	-	-	-	-	-	-	-	-	-	-	-	-	-	-	-	-	-	-	-	-
19	GCA_000240185.2_ASM24018v2_genomic	ST11	CRKP	CP003224.1	111195	IncFII,IncR	-	-	-	-	-	-	-	-	-	-	-	-	TEM-1	-	-	-	KPC-2	-	-	-	-	-	-	-	-	-	-	-	-	-	-	-	-	-	-	-	-	-	-	-	-
20	GCA_000512165.1_ASM51216v1_genomic	ST442	CRKP	CP003997.1	45574	IncU,IncX3	sat-2	-	-	-	-	-	-	-	-	-	-	-	-	-	-	-	KPC-2	-	-	-	-	-	-	-	-	-	-	-	-	-	-	-	-	-	-	-	-	-	-	-	-
21	GCA_000364385.3_ASM36438v3_genomic	ST11	CRKP	CP006661.1	140825	IncA/C2	aac(6')-Ib3^;rmtC	-	-	-	-	-	-	-	sul1	-	-	-	CMY-6	-	-	-	NDM-1	-	-	-	-	-	-	-	-	-	-	-	-	-	-	-	-	-	-	-	-	-	-	-	-
22	GCA_000733255.1_ASM73325v1_genomic	ST14	CRKP	CP006799.1	283371	IncFIB(Mar),IncHI1B	aac(6')-Ib-cr.v2;aadA2^;aph(3')-VI;armA	-	-	qnrB1.v2^	-	mphE.v2^;msrE	CatB4.v1	-	sul1	-	-	dfrA12;dfrA14.v1^	OXA-1	-	-	-	NDM-1	-	-	-	-	-	-	-	-	-	-	-	-	-	-	-	-	-	-	-	-	-	-	-	-
22	GCA_000733255.1_ASM73325v1_genomic	ST14	CRKP	CP006802.1	6141	ColKP3	-	-	-	-	-	-	-	-	-	-	-	-	-	-	-	-	OXA-232	-	-	-	-	-	-	-	-	-	-	-	-	-	-	-	-	-	-	-	-	-	-	-	-
23	GCA_000597905.1_ASM59790v1_genomic	ST258	CRKP	CP006919.1	25284	ColRNAI	aac(6')-Ib'.v1	-	-	-	-	-	-	-	-	-	-	-	-	-	-	-	KPC-3	-	-	-	-	-	-	-	-	-	-	-	-	-	-	-	-	-	-	-	-	-	-	-	-
24	GCA_000598005.1_ASM59800v1_genomic	ST258	CRKP	CP006926.1	73636	FIA(pBK30683)	aac(6')-Ib'.v2^;aadA*;strB.v1	-	-	-	-	-	-	-	sul2	-	-	dfrA14.v1^	OXA-9.v1;TEM-1D.v1^	-	-	-	KPC-3	-	-	-	-	-	-	-	-	-	-	-	-	-	-	-	-	-	-	-	-	-	-	-	-
25	GCA_000281435.2_ASM28143v2_genomic	ST258	CRKP	CP007730.1	113639	IncFIB(pQil),IncFII	-	-	-	-	-	-	-	-	-	-	-	-	TEM-1D.v1^	-	-	-	KPC-3	-	-	-	-	-	-	-	-	-	-	-	-	-	-	-	-	-	-	-	-	-	-	-	-
26	GCA_000695935.1_ASM69593v1_genomic	ST34	CRKP	CP007732.1	268334	IncA/C2,IncN	aac(3)-Ia*;aac(6')-Ib7;ant(2'')-Ia	-	-	-	-	mphE.v2;msrE	-	-	sul1;sul1*	-	-	dfrA14.v1^	FOX-5	-	SHV-5	-	KPC-2	-	-	-	-	-	-	-	-	-	-	-	-	-	-	-	-	-	-	-	-	-	-	-	-
27	GCA_000714675.1_ASM71467v1_genomic	ST258	CRKP	CP008798.1	85473	IncR	aac(3)-IV;aac(6')-Ib'.v1;aadA2^;aph(4)-Ia	-	-	-	-	mphA	-	-	sul1;sul3	-	-	dfrA12	TEM-1D.v1^	-	-	-	KPC-2	-	-	-	-	-	-	-	-	-	-	-	-	-	-	-	-	-	-	-	-	-	-	-	-
28	GCA_000281535.2_ASM28153v2_genomic	ST258	CRKP	CP008830.1	113639	IncFIB(pQil),IncFII	-	-	-	-	-	-	-	-	-	-	-	-	TEM-1D.v1^	-	-	-	KPC-3	-	-	-	-	-	-	-	-	-	-	-	-	-	-	-	-	-	-	-	-	-	-	-	-
29	GCA_000717515.1_ASM71751v1_genomic	ST258	CRKP	CP008833.1	113639	IncFIB(pQil),IncFII	-	-	-	-	-	-	-	-	-	-	-	-	TEM-1D.v1^	-	-	-	KPC-2	-	-	-	-	-	-	-	-	-	-	-	-	-	-	-	-	-	-	-	-	-	-	-	-
30	GCA_000764615.1_ASM76461v1_genomic	ST15	CRKP	CP008933.1	304526	IncFIB(Mar),IncHI1B	aac(6')-Ib-cr.v2;aadA2^;armA	-	-	qnrB1.v2^	-	mphE.v2;msrE	CatB4.v1;catA1^	-	sul1	-	-	dfrA12	OXA-1	-	CTX-M-15	-	NDM-1;NDM-1;NDM-1	-	-	-	-	-	-	-	-	-	-	-	-	-	-	-	-	-	-	-	-	-	-	-	-
31	GCA_000739495.1_ASM73949v1_genomic	ST395	CRKP	CP009115.1	118061	IncFIB(pQil),IncFII	aac(6')-Ib'.v1;aadA*;aph(3')-VI	-	-	qnrS1	-	-	-	-	-	-	-	-	OXA-9.v1;TEM-1D.v1^	-	CTX-M-15	-	NDM-1	-	-	-	-	-	-	-	-	-	-	-	-	-	-	-	-	-	-	-	-	-	-	-	-
32	GCA_000775375.1_ASM77537v1_genomic	ST258	CRKP	CP009773.1	75618	FIA(pBK30683)	aac(6')-Ib'.v2^;aadA*;strA.v1^;strB.v1	-	-	-	-	-	-	-	sul2	-	-	dfrA14.v1^	OXA-9.v1;TEM-1D.v1^	-	-	-	KPC-3	-	-	-	-	-	-	-	-	-	-	-	-	-	-	-	-	-	-	-	-	-	-	-	-
33	GCA_000775395.1_ASM77539v1_genomic	ST258	CRKP	CP009776.1	115320	FIA(pBK30683),IncX3	aac(6')-Ib'.v2^;aadA*;strA.v1^;strB.v1	-	-	-	-	-	-	-	sul2	-	-	dfrA14.v1^	OXA-9.v1;TEM-1D.v1^	-	SHV-12	-	KPC-3	-	-	-	-	-	-	-	-	-	-	-	-	-	-	-	-	-	-	-	-	-	-	-	-
34	GCA_000784945.1_ASM78494v1_genomic	ST1518	CRKP	CP009864.1	62589	IncN	aac(6')-Ib'.v2^;aadA*	-	-	-	-	-	-	-	-	-	-	dfrA14.v1^	OXA-9.v1	-	-	-	KPC-3	-	-	-	-	-	-	-	-	-	-	-	-	-	-	-	-	-	-	-	-	-	-	-	-
35	GCA_000784985.1_ASM78498v1_genomic	ST258	CRKP	CP009875.1	113639	IncFIB(pQil),IncFII	-	-	-	-	-	-	-	-	-	-	-	-	TEM-1D.v1^	-	-	-	KPC-2	-	-	-	-	-	-	-	-	-	-	-	-	-	-	-	-	-	-	-	-	-	-	-	-
37	GCA_000814305.1_ASM81430v1_genomic	ST258	CRKP	CP010396.1	71572	IncR	aac(3)-IV;aac(6')-Ib'.v1;aadA2;aadA^;aph(4)-Ia	-	-	-	-	-	cmlA1*	-	-	-	-	-	TEM-1D.v1^	-	-	-	KPC-2	-	-	-	-	-	-	-	-	-	-	-	-	-	-	-	-	-	-	-	-	-	-	-	-
38	GCA_001022035.1_ASM102203v1_genomic	ST11	CRKP	CP011575.1	43621	repA	-	-	-	-	-	-	-	-	-	-	-	-	TEM-1D.v1^	-	-	-	KPC-3	-	-	-	-	-	-	-	-	-	-	-	-	-	-	-	-	-	-	-	-	-	-	-	-
39	GCA_001022175.1_ASM102217v1_genomic	ST941	CRKP	CP011622.1	176497	IncA/C2	aac(6')-Ib'.v2^;aadA*;ant(2'')-Ia	-	-	qnrA1	-	-	-	-	sul1;sul1	-	-	-	OXA-9.v1;TEM-1D.v1^	-	SHV-7^	-	KPC-2	-	-	-	-	-	-	-	-	-	-	-	-	-	-	-	-	-	-	-	-	-	-	-	-
40	GCA_001022235.1_ASM102223v1_genomic	ST258	CRKP	CP011645.1	77801	IncI2	aac(6')-Ib'.v2^;aadA*	-	-	-	-	-	-	-	-	-	-	-	OXA-9.v1;TEM-1D.v1^	-	-	-	KPC-3	-	-	-	-	-	-	-	-	-	-	-	-	-	-	-	-	-	-	-	-	-	-	-	-
40	GCA_001022235.1_ASM102223v1_genomic	ST258	CRKP	CP011646.1	96702	IncN3	-	-	-	-	-	-	-	-	-	-	-	-	-	-	SHV-12	-	KPC-3	-	-	-	-	-	-	-	-	-	-	-	-	-	-	-	-	-	-	-	-	-	-	-	-
41	GCA_001855315.1_ASM185531v1_genomic	ST147	CRKP	CP011839.1	90103	IncR	aac(6')-Ib;rmtF*	-	-	qnrB1.v1;qnrS1;qnrS1	-	-	-	-	sul1	tet(A).v1	-	dfrA1.v1;dfrA1.v1	TEM-1D.v1^	-	CTX-M-15	-	NDM-1	-	-	-	-	-	-	-	-	-	-	-	-	-	-	-	-	-	-	-	-	-	-	-	-
42	GCA_000417225.2_ASM41722v2_genomic	ST258	CRKP	CP011978.1	77775	IncI2	aac(6')-Ib'.v2^;aadA*	-	-	-	-	-	-	-	-	-	-	-	OXA-9.v1;TEM-1D.v1^	-	-	-	KPC-3	-	-	-	-	-	-	-	-	-	-	-	-	-	-	-	-	-	-	-	-	-	-	-	-
43	GCA_000406765.2_ASM40676v2_genomic	ST258	CRKP	CP011981.1	130552	IncFIB(pQil),IncFII	-	-	-	-	-	-	-	-	-	-	-	-	-	-	-	-	KPC-2	-	-	-	-	-	-	-	-	-	-	-	-	-	-	-	-	-	-	-	-	-	-	-	-
44	GCA_000417265.2_ASM41726v2_genomic	ST258	CRKP	CP011986.1	113639	IncFIB(pQil),IncFII	-	-	-	-	-	-	-	-	-	-	-	-	TEM-1D.v1^	-	-	-	KPC-2	-	-	-	-	-	-	-	-	-	-	-	-	-	-	-	-	-	-	-	-	-	-	-	-
45	GCA_001741665.1_ASM174166v1_genomic	ST16	CRKP	CP012562.1	6141	ColKP3	-	-	-	-	-	-	-	-	-	-	-	-	-	-	-	-	OXA-232	-	-	-	-	-	-	-	-	-	-	-	-	-	-	-	-	-	-	-	-	-	-	-	-
47	GCA_001307175.1_ASM130717v1_genomic	ST14	CRKP	CP012754.1	273628	IncFIB(Mar),IncHI1B	aadA2^;aph(3')-VI;armA	-	-	qnrB1.v2^	-	mphE.v2^;msrE	-	-	sul1	-	-	dfrA12	-	-	-	-	NDM-1	-	-	-	-	-	-	-	-	-	-	-	-	-	-	-	-	-	-	-	-	-	-	-	-
47	GCA_001307175.1_ASM130717v1_genomic	ST14	CRKP	CP012755.1	6141	ColKP3	-	-	-	-	-	-	-	-	-	-	-	-	-	-	-	-	OXA-232	-	-	-	-	-	-	-	-	-	-	-	-	-	-	-	-	-	-	-	-	-	-	-	-
49	GCA_001456055.3_ASM145605v3_genomic	ST278	CRKP	CP012990.1	46161	IncX3	-	-	-	-	-	-	-	-	-	-	-	-	-	-	-	-	NDM-7	-	-	-	-	-	-	-	-	-	-	-	-	-	-	-	-	-	-	-	-	-	-	-	-
51	GCA_001456135.1_ASM145613v1_genomic	ST941	CRKP	CP013325.1	49565	repA	-	-	-	-	-	-	-	-	-	-	-	-	TEM-1D.v1^	-	-	-	KPC-2	-	-	-	-	-	-	-	-	-	-	-	-	-	-	-	-	-	-	-	-	-	-	-	-
53	GCA_001521895.1_ASM152189v1_genomic	ST14	CRKP	CP014006.1	46161	IncX3	-	-	-	-	-	-	-	-	-	-	-	-	-	-	-	-	NDM-5	-	-	-	-	-	-	-	-	-	-	-	-	-	-	-	-	-	-	-	-	-	-	-	-
57	GCA_002009075.1_ASM200907v1_genomic	ST11	CRKP	CP014297.1	90274	IncFIB(pB171),IncFII(Yp)	aac(6')-Ib-cr.v2;rmtC	-	-	-	-	mphA	catB3.v2	arr-3	sul1*;sul1*	-	-	-	OXA-1	-	-	-	NDM-1	-	-	-	-	-	-	-	-	-	-	-	-	-	-	-	-	-	-	-	-	-	-	-	-
58	GCA_001675125.1_ASM167512v1_genomic	ST258	CRKP	CP014650.1	113639	IncFIB(pQil),IncFII	-	-	-	-	-	-	-	-	-	-	-	-	TEM-1D.v1^	-	-	-	KPC-3	-	-	-	-	-	-	-	-	-	-	-	-	-	-	-	-	-	-	-	-	-	-	-	-
59	GCA_001648215.1_ASM164821v1_genomic	ST147	CRKP	CP014757.1	54064	IncFIB(pQil)	aac(6')-Ib-cr.v2;aph(3')-VI	-	-	qnrS1	-	-	catB3.v2	arr-3	sul1	-	-	-	OXA-1	-	CTX-M-15	-	NDM-1	-	-	-	-	-	-	-	-	-	-	-	-	-	-	-	-	-	-	-	-	-	-	-	-
60	GCA_001663295.1_ASM166329v1_genomic	ST37	CRKP	CP014765.1	106559	IncFII	-	-	-	-	-	-	-	-	-	-	-	-	-	-	-	-	KPC-3	-	-	-	-	-	-	-	-	-	-	-	-	-	-	-	-	-	-	-	-	-	-	-	-
65	GCA_001952895.1_ASM195289v1_genomic	ST340	CRKP	CP015387.1	139933	FIA(pBK30683),FII(pBK30683)	aac(6')-Ib'.v2^;aadA*;strA.v1^;strB.v1	-	-	-	-	-	-	-	sul2	-	-	dfrA14.v1^	OXA-9.v1;TEM-1D.v1^	-	-	-	KPC-3	-	-	-	-	-	-	-	-	-	-	-	-	-	-	-	-	-	-	-	-	-	-	-	-
66	GCA_001952915.1_ASM195291v1_genomic	ST258	CRKP	CP015395.1	116419	IncFIB(pQil),IncFII	-	-	-	-	-	-	-	-	-	-	-	-	TEM-1D.v1^	-	-	-	KPC-2	-	-	-	-	-	-	-	-	-	-	-	-	-	-	-	-	-	-	-	-	-	-	-	-
69	GCA_001705385.1_ASM170538v1_genomic	ST512	CRKP	CP015824.1	103147	IncFIB(pQil),IncFII	-	-	-	-	-	-	-	-	-	-	-	-	-	-	-	-	KPC-3	-	-	-	-	-	-	-	-	-	-	-	-	-	-	-	-	-	-	-	-	-	-	-	-
70	GCA_001663195.1_ASM166319v1_genomic	ST15	CRKP	CP015991.1	76251	IncR,IncR	aac(6')-Ib-cr.v2^;aadA16*	-	-	qnrA3^	-	mphA	catB3.v2	arr-3	sul1	-	-	dfrA27	OXA-1	-	-	-	KPC-2	-	-	-	-	-	-	-	-	-	-	-	-	-	-	-	-	-	-	-	-	-	-	-	-
74	GCA_001709275.1_ASM170927v1_genomic	ST14	CRKP	CP016920.1	6139	ColKP3	-	-	-	-	-	-	-	-	-	-	-	-	-	-	-	-	OXA-232	-	-	-	-	-	-	-	-	-	-	-	-	-	-	-	-	-	-	-	-	-	-	-	-
74	GCA_001709275.1_ASM170927v1_genomic	ST14	CRKP	CP016921.1	283369	IncFIB(Mar),IncHI1B	aac(6')-Ib-cr.v2;aadA2^;aph(3')-VI;armA	-	-	qnrB1.v2^	-	mphE.v2^;msrE	CatB4.v1	-	sul1	-	-	dfrA12;dfrA14.v1^	OXA-1	-	-	-	NDM-1	-	-	-	-	-	-	-	-	-	-	-	-	-	-	-	-	-	-	-	-	-	-	-	-
75	GCA_001709295.1_ASM170929v1_genomic	ST14	CRKP	CP016927.1	72093	IncL/M(pOXA-48)	aph(3')-VI*;strA.v1;strA.v1;strB.v1	-	-	-	-	-	-	-	-	-	-	-	-	-	CTX-M-14^	-	OXA-48	-	-	-	-	-	-	-	-	-	-	-	-	-	-	-	-	-	-	-	-	-	-	-	-
77	GCA_001870165.1_ASM187016v1_genomic	ST45	CRKP	CP017937.1	43621	repA	-	-	-	-	-	-	-	-	-	-	-	-	TEM-1D.v1^	-	-	-	KPC-2	-	-	-	-	-	-	-	-	-	-	-	-	-	-	-	-	-	-	-	-	-	-	-	-
78	GCA_001956965.1_ASM195696v1_genomic	ST147	CRKP	CP017987.1	117168	IncA/C2	aac(6')-Ib3^;strA.v1;strB.v1	-	-	-	-	-	floR.v2*	-	sul1;sul2	tet(A).v2	-	-	-	-	-	-	OXA-48	-	-	-	-	-	-	-	-	-	-	-	-	-	-	-	-	-	-	-	-	-	-	-	-
79	GCA_001885255.2_ASM188525v2_genomic	ST147	CRKP	CP018315.1	63587	IncL/M(pOXA-48)	-	-	-	-	-	-	-	-	-	-	-	-	-	-	-	-	OXA-48	-	-	-	-	-	-	-	-	-	-	-	-	-	-	-	-	-	-	-	-	-	-	-	-
80	GCA_001902335.1_ASM190233v1_genomic	ST23	CRKP	CP018342.1	63588	IncL/M(pOXA-48)	-	-	-	-	-	-	-	-	-	-	-	-	-	-	-	-	OXA-48	-	-	-	-	-	-	-	-	-	-	-	-	-	-	-	-	-	-	-	-	-	-	-	-
83	GCA_001902355.1_ASM190235v1_genomic	ST395	CRKP	CP018366.1	94434	IncFIB(pB171),IncFII(Yp)	rmtC	-	-	-	-	-	-	-	sul1*	-	-	-	-	-	-	-	NDM-1	-	-	-	-	-	-	-	-	-	-	-	-	-	-	-	-	-	-	-	-	-	-	-	-
84	GCA_001902215.1_ASM190221v1_genomic	ST258	CRKP	CP018426.1	52058	repA	-	-	-	qnrS1	-	-	-	-	-	-	-	-	-	-	-	-	KPC-2	-	-	-	-	-	-	-	-	-	-	-	-	-	-	-	-	-	-	-	-	-	-	-	-
85	GCA_001902195.1_ASM190219v1_genomic	ST258	CRKP	CP018432.1	52059	repA	-	-	-	qnrS1	-	-	-	-	-	-	-	-	-	-	-	-	KPC-2	-	-	-	-	-	-	-	-	-	-	-	-	-	-	-	-	-	-	-	-	-	-	-	-
86	GCA_001902235.1_ASM190223v1_genomic	ST258	CRKP	CP018436.1	52058	repA	-	-	-	qnrS1	-	-	-	-	-	-	-	-	-	-	-	-	KPC-2	-	-	-	-	-	-	-	-	-	-	-	-	-	-	-	-	-	-	-	-	-	-	-	-
87	GCA_001902415.1_ASM190241v1_genomic	ST11	CRKP	CP018443.1	50611	IncL/M(pOXA-48)	-	-	-	-	-	-	-	-	-	-	-	-	-	-	-	-	OXA-48	-	-	-	-	-	-	-	-	-	-	-	-	-	-	-	-	-	-	-	-	-	-	-	-
88	GCA_001902435.1_ASM190243v1_genomic	ST101	CRKP	CP018449.1	67101	IncL/M(pMU407)	aph(3')-VI*;strA.v1;strA.v1	-	-	-	-	-	-	-	-	-	-	-	-	-	CTX-M-14^	-	OXA-48	-	-	-	-	-	-	-	-	-	-	-	-	-	-	-	-	-	-	-	-	-	-	-	-
89	GCA_001902515.1_ASM190251v1_genomic	ST101	CRKP	CP018452.1	67100	IncL/M(pMU407)	aph(3')-VI*;strA.v1;strA.v1	-	-	-	-	-	-	-	-	-	-	-	-	-	CTX-M-14^	-	OXA-48	-	-	-	-	-	-	-	-	-	-	-	-	-	-	-	-	-	-	-	-	-	-	-	-
90	GCA_001902475.1_ASM190247v1_genomic	ST11	CRKP	CP018455.1	162552	IncFII(pHN7A8),IncR	rmtB	-	-	-	-	-	-	-	-	-	-	-	TEM-1D.v1^	-	CTX-M-65;SHV-12	-	KPC-2	-	-	-	-	-	-	-	-	-	-	-	-	-	-	-	-	-	-	-	-	-	-	-	-
91	GCA_001908515.1_ASM190851v1_genomic	ST244	CRKP	CP018668.1	43621	repA	-	-	-	-	-	-	-	-	-	-	-	-	TEM-1D.v1^	-	-	-	KPC-2	-	-	-	-	-	-	-	-	-	-	-	-	-	-	-	-	-	-	-	-	-	-	-	-
91	GCA_001908515.1_ASM190851v1_genomic	ST244	CRKP	CP018669.1	88688	IncL/M(pMU407)	aadA2^	-	-	-	-	mphA	-	-	sul1	-	-	dfrA12	-	-	SHV-7^	-	KPC-2	-	-	-	-	-	-	-	-	-	-	-	-	-	-	-	-	-	-	-	-	-	-	-	-
92	GCA_001908715.1_ASM190871v1_genomic	ST340	CRKP	CP018675.1	181436	IncFIB(K),IncFII	aac(3)-IV;aph(4)-Ia*	-	-	-	-	-	-	-	sul1	-	-	-	-	-	-	-	KPC-4	-	-	-	-	-	-	-	-	-	-	-	-	-	-	-	-	-	-	-	-	-	-	-	-
93	GCA_001908595.1_ASM190859v1_genomic	ST147	CRKP	CP018690.1	63589	IncL/M(pOXA-48)	-	-	-	-	-	-	-	-	-	-	-	-	-	-	-	-	OXA-48	-	-	-	-	-	-	-	-	-	-	-	-	-	-	-	-	-	-	-	-	-	-	-	-
94	GCA_001908895.1_ASM190889v1_genomic	ST11	CRKP	CP018694.1	50609	IncL/M(pOXA-48)	-	-	-	-	-	-	-	-	-	-	-	-	-	-	-	-	OXA-48	-	-	-	-	-	-	-	-	-	-	-	-	-	-	-	-	-	-	-	-	-	-	-	-
95	GCA_001908875.1_ASM190887v1_genomic	ST147	CRKP	CP018700.1	63588	IncL/M(pOXA-48)	-	-	-	-	-	-	-	-	-	-	-	-	-	-	-	-	OXA-48	-	-	-	-	-	-	-	-	-	-	-	-	-	-	-	-	-	-	-	-	-	-	-	-
96	GCA_001908625.1_ASM190862v1_genomic	ST147	CRKP	CP018706.1	63588	IncL/M(pOXA-48)	-	-	-	-	-	-	-	-	-	-	-	-	-	-	-	-	OXA-48	-	-	-	-	-	-	-	-	-	-	-	-	-	-	-	-	-	-	-	-	-	-	-	-
98	GCA_001908675.1_ASM190867v1_genomic	ST147	CRKP	CP018717.1	63589	IncL/M(pOXA-48)	-	-	-	-	-	-	-	-	-	-	-	-	-	-	-	-	OXA-48	-	-	-	-	-	-	-	-	-	-	-	-	-	-	-	-	-	-	-	-	-	-	-	-
99	GCA_001908695.1_ASM190869v1_genomic	ST147	CRKP	CP018723.1	63588	IncL/M(pOXA-48)	-	-	-	-	-	-	-	-	-	-	-	-	-	-	-	-	OXA-48	-	-	-	-	-	-	-	-	-	-	-	-	-	-	-	-	-	-	-	-	-	-	-	-
100	GCA_001913175.1_ASM191317v1_genomic	ST101	CRKP	CP018736.1	63589	IncL/M(pOXA-48)	-	-	-	-	-	-	-	-	-	-	-	-	-	-	-	-	OXA-48	-	-	-	-	-	-	-	-	-	-	-	-	-	-	-	-	-	-	-	-	-	-	-	-
101	GCA_001922465.1_ASM192246v1_genomic	ST11	CRKP	CP018817.1	140825	IncA/C2	aac(6')-Ib3^;rmtC	-	-	-	-	-	-	-	sul1	-	-	-	CMY-6	-	-	-	NDM-1	-	-	-	-	-	-	-	-	-	-	-	-	-	-	-	-	-	-	-	-	-	-	-	-
102	GCA_002951555.1_ASM295155v1_genomic	ST437	CRKP	CP018884.1	121863	IncFIB(pQil)	aac(3)-IId^	-	-	qnrB1.v1	-	-	catA1^	-	-	-	-	dfrA30*	TEM-1D.v1^	-	CTX-M-15	-	KPC-2	-	-	-	-	-	-	-	-	-	-	-	-	-	-	-	-	-	-	-	-	-	-	-	-
103	GCA_002951595.1_ASM295159v1_genomic	ST437	CRKP	CP018887.1	123208	IncFIB(pQil),IncN	aac(6')-Ib-cr.v2	-	-	-	-	-	CatB4.v1	-	-	tet(A).v1	-	dfrA30*	OXA-1	-	-	-	KPC-2	-	-	-	-	-	-	-	-	-	-	-	-	-	-	-	-	-	-	-	-	-	-	-	-
105	GCA_002850335.1_ASM285033v1_genomic	ST383	CRKP	CP019078.1	70987	IncL/M(pOXA-48)	aph(3')-VI*;strA.v1;strA.v1;strB.v1	-	-	-	-	-	-	-	-	-	-	-	-	-	CTX-M-14^	-	OXA-48	-	-	-	-	-	-	-	-	-	-	-	-	-	-	-	-	-	-	-	-	-	-	-	-
106	GCA_002850355.1_ASM285035v1_genomic	ST383	CRKP	CP019080.1	70987	IncL/M(pOXA-48)	aph(3')-VI*;strA.v1;strA.v1;strB.v1	-	-	-	-	-	-	-	-	-	-	-	-	-	CTX-M-9*	-	OXA-48	-	-	-	-	-	-	-	-	-	-	-	-	-	-	-	-	-	-	-	-	-	-	-	-
109	GCA_002007665.1_ASM200766v1_genomic	ST512	CRKP	CP019774.1	114073	IncFIB(pQil),IncFII	-	-	-	-	-	-	-	-	-	-	-	-	TEM-1D.v1^	-	-	-	KPC-3	-	-	-	-	-	-	-	-	-	-	-	-	-	-	-	-	-	-	-	-	-	-	-	-
110	GCA_002055765.1_ASM205576v1_genomic	ST234	CRKP	CP020066.1	72663	ColRNAI,IncN	aac(6')-Ib'.v1	-	-	-	-	-	-	-	-	-	-	dfrA14.v1^	-	-	-	-	KPC-3	-	-	-	-	-	-	-	-	-	-	-	-	-	-	-	-	-	-	-	-	-	-	-	-
111	GCA_002055855.1_ASM205585v1_genomic	ST14	CRKP	CP020068.1	276460	IncFIB(Mar),IncHI1B	aac(3)-IId^;aadA2^;aph(3')-VI;armA;strA.v1*;strB.v1*	-	-	-	-	mphE.v2^;msrE	-	-	sul1;sul2	-	-	dfrA12	-	-	-	-	NDM-1	-	-	-	-	-	-	-	-	-	-	-	-	-	-	-	-	-	-	-	-	-	-	-	-
112	GCA_002056385.1_ASM205638v1_genomic	ST258	CRKP	CP020075.1	22062	ColRNAI	-	-	-	-	-	-	-	-	-	-	-	-	TEM-1D.v1^	-	-	-	KPC-3	-	-	-	-	-	-	-	-	-	-	-	-	-	-	-	-	-	-	-	-	-	-	-	-
113	GCA_002056475.1_ASM205647v1_genomic	ST258	CRKP	CP020110.1	73467	IncR	aac(3)-IV;aac(6')-Ib'.v1;aadA2;aadA^;aph(4)-Ia	-	-	-	-	-	cmlA1*	-	sul3	-	-	-	TEM-1D.v1^	-	-	-	KPC-2	-	-	-	-	-	-	-	-	-	-	-	-	-	-	-	-	-	-	-	-	-	-	-	-
114	GCA_003031505.1_ASM303150v1_genomic	ST258	CRKP	CP020500.1	73467	IncR	aac(3)-IV;aac(6')-Ib'.v1;aadA2;aadA^;aph(4)-Ia	-	-	-	-	-	cmlA1*	-	sul3	-	-	-	TEM-1D.v1^	-	-	-	KPC-2	-	-	-	-	-	-	-	-	-	-	-	-	-	-	-	-	-	-	-	-	-	-	-	-
116	GCA_002156745.1_ASM215674v1_genomic	ST37	CRKP	CP020844.1	74177	IncL/M(pOXA-48)	-	-	-	-	-	-	-	-	-	-	-	-	-	-	-	-	OXA-48;OXA-48	-	-	-	-	-	-	-	-	-	-	-	-	-	-	-	-	-	-	-	-	-	-	-	-
117	GCA_002156785.1_ASM215678v1_genomic	ST14	CRKP	CP020854.1	292471	IncFIB(Mar),IncHI1B	aac(6')-Ib-cr.v2;aadA2^;aph(3')-VI;armA	-	-	qnrB1.v2^	-	mphE.v2^;msrE	CatB4.v1	-	sul1	-	-	dfrA12;dfrA14.v1^	OXA-1	-	-	-	NDM-1	-	-	-	-	-	-	-	-	-	-	-	-	-	-	-	-	-	-	-	-	-	-	-	-
118	GCA_002113865.1_ASM211386v1_genomic	ST11	CRKP	CP020902.1	338512	IncFIB(Mar),IncFII,IncHI1B,IncR	aadA2^;aph(3')-VI;armA	-	-	qnrS1	-	mphE.v2;msrE	-	-	sul1	-	-	dfrA12	-	-	CTX-M-15	-	NDM-1	-	-	-	-	-	-	-	-	-	-	-	-	-	-	-	-	-	-	-	-	-	-	-	-
121	GCA_002180155.1_ASM218015v1_genomic	ST258	CRKP	CP021546.1	74660	IncI2	-	-	-	-	-	-	-	-	-	-	-	-	TEM-1D.v1^	-	-	-	KPC-3	-	-	-	-	-	-	-	-	-	-	-	-	-	-	-	-	-	-	-	-	-	-	-	-
121	GCA_002180155.1_ASM218015v1_genomic	ST258	CRKP	CP021548.1	22633	ColRNAI	-	-	-	-	-	-	-	-	-	-	-	-	-	-	-	-	KPC-3	-	-	-	-	-	-	-	-	-	-	-	-	-	-	-	-	-	-	-	-	-	-	-	-
122	GCA_002180175.1_ASM218017v1_genomic	ST11	CRKP	CP021687.1	96814	IncFII(pKPX1)	aac(6')-Ib'.v1	-	-	-	-	-	-	-	-	-	-	-	-	-	-	-	NDM-1	-	-	-	-	-	-	-	-	-	-	-	-	-	-	-	-	-	-	-	-	-	-	-	-
123	GCA_002180255.1_ASM218025v1_genomic	ST163	CRKP	CP021699.1	354705	IncFIB(Mar),IncHI1B	aac(3)-IId^;aac(6')-Ib-cr.v2	-	-	qnrB1.v2^;qnrB1.v2^	-	-	CatB4.v1	-	-	tet(B).v2*	-	dfrA30*	OXA-1	-	SHV-2A^	-	NDM-1	-	-	-	-	-	-	-	-	-	-	-	-	-	-	-	-	-	-	-	-	-	-	-	-
124	GCA_002180315.1_ASM218031v1_genomic	ST14	CRKP	CP021709.1	186758	IncA/C2	armA	-	-	-	-	mphE.v2;msrE	-	-	sul1	-	-	-	CMY-4.v1	-	-	-	NDM-1	-	-	-	-	-	-	-	-	-	-	-	-	-	-	-	-	-	-	-	-	-	-	-	-
125	GCA_002180295.1_ASM218029v1_genomic	ST258	CRKP	CP021716.1	43500	repA	-	-	-	-	-	-	-	-	-	-	-	-	-	-	TEM-168?	-	KPC-3	-	-	-	-	-	-	-	-	-	-	-	-	-	-	-	-	-	-	-	-	-	-	-	-
126	GCA_002192315.1_ASM219231v1_genomic	ST45	CRKP	CP021743.1	43620	repA	-	-	-	-	-	-	-	-	-	-	-	-	TEM-1D.v1^	-	-	-	KPC-2	-	-	-	-	-	-	-	-	-	-	-	-	-	-	-	-	-	-	-	-	-	-	-	-
127	GCA_002192335.1_ASM219233v1_genomic	ST258	CRKP	CP021754.1	74751	IncI2	-	-	-	-	-	-	-	-	-	-	-	-	TEM-1D.v1^	-	-	-	KPC-3	-	-	-	-	-	-	-	-	-	-	-	-	-	-	-	-	-	-	-	-	-	-	-	-
127	GCA_002192335.1_ASM219233v1_genomic	ST258	CRKP	CP021756.1	22632	ColRNAI	aac(6')-Ib'.v1	-	-	-	-	-	-	-	-	-	-	-	-	-	-	-	KPC-3	-	-	-	-	-	-	-	-	-	-	-	-	-	-	-	-	-	-	-	-	-	-	-	-
128	GCA_002192375.1_ASM219237v1_genomic	ST147	CRKP	CP021759.1	46161	IncX3	-	-	-	-	-	-	-	-	-	-	-	-	-	-	-	-	NDM-7	-	-	-	-	-	-	-	-	-	-	-	-	-	-	-	-	-	-	-	-	-	-	-	-
129	GCA_002197225.1_ASM219722v1_genomic	ST258	CRKP	CP021835.1	210045	IncA/C2	aac(6')-33;ant(2'')-Ia	-	-	-	-	-	floR.v2*	-	sul1;sul2	-	-	-	TEM-1D.v1	-	-	-	KPC-2	-	-	-	-	-	-	-	-	-	-	-	-	-	-	-	-	-	-	-	-	-	-	-	-
130	GCA_002197505.1_ASM219750v1_genomic	ST258	CRKP	CP021860.1	24749	ColRNAI	aac(6')-Ib'.v1	-	-	-	-	-	-	-	-	-	-	-	-	-	-	-	KPC-3	-	-	-	-	-	-	-	-	-	-	-	-	-	-	-	-	-	-	-	-	-	-	-	-
130	GCA_002197505.1_ASM219750v1_genomic	ST258	CRKP	CP021861.1	79489	IncI2	aac(6')-Ib'.v2^;aadA*	-	-	-	-	-	-	-	-	-	-	-	OXA-9.v1;TEM-1D.v1^	-	-	-	KPC-3	-	-	-	-	-	-	-	-	-	-	-	-	-	-	-	-	-	-	-	-	-	-	-	-
131	GCA_002202215.1_ASM220221v1_genomic	ST147	CRKP	CP021941.1	54064	IncFIB(pQil)	aac(6')-Ib-cr.v2;aph(3')-VI	-	-	qnrS1	-	-	catB3.v2	arr-3	sul1	-	-	-	OXA-1	-	CTX-M-15	-	NDM-1	-	-	-	-	-	-	-	-	-	-	-	-	-	-	-	-	-	-	-	-	-	-	-	-
132	GCA_002202235.1_ASM220223v1_genomic	ST147	CRKP	CP021947.1	54064	IncFIB(pQil)	aac(6')-Ib-cr.v2	-	-	qnrS1	-	-	catB3.v2	arr-3	sul1	-	-	-	OXA-1	-	CTX-M-15	-	NDM-1	-	-	-	-	-	-	-	-	-	-	-	-	-	-	-	-	-	-	-	-	-	-	-	-
133	GCA_002202255.1_ASM220225v1_genomic	ST11	CRKP	CP021952.1	176349	IncA/C2,IncFIA(HI1)	aac(3)-IId^;aac(6')-Ib3^;rmtC	-	-	qnrB9.2^	-	-	-	-	sul1;sul1^	-	-	-	CMY-6	-	-	-	NDM-1	-	-	-	-	-	-	-	-	-	-	-	-	-	-	-	-	-	-	-	-	-	-	-	-
135	GCA_002202195.1_ASM220219v1_genomic	ST37	CRKP	CP021961.1	97389	IncFIB(K),IncHI1B	aadA*;aph(3')-VI	-	-	-	-	-	cmlA5	arr-2	sul1	tet(A).v1	-	-	OXA-10	-	-	-	NDM-1	-	-	-	-	-	-	-	-	-	-	-	-	-	-	-	-	-	-	-	-	-	-	-	-
135	GCA_002202195.1_ASM220219v1_genomic	ST37	CRKP	CP021962.1	132217	IncFIB(pKPHS1)	-	-	-	-	-	-	-	-	-	-	-	-	-	-	-	-	NDM-1	-	-	-	-	-	-	-	-	-	-	-	-	-	-	-	-	-	-	-	-	-	-	-	-
136	GCA_002211905.1_ASM221190v1_genomic	ST15	CRKP	CP022126.1	140133	IncA/C2	aac(6')-Ib3^;rmtC	-	-	-	-	-	-	-	sul1	-	-	-	CMY-6	-	-	-	NDM-1	-	-	-	-	-	-	-	-	-	-	-	-	-	-	-	-	-	-	-	-	-	-	-	-
137	GCA_002211665.1_ASM221166v1_genomic	ST437	CRKP	CP022147.1	63605	IncL/M(pOXA-48)	-	-	-	-	-	-	-	-	-	-	-	-	-	-	-	-	OXA-48	-	-	-	-	-	-	-	-	-	-	-	-	-	-	-	-	-	-	-	-	-	-	-	-
138	GCA_002243445.1_ASM224344v1_genomic	ST258	CRKP	CP022574.1	170415	IncFIB(K),IncFII	aph3-Ia.v1^	-	-	-	-	-	-	-	-	-	-	-	TEM-1D.v1^	-	-	-	KPC-2	-	-	-	-	-	-	-	-	-	-	-	-	-	-	-	-	-	-	-	-	-	-	-	-
139	GCA_003267985.1_ASM326798v1_genomic	ST14	CRKP	CP022612.1	334957	IncFIA(HI1),IncFIB(Mar),IncHI1B,IncR	aac(3)-IId^;aac(6')-Ib'.v1;aadA*;aadA*;aadA2^;aph(3')-VI;armA;strA.v1*;strB.v1*	-	-	-	-	ereA2*;mphE.v2^;msrE	cmlA5	arr-2	sul1;sul1*;sul2	-	-	dfrA12	OXA-9.v1;TEM-1D.v1^	-	CTX-M-15	-	NDM-1	-	-	-	-	-	-	-	-	-	-	-	-	-	-	-	-	-	-	-	-	-	-	-	-
140	GCA_002249975.3_ASM224997v3_genomic	ST258	CRKP	CP022693.2	113222	IncFIB(pQil),IncFII	-	-	-	-	-	-	-	-	-	-	-	-	TEM-1D.v1^	-	-	-	KPC-2	-	-	-	-	-	-	-	-	-	-	-	-	-	-	-	-	-	-	-	-	-	-	-	-
141	GCA_003597695.1_ASM359769v1_genomic	ST307	CRKP	CP022917.1	246577	IncFIB(K),IncFIB(pQil),IncFII	strA.v1^;strB.v1	-	-	qnrB1.v2^	-	-	-	-	sul2	tet(A).v1	-	dfrA14.v1^	TEM-1D.v1^	-	-	-	KPC-2	-	-	-	-	-	-	-	-	-	-	-	-	-	-	-	-	-	-	-	-	-	-	-	-
142	GCA_003597735.1_ASM359773v1_genomic	ST307	CRKP	CP022920.1	246577	IncFIB(K),IncFIB(pQil),IncFII	strA.v1^;strB.v1	-	-	qnrB1.v2^	-	-	-	-	sul2	tet(A).v1	-	dfrA14.v1^	TEM-1D.v1^	-	-	-	KPC-2	-	-	-	-	-	-	-	-	-	-	-	-	-	-	-	-	-	-	-	-	-	-	-	-
143	GCA_003597715.1_ASM359771v1_genomic	ST307	CRKP	CP022923.1	246577	IncFIB(K),IncFIB(pQil),IncFII	strA.v1^;strB.v1	-	-	qnrB1.v2^	-	-	-	-	sul2	tet(A).v1	-	dfrA14.v1^	TEM-1D.v1^	-	-	-	KPC-2	-	-	-	-	-	-	-	-	-	-	-	-	-	-	-	-	-	-	-	-	-	-	-	-
144	GCA_003597755.1_ASM359775v1_genomic	ST307	CRKP	CP022926.1	258210	IncFIB(K),IncFIB(pQil),IncFII	aac(3)-IIa.v1^;aac(6')-Ib-cr.v2;strA.v1^;strB.v1	-	-	qnrB1.v2^	-	-	CatB4.v1	-	sul2	tet(A).v1	-	dfrA14.v1^	OXA-1;TEM-1D.v1^	-	CTX-M-15	-	KPC-2	-	-	-	-	-	-	-	-	-	-	-	-	-	-	-	-	-	-	-	-	-	-	-	-
146	GCA_003194285.1_ASM319428v1_genomic	ST147	CRKP	CP023251.1	63075	IncL/M(pOXA-48)	-	-	-	-	-	-	-	-	-	-	-	-	-	-	-	-	OXA-48	-	-	-	-	-	-	-	-	-	-	-	-	-	-	-	-	-	-	-	-	-	-	-	-
147	GCA_003443755.1_ASM344375v1_genomic	ST54	CRKP	CP023419.1	70869	IncL/M(pOXA-48)	aac(6')-Ib4^;aadA1.v1^	-	-	-	-	-	catA1*;catB2.v1	-	sul1	-	-	dfrB1	-	-	-	-	VIM-1	-	-	-	-	-	-	-	-	-	-	-	-	-	-	-	-	-	-	-	-	-	-	-	-
148	GCA_003194325.1_ASM319432v1_genomic	ST17	CRKP	CP023442.1	186410	IncFIB(K),IncFII	aac(6')-Ib3^;aac(6')-Il;aadA1.v1^;aadA1.v1^;aph(3')-Ia	-	-	-	-	-	-	-	sul1	-	-	dfrA1.v2;dfrA1.v2	-	-	SHV-5*	-	VIM-1	-	-	-	-	-	-	-	-	-	-	-	-	-	-	-	-	-	-	-	-	-	-	-	-
148	GCA_003194325.1_ASM319432v1_genomic	ST17	CRKP	CP023443.1	117859	IncFII	-	-	-	-	-	-	-	-	-	-	-	-	TEM-1D.v1^	-	-	-	KPC-2	-	-	-	-	-	-	-	-	-	-	-	-	-	-	-	-	-	-	-	-	-	-	-	-
149	GCA_001316565.3_ASM131656v3_genomic	ST101	CRKP	CP023488.1	223434	IncFIB(K),IncFII	armA;strA.v1*;strB.v1*	-	-	-	-	mphE.v2;msrE	-	-	sul1;sul2	tet(D)	-	dfrA14.v1^	-	-	-	-	NDM-1	-	-	-	-	-	-	-	-	-	-	-	-	-	-	-	-	-	-	-	-	-	-	-	-
151	GCA_001316945.3_ASM131694v3_genomic	ST2017	CRKP	CP023554.1	212326	IncFIB(pB171),IncFII(Yp),IncR	rmtC	-	-	-	-	-	catII.2*	-	sul1*	tet(D)	-	dfrA14.v1^	-	-	-	-	NDM-1	-	-	-	-	-	-	-	-	-	-	-	-	-	-	-	-	-	-	-	-	-	-	-	-
152	GCA_003203435.1_ASM320343v1_genomic	ST11	CRKP	CP023725.1	103454	IncFII(pHN7A8),IncN,IncR	-	-	-	-	-	-	-	-	-	-	-	-	-	-	-	-	KPC-2	-	-	-	-	-	-	-	-	-	-	-	-	-	-	-	-	-	-	-	-	-	-	-	-
154	GCA_002636095.1_ASM263609v1_genomic	ST340	CRKP	CP023910.1	100207	IncFII(pKPX1)	aac(6')-Ib'.v1;aadA*;aph(3')-VI	-	-	qnrS1	-	-	-	-	-	-	-	-	OXA-9.v1;TEM-1D.v1^	-	CTX-M-15	-	NDM-1	-	-	-	-	-	-	-	-	-	-	-	-	-	-	-	-	-	-	-	-	-	-	-	-
155	GCA_002591075.1_ASM259107v1_genomic	ST147	CRKP	CP023914.1	106853	IncFIB(pB171),IncFII(Yp)	rmtC	-	-	-	-	-	-	-	sul1*	-	-	-	-	-	-	-	NDM-1	-	-	-	-	-	-	-	-	-	-	-	-	-	-	-	-	-	-	-	-	-	-	-	-
156	GCA_002635725.1_ASM263572v1_genomic	ST16	CRKP	CP023923.1	140557	IncFIA,IncFIB(AP001918),IncFIC(FII)	aadA2^;rmtB	-	-	-	-	ermB.v1*;mphA	-	-	sul1	tet(B).v2*	-	dfrA12	-	-	-	-	NDM-1	-	-	-	-	-	-	-	-	-	-	-	-	-	-	-	-	-	-	-	-	-	-	-	-
156	GCA_002635725.1_ASM263572v1_genomic	ST16	CRKP	CP023924.1	12273	ColKP3,ColKP3	-	-	-	-	-	-	-	-	-	-	-	-	-	-	-	-	OXA-232;OXA-232	-	-	-	-	-	-	-	-	-	-	-	-	-	-	-	-	-	-	-	-	-	-	-	-
157	GCA_002636375.1_ASM263637v1_genomic	ST147	CRKP	CP023926.1	78541	IncR	aac(6')-Il;aadA1.v1^;aadA2*;aph3-Ia.v1*;aph3-Ia.v1^;strA.v1;strB.v1	-	-	-	-	mphA	-	-	sul1;sul1	-	-	dfrA1.v2;dfrA12*	-	-	-	-	VIM-1	-	-	-	-	-	-	-	-	-	-	-	-	-	-	-	-	-	-	-	-	-	-	-	-
157	GCA_002636375.1_ASM263637v1_genomic	ST147	CRKP	CP023928.1	113639	IncFIB(pQil),IncFII	-	-	-	-	-	-	-	-	-	-	-	-	TEM-1D.v1^	-	-	-	KPC-2	-	-	-	-	-	-	-	-	-	-	-	-	-	-	-	-	-	-	-	-	-	-	-	-
158	GCA_002587165.1_ASM258716v1_genomic	ST11	CRKP	CP023942.1	187926	IncFII(pHN7A8),IncR	rmtB	-	-	-	-	-	catII.2*;catII.2*	-	-	-	-	-	TEM-1D.v1^	-	CTX-M-65	-	KPC-2	-	-	-	-	-	-	-	-	-	-	-	-	-	-	-	-	-	-	-	-	-	-	-	-
159	GCA_002587885.1_ASM258788v1_genomic	ST340	CRKP	CP023948.1	219350	IncA/C2,IncFIB(pQil),IncFII	aac(6')-Ib3^;rmtC	-	-	-	-	-	-	-	sul1	-	-	dfrA14.v1^	-	-	-	-	NDM-1	-	-	-	-	-	-	-	-	-	-	-	-	-	-	-	-	-	-	-	-	-	-	-	-
160	GCA_002636215.1_ASM263621v1_genomic	ST152	CRKP	CP023952.1	207802	IncA/C2	aac(6')-33;ant(2'')-Ia	-	-	-	-	-	-	-	sul1;sul2	-	-	-	TEM-1D.v1	-	-	-	KPC-2	-	-	-	-	-	-	-	-	-	-	-	-	-	-	-	-	-	-	-	-	-	-	-	-
161	GCA_003073235.1_ASM307323v1_genomic	ST16	CRKP	CP024039.1	125285	IncFIA,IncFIB(AP001918),IncFIC(FII)	aadA2^	-	-	-	-	-	-	-	sul1	tet(B).v2*	-	dfrA12	-	-	-	-	NDM-1	-	-	-	-	-	-	-	-	-	-	-	-	-	-	-	-	-	-	-	-	-	-	-	-
161	GCA_003073235.1_ASM307323v1_genomic	ST16	CRKP	CP024042.1	6141	ColKP3	-	-	-	-	-	-	-	-	-	-	-	-	-	-	-	-	OXA-232	-	-	-	-	-	-	-	-	-	-	-	-	-	-	-	-	-	-	-	-	-	-	-	-
162	GCA_002741685.1_ASM274168v1_genomic	ST340	CRKP	CP024192.1	221606	IncA/C2	aac(3)-IId^;aac(6')-Ib4	-	-	-	-	mphA	catB3.v2	-	sul1;sul1	tet(A).v1	-	-	TEM-1D.v1^	-	-	-	IMP-4	-	-	-	-	-	-	-	-	-	-	-	-	-	-	-	-	-	-	-	-	-	-	-	-
167	GCA_002753055.1_ASM275305v1_genomic	ST340	CRKP	CP024522.1	221606	IncA/C2	aac(3)-IId^;aac(6')-Ib4	-	-	-	-	mphA	catB3.v2	-	sul1;sul1	tet(A).v1	-	-	TEM-1D.v1^	-	-	-	IMP-4	-	-	-	-	-	-	-	-	-	-	-	-	-	-	-	-	-	-	-	-	-	-	-	-
168	GCA_002753075.1_ASM275307v1_genomic	ST340	CRKP	CP024529.1	221606	IncA/C2	aac(3)-IId^;aac(6')-Ib4	-	-	-	-	mphA	catB3.v2	-	sul1;sul1	tet(A).v1	-	-	TEM-1D.v1^	-	-	-	IMP-4	-	-	-	-	-	-	-	-	-	-	-	-	-	-	-	-	-	-	-	-	-	-	-	-
173	GCA_002753555.1_ASM275355v1_genomic	ST340	CRKP	CP024557.1	217685	IncA/C2	aac(3)-IId^;aac(6')-Ib4	-	-	-	-	mphA	catB3.v2	-	sul1;sul1	tet(A).v1	-	-	-	-	-	-	IMP-4	-	-	-	-	-	-	-	-	-	-	-	-	-	-	-	-	-	-	-	-	-	-	-	-
176	GCA_003932915.1_ASM393291v1_genomic	ST65	CRKP	CP024709.1	47126	-	aac(6')-Ib3^	-	-	qnrS1	-	-	-	arr-3	-	-	-	-	-	-	-	-	KPC-2	-	-	-	-	-	-	-	-	-	-	-	-	-	-	-	-	-	-	-	-	-	-	-	-
177	GCA_002787755.1_ASM278775v1_genomic	ST147	CRKP	CP024836.1	96185	IncFII	aadA2^;rmtB	-	-	-	-	ermB.v1*;mphA?	-	-	sul1	-	-	dfrA12	TEM-1D.v1^	-	-	-	NDM-5	-	-	-	-	-	-	-	-	-	-	-	-	-	-	-	-	-	-	-	-	-	-	-	-
178	GCA_002786755.1_ASM278675v1_genomic	ST147	CRKP	CP024840.1	96185	IncFII	aadA2^;rmtB	-	-	-	-	ermB.v1*;mphA?	-	-	sul1	-	-	dfrA12	TEM-1D.v1^	-	-	-	NDM-5	-	-	-	-	-	-	-	-	-	-	-	-	-	-	-	-	-	-	-	-	-	-	-	-
179	GCA_003031325.1_ASM303132v1_genomic	ST15	CRKP	CP024879.1	38383	IncN2	-	-	-	-	-	-	-	-	-	-	-	-	-	-	-	-	NDM-1	-	-	-	-	-	-	-	-	-	-	-	-	-	-	-	-	-	-	-	-	-	-	-	-
181	GCA_002812365.1_ASM281236v1_genomic	ST258	CRKP	CP025006.1	167373	IncFIB(K),IncFII	-	-	-	-	-	-	-	-	-	-	-	-	-	-	-	-	KPC-2	-	-	-	-	-	-	-	-	-	-	-	-	-	-	-	-	-	-	-	-	-	-	-	-
182	GCA_002812385.1_ASM281238v1_genomic	ST258	CRKP	CP025009.1	176049	ColRNAI,IncFIB(K),IncFII	aac(6')-Ib'.v1;aph3-Ia.v1^	-	-	-	-	-	-	-	-	-	-	-	-	-	-	-	KPC-2	-	-	-	-	-	-	-	-	-	-	-	-	-	-	-	-	-	-	-	-	-	-	-	-
182	GCA_002812385.1_ASM281238v1_genomic	ST258	CRKP	CP025010.1	118202	IncFIB(pQil),IncFII	aac(6')-Ib'.v1	-	-	-	-	-	-	-	-	-	-	-	TEM-1D.v1^	-	-	-	KPC-2	-	-	-	-	-	-	-	-	-	-	-	-	-	-	-	-	-	-	-	-	-	-	-	-
183	GCA_002812665.1_ASM281266v1_genomic	ST258	CRKP	CP025039.1	146689	FII(pBK30683),IncFIA(HI1)	aac(6')-Ib'.v1;aadA*;strA.v1^;strB.v1	-	-	-	-	-	-	-	sul2	-	-	dfrA14.v1^	OXA-9.v1;TEM-1D.v1^	-	-	-	KPC-3	-	-	-	-	-	-	-	-	-	-	-	-	-	-	-	-	-	-	-	-	-	-	-	-
185	GCA_002833445.1_ASM283344v1_genomic	ST307	CRKP	CP025141.1	204734	IncA/C2	aac(6')-33;ant(2'')-Ia	-	-	-	-	-	-	-	sul1;sul2	-	-	-	TEM-1D.v1	-	-	-	KPC-2	-	-	-	-	-	-	-	-	-	-	-	-	-	-	-	-	-	-	-	-	-	-	-	-
186	GCA_002833425.1_ASM283342v1_genomic	ST307	CRKP	CP025144.1	204123	IncA/C2	aac(6')-33;ant(2'')-Ia	-	-	-	-	-	-	-	sul1;sul2	-	-	-	TEM-1D.v1	-	-	-	KPC-2*	-	-	-	-	-	-	-	-	-	-	-	-	-	-	-	-	-	-	-	-	-	-	-	-
187	GCA_002833465.1_ASM283346v1_genomic	ST307	CRKP	CP025147.1	205953	IncA/C2	aac(6')-33;ant(2'')-Ia	-	-	-	-	-	-	-	sul1;sul2	-	-	-	TEM-1D.v1	-	-	-	KPC-2	-	-	-	-	-	-	-	-	-	-	-	-	-	-	-	-	-	-	-	-	-	-	-	-
187	GCA_002833465.1_ASM283346v1_genomic	ST307	CRKP	CP025148.1	161986	IncFIB(K)	-	-	-	-	-	-	-	-	-	-	-	-	-	-	-	-	KPC-2	-	-	-	-	-	-	-	-	-	-	-	-	-	-	-	-	-	-	-	-	-	-	-	-
188	GCA_002966875.1_ASM296687v1_genomic	ST34	CRKP	CP025215.1	68637	IncX3,IncX3	-	-	-	-	-	-	-	-	-	-	-	-	-	-	-	-	NDM-7	-	-	-	-	-	-	-	-	-	-	-	-	-	-	-	-	-	-	-	-	-	-	-	-
189	GCA_002848545.1_ASM284854v1_genomic	ST11	CRKP	CP025458.1	128563	IncFII(pHN7A8),IncR	rmtB	-	-	-	-	-	catII.2*	-	-	-	-	-	TEM-1D.v1^	-	CTX-M-65;SHV-12	-	KPC-2	-	-	-	-	-	-	-	-	-	-	-	-	-	-	-	-	-	-	-	-	-	-	-	-
190	GCA_002848585.1_ASM284858v1_genomic	ST11	CRKP	CP025463.1	161580	IncFII(pHN7A8),IncR	rmtB	-	-	-	-	-	catII.2*	-	-	-	-	-	-	-	CTX-M-65;SHV-12	-	KPC-2	-	-	-	-	-	-	-	-	-	-	-	-	-	-	-	-	-	-	-	-	-	-	-	-
191	GCA_002848565.1_ASM284856v1_genomic	ST11	CRKP	CP025467.1	246557	IncFIB(pKPHS1)	aac(6')-Ib4^;aadA1.v1^;aphA15	-	fosA3	-	-	-	catB2.v1	-	-	-	-	-	TEM-1D.v1^	-	CTX-M-3;SHV-12	-	VIM-1	-	-	-	-	-	-	-	-	-	-	-	-	-	-	-	-	-	-	-	-	-	-	-	-
191	GCA_002848565.1_ASM284856v1_genomic	ST11	CRKP	CP025468.1	129684	IncFII,IncR	-	-	-	-	-	-	-	-	-	-	-	-	-	-	-	-	KPC-2	-	-	-	-	-	-	-	-	-	-	-	-	-	-	-	-	-	-	-	-	-	-	-	-
192	GCA_002848605.1_ASM284860v1_genomic	ST147	CRKP	CP025517.1	77809	IncFIA(HI1),IncR	aac(6')-Ib'.v1;aadA*;aadA*;aph(3')-VI	-	-	qnrS1	-	ereA2*	cmlA5	arr-2	sul1*	-	-	-	OXA-9.v1;TEM-1D.v1^	-	CTX-M-15	-	NDM-9	-	-	-	-	-	-	-	-	-	-	-	-	-	-	-	-	-	-	-	-	-	-	-	-
201	GCA_002893825.1_ASM289382v1_genomic	ST11	CRKP	CP025952.1	170821	IncFII(pHN7A8),IncR	rmtB	-	fosA3	-	-	-	catII.2*	-	-	-	-	-	TEM-1D.v1^	-	CTX-M-65	-	KPC-2	-	-	-	-	-	-	-	-	-	-	-	-	-	-	-	-	-	-	-	-	-	-	-	-
202	GCA_002811335.4_ASM281133v4_genomic	ST273	CRKP	CP025964.2	260970	-	aac(6')-Ib4	-	-	-	-	-	-	-	sul1	-	-	-	-	-	CTX-M-3	-	IMP-4	-	-	-	-	-	-	-	-	-	-	-	-	-	-	-	-	-	-	-	-	-	-	-	-
202	GCA_002811335.4_ASM281133v4_genomic	ST273	CRKP	CP025965.2	59730	IncN	-	-	-	qnrS1	-	-	-	-	-	-	-	dfrA14.v1^	-	-	-	-	NDM-1	-	-	-	-	-	-	-	-	-	-	-	-	-	-	-	-	-	-	-	-	-	-	-	-
204	GCA_009497735.1_ASM949773v1_genomic	ST392	CRKP	CP026019.1	305423	-	aac(6')-Ib-cr.v2;aac(6')-Ib4^;aadA1.v1^;aadA2^;aphA15	-	-	qnrA1^	-	mphA	catB2.v1;catB3.v2;catII.2*;catII.2*	arr-3	sul1;sul1;sul1	-	-	dfrA12	OXA-1	-	SHV-12	-	VIM-1	-	-	-	-	-	-	-	-	-	-	-	-	-	-	-	-	-	-	-	-	-	-	-	-
204	GCA_009497735.1_ASM949773v1_genomic	ST392	CRKP	CP026020.1	41874	IncX5	-	-	-	-	-	-	-	-	-	-	-	-	-	-	-	-	KPC-2	-	-	-	-	-	-	-	-	-	-	-	-	-	-	-	-	-	-	-	-	-	-	-	-
206	GCA_009497755.1_ASM949775v1_genomic	ST1265	CRKP	CP026025.1	81180	-	-	-	-	-	-	-	-	-	-	-	-	-	-	-	-	-	KPC-2	-	-	-	-	-	-	-	-	-	-	-	-	-	-	-	-	-	-	-	-	-	-	-	-
207	GCA_003367555.1_ASM336755v1_genomic	ST11	CRKP	CP026131.1	164510	IncFII(pHN7A8),IncR	rmtB	-	-	-	-	-	catII.2*	-	-	-	-	-	TEM-1D.v1^	-	CTX-M-65;SHV-12	-	KPC-2	-	-	-	-	-	-	-	-	-	-	-	-	-	-	-	-	-	-	-	-	-	-	-	-
208	GCA_004119955.1_ASM411995v1_genomic	ST11	CRKP	CP026133.1	105124	IncFII(pHN7A8),IncR	-	-	fosA3	-	-	-	catII.2*	-	-	-	-	-	-	-	CTX-M-65;SHV-12	-	KPC-2	-	-	-	-	-	-	-	-	-	-	-	-	-	-	-	-	-	-	-	-	-	-	-	-
209	GCA_004119975.1_ASM411997v1_genomic	ST11	CRKP	CP026137.1	104887	IncFII(pHN7A8),IncR	-	-	fosA3	-	-	-	catII.2*;catII.2*	-	-	-	-	-	-	-	CTX-M-65;SHV-12;SHV-12	-	KPC-2	-	-	-	-	-	-	-	-	-	-	-	-	-	-	-	-	-	-	-	-	-	-	-	-
210	GCA_004119995.1_ASM411999v1_genomic	ST11	CRKP	CP026141.1	164501	IncFII(pHN7A8),IncR	rmtB	-	-	-	-	-	catII.2*	-	-	-	-	-	TEM-1D.v1^	-	CTX-M-65;SHV-12	-	KPC-2	-	-	-	-	-	-	-	-	-	-	-	-	-	-	-	-	-	-	-	-	-	-	-	-
211	GCA_004120075.1_ASM412007v1_genomic	ST11	CRKP	CP026147.1	71854	IncFII(pHN7A8)	-	-	-	-	-	-	catII.2*	-	-	-	-	-	-	-	CTX-M-65;SHV-12	-	KPC-2	-	-	-	-	-	-	-	-	-	-	-	-	-	-	-	-	-	-	-	-	-	-	-	-
212	GCA_004120095.1_ASM412009v1_genomic	ST11	CRKP	CP026152.1	83260	IncFII(pHN7A8),IncR	-	-	-	-	-	-	catII.2*	-	-	-	-	-	-	-	-	-	KPC-2	-	-	-	-	-	-	-	-	-	-	-	-	-	-	-	-	-	-	-	-	-	-	-	-
218	GCA_002903005.1_ASM290300v1_genomic	ST252	CRKP	CP026175.1	172259	Col440I,IncFIB(K)	-	-	-	-	-	-	-	-	-	-	-	-	-	-	-	-	KPC-2	-	-	-	-	-	-	-	-	-	-	-	-	-	-	-	-	-	-	-	-	-	-	-	-
219	GCA_002903025.1_ASM290302v1_genomic	ST359	CRKP	CP026179.1	237571	IncFIA(HI1),IncFII,IncN	aac(6')-Ib'.v2^;aadA*;strA.v1^;strB.v1	-	-	qnrB19^	-	-	-	-	sul2	-	-	dfrA14.v1^	OXA-9.v1;TEM-1D.v1^	-	SHV-12	-	KPC-2	-	-	-	-	-	-	-	-	-	-	-	-	-	-	-	-	-	-	-	-	-	-	-	-
220	GCA_002935085.1_ASM293508v1_genomic	ST252	CRKP	CP026394.1	63725	IncFII(S),IncFII(SARC14)	-	-	-	-	-	-	-	-	-	-	-	-	-	-	-	-	KPC-2	-	-	-	-	-	-	-	-	-	-	-	-	-	-	-	-	-	-	-	-	-	-	-	-
220	GCA_002935085.1_ASM293508v1_genomic	ST252	CRKP	CP026395.1	80642	IncL/M(pOXA-48)	ant(2'')-Ia	-	-	qnrB19^	-	-	-	-	-	-	-	-	TEM-1D.v1^	-	SHV-12	-	KPC-2	-	-	-	-	-	-	-	-	-	-	-	-	-	-	-	-	-	-	-	-	-	-	-	-
222	GCA_001887985.4_ASM188798v4_genomic	ST11	CRKP	CP026584.1	156099	IncFII(pHN7A8),IncR	rmtB	-	-	-	-	-	catII.2*	-	-	-	-	-	TEM-1D.v1^	-	CTX-M-65	-	KPC-2	-	-	-	-	-	-	-	-	-	-	-	-	-	-	-	-	-	-	-	-	-	-	-	-
223	GCA_002944845.1_ASM294484v1_genomic	ST86	CRKP	CP026589.1	89247	IncFII(pHN7A8)	rmtB	-	fosA3*	-	-	-	-	-	-	-	-	-	TEM-1D.v1^	-	CTX-M-65	-	KPC-2	-	-	-	-	-	-	-	-	-	-	-	-	-	-	-	-	-	-	-	-	-	-	-	-
223	GCA_002944845.1_ASM294484v1_genomic	ST86	CRKP	CP026590.1	49215	IncN	-	-	-	qnrS1	-	-	-	-	-	-	-	dfrA14.v1^	-	-	-	-	NDM-1	-	-	-	-	-	-	-	-	-	-	-	-	-	-	-	-	-	-	-	-	-	-	-	-
225	GCA_001701835.2_ASM170183v2_genomic	ST11	CRKP	CP027039.1	63589	IncL/M(pOXA-48)	-	-	-	-	-	-	-	-	-	-	-	-	-	-	-	-	OXA-48	-	-	-	-	-	-	-	-	-	-	-	-	-	-	-	-	-	-	-	-	-	-	-	-
226	GCA_001701425.2_ASM170142v2_genomic	ST147	CRKP	CP027047.1	53495	IncR	aac(6')-Il;aph3-Ia.v1^;strA.v1;strB.v1	-	-	-	-	mphA	-	-	sul1	-	-	dfrA1.v2	-	-	-	-	VIM-27	-	-	-	-	-	-	-	-	-	-	-	-	-	-	-	-	-	-	-	-	-	-	-	-
227	GCA_001701845.2_ASM170184v2_genomic	ST258	CRKP	CP027049.1	170467	IncFIB(K),IncFII	aph3-Ia.v1^	-	-	-	-	-	-	-	-	-	-	-	TEM-1D.v1^	-	-	-	KPC-2	-	-	-	-	-	-	-	-	-	-	-	-	-	-	-	-	-	-	-	-	-	-	-	-
228	GCA_001702045.2_ASM170204v2_genomic	ST258	CRKP	CP027056.1	95481	IncFIB(pQil)	-	-	-	-	-	-	-	-	-	-	-	-	TEM-1D.v1^	-	-	-	KPC-2	-	-	-	-	-	-	-	-	-	-	-	-	-	-	-	-	-	-	-	-	-	-	-	-
229	GCA_002258145.4_ASM225814v4_genomic	ST11	CRKP	CP027067.1	120074	IncFII(pHN7A8),IncR	rmtB	-	fosA3	-	-	-	catII.2*	-	-	-	-	-	TEM-1D.v1^	-	CTX-M-65	-	KPC-2	-	-	-	-	-	-	-	-	-	-	-	-	-	-	-	-	-	-	-	-	-	-	-	-
230	GCA_002968475.1_ASM296847v1_genomic	ST258	CRKP	CP027150.1	65684	IncR	aac(3)-IV;aac(6')-Ib'.v1;aadA2;aadA^;aph(4)-Ia	-	-	-	-	-	cmlA1*	-	-	-	-	-	-	-	-	-	KPC-2	-	-	-	-	-	-	-	-	-	-	-	-	-	-	-	-	-	-	-	-	-	-	-	-
231	GCA_002968495.1_ASM296849v1_genomic	ST258	CRKP	CP027158.1	113639	IncFIB(pQil),IncFII	-	-	-	-	-	-	-	-	-	-	-	-	TEM-1D.v1^	-	-	-	KPC-2	-	-	-	-	-	-	-	-	-	-	-	-	-	-	-	-	-	-	-	-	-	-	-	-
232	GCA_003010735.1_ASM301073v1_genomic	ST2167	CRKP	CP027616.1	129985	FII(pBK30683),IncFIA(HI1)	aac(6')-Ib'.v1*;aadA*;strA.v1^;strB.v1	-	-	-	-	-	-	-	sul2	-	-	dfrA14.v1^	OXA-9.v1;TEM-1D.v1^	-	-	-	KPC-3	-	-	-	-	-	-	-	-	-	-	-	-	-	-	-	-	-	-	-	-	-	-	-	-
233	GCA_003368025.1_ASM336802v1_genomic	ST258	CRKP	CP027700.1	46606	IncU,IncX3	sat-2	-	-	-	-	-	-	-	-	-	-	-	-	-	-	-	KPC-2	-	-	-	-	-	-	-	-	-	-	-	-	-	-	-	-	-	-	-	-	-	-	-	-
234	GCA_003030145.1_ASM303014v1_genomic	ST15	CRKP	CP028178.1	100222	IncFII(pKPX1)	aac(6')-Ib'.v1;aadA*;aph(3')-VI	-	-	qnrS1	-	-	-	-	-	-	-	-	OXA-9.v1;TEM-1D.v1^	-	CTX-M-15	-	NDM-1	-	-	-	-	-	-	-	-	-	-	-	-	-	-	-	-	-	-	-	-	-	-	-	-
235	GCA_002257935.4_ASM225793v4_genomic	ST36	CRKP	CP028389.3	166034	IncFII	aac(3)-IId^;aac(6')-Ib-cr.v2;aadA16*;aph3-Ia.v1;strA.v1^;strB.v1	-	-	-	-	mphA	floR.v1	arr-3	sul1;sul1;sul2*	tet(A).v2	-	dfrA27	-	-	-	-	KPC-2	-	-	-	-	-	-	-	-	-	-	-	-	-	-	-	-	-	-	-	-	-	-	-	-
237	GCA_002164835.4_ASM216483v4_genomic	ST11	CRKP	CP028541.2	177516	IncFII(pHN7A8),IncR	rmtB	-	fosA3	-	-	-	catII.2*	-	-	-	-	-	TEM-1D.v1^	-	CTX-M-65	-	KPC-2;KPC-2;KPC-2	-	-	-	-	-	-	-	-	-	-	-	-	-	-	-	-	-	-	-	-	-	-	-	-
238	GCA_002853435.3_ASM285343v3_genomic	ST11	CRKP	CP028547.2	73791	IncFII(pHN7A8)	rmtB	-	-	-	-	-	catII.2*	-	-	-	-	-	TEM-1D.v1^	-	SHV-12	-	KPC-2	-	-	-	-	-	-	-	-	-	-	-	-	-	-	-	-	-	-	-	-	-	-	-	-
239	GCA_002811325.3_ASM281132v3_genomic	ST11	CRKP	CP028582.2	149258	IncFII(pHN7A8),IncR	aac(6')-Ib-cr.v2;aadA16*	-	-	-	-	-	catII.2*	arr-3	sul1	-	-	dfrA27	-	-	CTX-M-65	-	KPC-2	-	-	-	-	-	-	-	-	-	-	-	-	-	-	-	-	-	-	-	-	-	-	-	-
240	GCA_003054385.1_ASM305438v1_genomic	ST15	CRKP	CP028718.1	46161	IncX3	-	-	-	-	-	-	-	-	-	-	-	-	-	-	-	-	NDM-19	-	-	-	-	-	-	-	-	-	-	-	-	-	-	-	-	-	-	-	-	-	-	-	-
241	GCA_002852945.3_ASM285294v3_genomic	ST11	CRKP	CP028781.2	159311	IncFIB(K),IncX3	aadA2^;aph3-Ia.v1^	-	-	-	-	mphA	-	-	sul1	-	-	dfrA12	-	-	-	-	NDM-5	-	-	-	-	-	-	-	-	-	-	-	-	-	-	-	-	-	-	-	-	-	-	-	-
242	GCA_002852995.3_ASM285299v3_genomic	ST1	CRKP	CP028786.2	54035	IncX3	-	-	-	-	-	-	-	-	-	-	-	-	-	-	SHV-12	-	NDM-1	-	-	-	-	-	-	-	-	-	-	-	-	-	-	-	-	-	-	-	-	-	-	-	-
243	GCA_003038215.3_ASM303821v3_genomic	ST11	CRKP	CP028790.2	104810	IncFII(pHN7A8)	rmtB	-	fosA3	-	-	-	-	-	-	-	-	-	TEM-1D.v1^	-	CTX-M-65	-	KPC-2	-	-	-	-	-	-	-	-	-	-	-	-	-	-	-	-	-	-	-	-	-	-	-	-
244	GCA_003037325.3_ASM303732v3_genomic	ST11	CRKP	CP028796.1	112467	IncFII(pHN7A8),IncR	rmtB	-	-	-	-	-	-	-	-	-	-	-	TEM-1D.v1^	-	CTX-M-65;SHV-12	-	KPC-2	-	-	-	-	-	-	-	-	-	-	-	-	-	-	-	-	-	-	-	-	-	-	-	-
245	GCA_002258055.3_ASM225805v3_genomic	ST11	CRKP	CP028805.1	131028	IncFII,IncR	-	-	-	-	-	-	-	-	-	-	-	-	-	-	-	-	KPC-2	-	-	-	-	-	-	-	-	-	-	-	-	-	-	-	-	-	-	-	-	-	-	-	-
246	GCA_003056445.1_ASM305644v1_genomic	ST405	CRKP	CP028818.1	46885	IncL/M(pOXA-48)	-	-	-	-	-	-	-	-	-	-	-	-	-	-	-	-	OXA-48	-	-	-	-	-	-	-	-	-	-	-	-	-	-	-	-	-	-	-	-	-	-	-	-
247	GCA_015290985.1_ASM1529098v1_genomic	ST23	CRKP	CP028851.1	238037	-	aac(6')-Ib-cr.v2	-	-	-	-	-	catB3.v2	arr-3;arr-3	sul1;sul1	-	-	-	OXA-1	-	-	-	NDM-1	-	-	-	-	-	-	-	-	-	-	-	-	-	-	-	-	-	-	-	-	-	-	-	-
249	GCA_003069525.1_ASM306952v1_genomic	ST14	CRKP	CP028929.1	283371	IncFIB(Mar),IncHI1B	aac(6')-Ib-cr.v2;aadA2^;aph(3')-VI;armA	-	-	qnrB1.v2^	-	mphE.v2^;msrE	CatB4.v1	-	sul1	-	-	dfrA12;dfrA14.v1^	OXA-1	-	-	-	NDM-1	-	-	-	-	-	-	-	-	-	-	-	-	-	-	-	-	-	-	-	-	-	-	-	-
253	GCA_003073675.1_ASM307367v1_genomic	ST512	CRKP	CP029102.1	135655	IncFIB(pQil),IncFII	-	-	-	-	-	-	-	-	-	-	-	-	TEM-1D.v1^;TEM-1D.v1^	-	-	-	KPC-3;KPC-3	-	-	-	-	-	-	-	-	-	-	-	-	-	-	-	-	-	-	-	-	-	-	-	-
255	GCA_003111805.2_ASM311180v2_genomic	ST11	CRKP	CP029219.1	128737	IncFII(pHN7A8)	rmtB	-	fosA3	-	-	-	-	-	-	-	-	-	TEM-1D.v1^	-	-	-	KPC-2	-	-	-	-	-	-	-	-	-	-	-	-	-	-	-	-	-	-	-	-	-	-	-	-
256	GCA_003112125.1_ASM311212v1_genomic	ST11	CRKP	CP029225.1	145851	IncFII(pHN7A8),IncR	rmtB	-	-	-	-	-	-	-	-	-	-	-	TEM-1D.v1^	-	CTX-M-65;SHV-12	-	KPC-2	-	-	-	-	-	-	-	-	-	-	-	-	-	-	-	-	-	-	-	-	-	-	-	-
257	GCA_003111885.2_ASM311188v2_genomic	ST11	CRKP	CP029230.1	249533	IncFII(pHN7A8),IncI1	aadA16*;rmtB	-	-	-	-	-	-	-	sul1	-	-	dfrA27	TEM-1D.v1^	-	CTX-M-14^	-	KPC-2	-	-	-	-	-	-	-	-	-	-	-	-	-	-	-	-	-	-	-	-	-	-	-	-
258	GCA_002852975.3_ASM285297v3_genomic	ST11	CRKP	CP029381.1	146790	IncFII(pHN7A8),IncR	rmtB	-	-	-	-	-	-	-	-	-	-	-	TEM-1D.v1^	-	CTX-M-65;SHV-12	-	KPC-2	-	-	-	-	-	-	-	-	-	-	-	-	-	-	-	-	-	-	-	-	-	-	-	-
259	GCA_003037615.2_ASM303761v2_genomic	ST48	CRKP	CP029386.1	52989	IncX3	-	-	-	-	-	-	-	-	-	-	-	-	-	-	SHV-31.v1^	-	NDM-6	-	-	-	-	-	-	-	-	-	-	-	-	-	-	-	-	-	-	-	-	-	-	-	-
267	GCA_003429545.1_ASM342954v1_genomic	ST11	CRKP	CP030134.1	60307	IncR	-	-	-	-	-	-	-	-	-	-	-	-	-	-	CTX-M-65	-	KPC-2	-	-	-	-	-	-	-	-	-	-	-	-	-	-	-	-	-	-	-	-	-	-	-	-
267	GCA_003429545.1_ASM342954v1_genomic	ST11	CRKP	CP030135.1	65500	IncL/M(pOXA-48)	-	-	-	-	-	-	-	-	-	-	-	-	-	-	-	-	OXA-48	-	-	-	-	-	-	-	-	-	-	-	-	-	-	-	-	-	-	-	-	-	-	-	-
268	GCA_003286995.1_ASM328699v1_genomic	ST1660	CRKP	CP030267.1	41519	-	-	-	-	-	-	-	-	-	-	-	-	-	-	-	-	-	KPC-2	-	-	-	-	-	-	-	-	-	-	-	-	-	-	-	-	-	-	-	-	-	-	-	-
269	GCA_003288375.1_ASM328837v1_genomic	ST258	CRKP	CP030342.1	113639	IncFIB(pQil),IncFII	-	-	-	-	-	-	-	-	-	-	-	-	TEM-1D.v1^	-	-	-	KPC-2	-	-	-	-	-	-	-	-	-	-	-	-	-	-	-	-	-	-	-	-	-	-	-	-
270	GCA_003368365.1_ASM336836v1_genomic	ST711	CRKP	CP030876.1	190163	IncFIB(K),IncFII	aph(3')-VI;strA.v1^;strB.v1	-	-	qnrB1.v2^	-	-	CatB4.v1	-	sul2	tet(A).v1	-	dfrA14.v1^	OXA-1	-	CTX-M-15	-	NDM-7	-	-	-	-	-	-	-	-	-	-	-	-	-	-	-	-	-	-	-	-	-	-	-	-
270	GCA_003368365.1_ASM336836v1_genomic	ST711	CRKP	CP030878.1	276504	IncFIB(Mar),IncHI1B	aac(3)-IIa.v1^;aadA2^;aph(3')-VI;armA;strA.v1^;strB.v1	-	-	-	-	mphE.v2^;msrE	-	-	sul1;sul2	-	-	dfrA12	-	-	-	-	NDM-7	-	-	-	-	-	-	-	-	-	-	-	-	-	-	-	-	-	-	-	-	-	-	-	-
272	GCA_003408615.1_ASM340861v1_genomic	ST422	CRKP	CP031584.1	164082	IncA/C2	aac(6')-Il;aadA1.v1^;ant(2'')-Ia	-	-	qnrA1	-	mphA	-	-	sul1	-	-	dfrA1.v2	TEM-1D.v1^	-	-	-	VIM-1	-	-	-	-	-	-	-	-	-	-	-	-	-	-	-	-	-	-	-	-	-	-	-	-
274	GCA_002164855.2_ASM216485v2_genomic	ST11	CRKP	CP031720.1	154957	IncFII(pHN7A8),IncR	rmtB	-	-	-	-	-	-	-	-	-	-	-	TEM-1D.v1^	-	CTX-M-65	-	KPC-2	-	-	-	-	-	-	-	-	-	-	-	-	-	-	-	-	-	-	-	-	-	-	-	-
279	GCA_003432165.1_ASM343216v1_genomic	ST231	CRKP	CP031805.1	65454	IncL/M(pOXA-48)	-	-	-	-	-	-	-	-	-	-	-	-	-	-	-	-	OXA-48	-	-	-	-	-	-	-	-	-	-	-	-	-	-	-	-	-	-	-	-	-	-	-	-
284	GCA_001887995.2_ASM188799v2_genomic	ST1	CRKP	CP031884.1	105259	IncFII,IncX3	-	-	-	-	-	-	-	-	-	-	-	-	-	-	-	-	NDM-1	-	-	-	-	-	-	-	-	-	-	-	-	-	-	-	-	-	-	-	-	-	-	-	-
285	GCA_014854815.1_ASM1485481v1_genomic	ST11	CRKP	CP031936.1	133770	IncFII(pHN7A8),IncR	rmtB	-	-	-	-	-	-	-	-	-	-	-	TEM-1D.v1^	-	CTX-M-65;SHV-12	-	KPC-2	-	-	-	-	-	-	-	-	-	-	-	-	-	-	-	-	-	-	-	-	-	-	-	-
287	GCA_006304565.1_ASM630456v1_genomic	ST11	CRKP	CP032166.1	99048	IncFII(pHN7A8),IncR	rmtB	-	fosA3	-	-	-	-	-	-	-	-	-	TEM-1D.v1^	-	CTX-M-65;SHV-12	-	KPC-2	-	-	-	-	-	-	-	-	-	-	-	-	-	-	-	-	-	-	-	-	-	-	-	-
288	GCA_003571525.1_ASM357152v1_genomic	ST2938	CRKP	CP032168.1	158987	IncA/C2	aac(6')-Il;aadA1.v1^;aadA2^	-	-	qnrA1	-	mphA	-	-	sul1;sul1	-	-	dfrA1.v2;dfrA12	-	-	-	-	VIM-1	-	-	-	-	-	-	-	-	-	-	-	-	-	-	-	-	-	-	-	-	-	-	-	-
289	GCA_003571585.1_ASM357158v1_genomic	ST36	CRKP	CP032174.1	63589	IncL/M(pOXA-48)	-	-	-	-	-	-	-	-	-	-	-	-	-	-	-	-	OXA-48	-	-	-	-	-	-	-	-	-	-	-	-	-	-	-	-	-	-	-	-	-	-	-	-
290	GCA_003571545.1_ASM357154v1_genomic	ST101	CRKP	CP032176.1	90682	IncFIA(HI1),IncR	aac(3)-IIa.v1^;aac(6')-Ib'.v1;aadA*;aadA1.v1^	-	-	-	-	-	catB2.v1	-	sul1	tet(D)	-	dfrA14.v1^	OXA-9.v1;TEM-1D.v1^	-	SHV-12	-	VIM-1	-	-	-	-	-	-	-	-	-	-	-	-	-	-	-	-	-	-	-	-	-	-	-	-
292	GCA_003571645.1_ASM357164v1_genomic	ST2167	CRKP	CP032197.1	73502	IncFIA(HI1)	aac(6')-Ib'.v1;aadA*;strA.v1^;strB.v1	-	-	-	-	-	-	-	sul2*	-	-	dfrA14.v1^	OXA-9.v1;TEM-1D.v1^	-	-	-	KPC-3	-	-	-	-	-	-	-	-	-	-	-	-	-	-	-	-	-	-	-	-	-	-	-	-
294	GCA_003571745.1_ASM357174v1_genomic	ST147	CRKP	CP032227.1	49701	IncR	aac(6')-Il;aph3-Ia.v1^;strA.v1;strB.v1	-	-	-	-	mphA	-	-	sul1	-	-	dfrA1.v2	-	-	-	-	VIM-27	-	-	-	-	-	-	-	-	-	-	-	-	-	-	-	-	-	-	-	-	-	-	-	-
295	GCA_009834285.1_ASM983428v1_genomic	ST11	CRKP	CP032242.1	96030	IncFII(pHN7A8),IncR	rmtB	-	fosA3	-	-	-	-	-	-	-	-	-	TEM-1D.v1^	-	CTX-M-65	-	KPC-2	-	-	-	-	-	-	-	-	-	-	-	-	-	-	-	-	-	-	-	-	-	-	-	-
298	GCA_003261955.3_ASM326195v3_genomic	ST11	CRKP	CP033394.2	82631	IncFII(pHN7A8)	-	-	-	-	-	-	catII.2*	-	-	-	-	-	-	-	CTX-M-65	-	KPC-12	-	-	-	-	-	-	-	-	-	-	-	-	-	-	-	-	-	-	-	-	-	-	-	-
298	GCA_003261955.3_ASM326195v3_genomic	ST11	CRKP	CP033395.2	55373	IncR	-	-	-	-	-	-	-	-	-	-	-	-	-	-	-	-	KPC-12	-	-	-	-	-	-	-	-	-	-	-	-	-	-	-	-	-	-	-	-	-	-	-	-
299	GCA_003711065.1_ASM371106v1_genomic	ST11	CRKP	CP033404.1	154986	IncFII(pHN7A8),IncR	rmtB	-	-	-	-	-	-	-	-	-	-	-	TEM-1D.v1^	-	CTX-M-65	-	KPC-2	-	-	-	-	-	-	-	-	-	-	-	-	-	-	-	-	-	-	-	-	-	-	-	-
300	GCA_003790485.1_ASM379048v1_genomic	ST1685	CRKP	CP033628.1	110020	IncFIA(HI1),IncFII,IncR	armA	-	-	-	-	mphE.v2;msrE	-	-	-	-	-	-	TEM-1D.v1^	-	-	-	KPC-2	-	-	-	-	-	-	-	-	-	-	-	-	-	-	-	-	-	-	-	-	-	-	-	-
303	GCA_003850165.1_ASM385016v1_genomic	ST231	CRKP	CP033950.1	6141	ColKP3	-	-	-	-	-	-	-	-	-	-	-	-	-	-	-	-	OXA-232	-	-	-	-	-	-	-	-	-	-	-	-	-	-	-	-	-	-	-	-	-	-	-	-
304	GCA_006494895.1_ASM649489v1_genomic	ST11	CRKP	CP033956.1	133772	IncFII(pHN7A8),IncR	rmtB	-	-	-	-	-	-	-	-	-	-	-	TEM-1D.v1^	-	CTX-M-65;SHV-12	-	KPC-2	-	-	-	-	-	-	-	-	-	-	-	-	-	-	-	-	-	-	-	-	-	-	-	-
305	GCA_006494915.1_ASM649491v1_genomic	ST11	CRKP	CP033962.1	136159	IncFII(pHN7A8)	rmtB	-	fosA3	-	-	-	catII.2*	-	-	-	-	-	TEM-1D.v1^	-	CTX-M-65	-	KPC-2	-	-	-	-	-	-	-	-	-	-	-	-	-	-	-	-	-	-	-	-	-	-	-	-
306	GCA_002970375.3_ASM297037v3_genomic	ST395	CRKP	CP034041.1	65202	IncL/M(pOXA-48)	-	-	-	-	-	-	-	-	-	-	-	-	-	-	-	-	OXA-48	-	-	-	-	-	-	-	-	-	-	-	-	-	-	-	-	-	-	-	-	-	-	-	-
308	GCA_003855515.1_ASM385551v1_genomic	ST23	CRKP	CP034084.1	144158	IncA/C	aac(6')-Ib4^;aadA1.v1^;aphA15	-	-	-	-	mphA	catB2.v1	-	sul1	-	-	dfrA14.v1^	-	-	-	-	VIM-1	-	-	-	-	-	-	-	-	-	-	-	-	-	-	-	-	-	-	-	-	-	-	-	-
309	GCA_003856475.1_ASM385647v1_genomic	ST11	CRKP	CP034125.1	109179	IncFII(pHN7A8),IncR	rmtB	-	-	-	-	-	-	-	-	-	-	-	TEM-1D.v1^	-	SHV-12	-	KPC-2	-	-	-	-	-	-	-	-	-	-	-	-	-	-	-	-	-	-	-	-	-	-	-	-
310	GCA_003860645.2_ASM386064v2_genomic	ST383	CRKP	CP034201.2	372826	IncFIB(Mar),IncHI1B	aac(6')-Ib'.v1;aadA*;aph(3')-VI;aph3-Ia.v1^;armA	-	-	qnrS1	-	mphE.v2;msrE	-	-	sul1;sul2	-	-	dfrA5	TEM-1	-	CTX-M-15	-	NDM-5	-	-	-	-	-	-	-	-	-	-	-	1	15	1	1	1	-	-	-	-	27	2	2	rmpA2_6*-47%
310	GCA_003860645.2_ASM386064v2_genomic	ST383	CRKP	CP034202.2	72057	-	aph(3')-VI*;strA.v1;strB.v1	-	-	-	-	-	-	-	-	-	-	-	-	-	CTX-M-14^	-	OXA-48	-	-	-	-	-	-	-	-	-	-	-	-	-	-	-	-	-	-	-	-	-	-	-	-
311	GCA_003934185.1_ASM393418v1_genomic	ST307	CRKP	CP034283.1	63589	IncL/M(pOXA-48)	-	-	-	-	-	-	-	-	-	-	-	-	-	-	-	-	OXA-48	-	-	-	-	-	-	-	-	-	-	-	-	-	-	-	-	-	-	-	-	-	-	-	-
311	GCA_003934185.1_ASM393418v1_genomic	ST307	CRKP	CP034284.1	51479	ColKP3	-	-	-	qnrS1	-	-	-	-	-	-	-	-	-	-	-	-	OXA-181	-	-	-	-	-	-	-	-	-	-	-	-	-	-	-	-	-	-	-	-	-	-	-	-
315	GCA_004135795.1_ASM413579v1_genomic	ST14	CRKP	CP034406.1	300327	IncFIB(Mar),IncHI1B	aac(6')-Ib'.v1;aac(6')-Ib-cr.v2;aadA2^;aph(3')-VI;armA	-	-	qnrB1.v2^	-	mphE.v2^;msrE	CatB4.v1	-	sul1	-	-	dfrA12;dfrA14.v1^	OXA-1;TEM-1D.v1^	-	CTX-M-15	-	NDM-1*	-	-	-	-	-	-	-	-	-	-	-	-	-	-	-	-	-	-	-	-	-	-	-	-
316	GCA_009684575.1_ASM968457v1_genomic	ST11	CRKP	CP034417.1	128299	IncFII(pHN7A8),IncR	rmtB	-	fosA3	-	-	-	-	-	-	-	-	-	TEM-1D.v1^	-	CTX-M-65;SHV-12	-	KPC-2	-	-	-	-	-	-	-	-	-	-	-	-	-	-	-	-	-	-	-	-	-	-	-	-
317	GCA_009684615.1_ASM968461v1_genomic	ST11	CRKP	CP034424.1	57881	IncFII(pHN7A8),IncR	-	-	-	-	-	-	-	-	-	-	-	-	-	-	CTX-M-65	-	KPC-2	-	-	-	-	-	-	-	-	-	-	-	-	-	-	-	-	-	-	-	-	-	-	-	-
318	GCA_004006035.1_ASM400603v1_genomic	ST437	CRKP	CP034762.1	6141	ColKP3	-	-	-	-	-	-	-	-	-	-	-	-	-	-	-	-	OXA-232	-	-	-	-	-	-	-	-	-	-	-	-	-	-	-	-	-	-	-	-	-	-	-	-
319	GCA_004332075.1_ASM433207v1_genomic	ST86	CRKP	CP034777.1	109503	IncFII	-	-	-	-	-	-	-	-	-	-	-	-	-	-	-	-	KPC-2	-	-	-	-	-	-	-	-	-	-	-	-	-	-	-	-	-	-	-	-	-	-	-	-
325	GCA_004141975.1_ASM414197v1_genomic	ST11	CRKP	CP035537.1	108500	IncFIB(pB171),IncFII(Yp)	rmtC	-	-	-	-	-	-	-	sul1*	-	-	-	-	-	-	-	NDM-1	-	-	-	-	-	-	-	-	-	-	-	-	-	-	-	-	-	-	-	-	-	-	-	-
328	GCA_004295405.1_ASM429540v1_genomic	ST23	CRKP	CP036197.1	6140	ColKP3	-	-	-	-	-	-	-	-	-	-	-	-	-	-	-	-	OXA-232	-	-	-	-	-	-	-	-	-	-	-	-	-	-	-	-	-	-	-	-	-	-	-	-
329	GCA_002852365.2_ASM285236v2_genomic	ST11	CRKP	CP036301.1	154724	IncFII(pHN7A8),IncR	rmtB	-	-	-	-	-	-	-	-	-	-	-	TEM-1D.v1^	-	CTX-M-65	-	KPC-2	-	-	-	-	-	-	-	-	-	-	-	-	-	-	-	-	-	-	-	-	-	-	-	-
330	GCA_003037005.2_ASM303700v2_genomic	ST11	CRKP	CP036306.1	149519	IncFII(pHN7A8)	rmtB	-	fosA3	-	-	-	-	-	-	-	-	-	TEM-1D.v1^	-	CTX-M-65;SHV-12	-	KPC-2	-	-	-	-	-	-	-	-	-	-	-	-	-	-	-	-	-	-	-	-	-	-	-	-
331	GCA_002300675.2_ASM230067v2_genomic	ST231	CRKP	CP036323.1	6136	ColKP3	-	-	-	-	-	-	-	-	-	-	-	-	-	-	-	-	OXA-232	-	-	-	-	-	-	-	-	-	-	-	-	-	-	-	-	-	-	-	-	-	-	-	-
332	GCA_002909775.2_ASM290977v2_genomic	ST231	CRKP	CP036331.1	10101	ColKP3,ColKP3	-	-	-	-	-	-	-	-	-	-	-	-	-	-	-	-	OXA-232	-	-	-	-	-	-	-	-	-	-	-	-	-	-	-	-	-	-	-	-	-	-	-	-
334	GCA_002257765.2_ASM225776v2_genomic	ST11	CRKP	CP036362.1	120195	IncFII(pHN7A8),IncR	-	-	-	-	-	-	-	-	-	-	-	-	-	-	CTX-M-65	-	KPC-2	-	-	-	-	-	-	-	-	-	-	-	-	-	-	-	-	-	-	-	-	-	-	-	-
335	GCA_004322795.1_ASM432279v1_genomic	ST11	CRKP	CP036366.1	82649	IncFII(pHN7A8)	-	-	-	-	-	-	catII.2*	-	-	-	-	-	-	-	CTX-M-65	-	KPC-12	-	-	-	-	-	-	-	-	-	-	-	-	-	-	-	-	-	-	-	-	-	-	-	-
335	GCA_004322795.1_ASM432279v1_genomic	ST11	CRKP	CP036367.1	55373	IncR	-	-	-	-	-	-	-	-	-	-	-	-	-	-	-	-	KPC-12	-	-	-	-	-	-	-	-	-	-	-	-	-	-	-	-	-	-	-	-	-	-	-	-
336	GCA_002811305.2_ASM281130v2_genomic	ST11	CRKP	CP036372.1	172770	IncFII(pHN7A8),IncR	rmtB	-	fosA3	-	-	-	catII.2*	-	-	-	-	-	TEM-1D.v1^	-	CTX-M-65	-	KPC-2;KPC-2	-	-	-	-	-	-	-	-	-	-	-	-	-	-	-	-	-	-	-	-	-	-	-	-
337	GCA_004322995.1_ASM432299v1_genomic	ST35	CRKP	CP036440.1	51570	repA	-	-	-	qnrS1	-	-	-	-	-	-	-	-	-	-	-	-	KPC-3	-	-	-	-	-	-	-	-	-	-	-	-	-	-	-	-	-	-	-	-	-	-	-	-
337	GCA_004322995.1_ASM432299v1_genomic	ST35	CRKP	CP036441.1	19305	ColRNAI	-	-	-	-	-	-	-	-	-	-	-	-	-	-	-	-	KPC-3	-	-	-	-	-	-	-	-	-	-	-	-	-	-	-	-	-	-	-	-	-	-	-	-
339	GCA_002918585.2_ASM291858v2_genomic	ST340	CRKP	CP036448.1	51570	repA	-	-	-	qnrS1	-	-	-	-	-	-	-	-	-	-	-	-	KPC-3	-	-	-	-	-	-	-	-	-	-	-	-	-	-	-	-	-	-	-	-	-	-	-	-
339	GCA_002918585.2_ASM291858v2_genomic	ST340	CRKP	CP036449.1	19305	ColRNAI	-	-	-	-	-	-	-	-	-	-	-	-	-	-	-	-	KPC-3	-	-	-	-	-	-	-	-	-	-	-	-	-	-	-	-	-	-	-	-	-	-	-	-
340	GCA_004924315.1_ASM492431v1_genomic	ST23	CRKP	CP037744.1	121239	IncFIB(pQil),IncFII	-	-	-	-	-	-	-	-	-	-	-	-	TEM-1D.v1^	-	-	-	KPC-2	-	-	-	-	-	-	-	-	-	-	-	-	-	-	-	-	-	-	-	-	-	-	-	-
341	GCA_009867115.1_ASM986711v1_genomic	ST258	CRKP	CP037930.1	102851	ColRNAI,IncFIB(pQil)	aac(6')-Ib'.v1	-	-	-	-	-	-	-	-	-	-	-	TEM-1D.v1^	-	-	-	KPC-3;KPC-3	-	-	-	-	-	-	-	-	-	-	-	-	-	-	-	-	-	-	-	-	-	-	-	-
342	GCA_002853475.2_ASM285347v2_genomic	ST1	CRKP	CP037965.1	54035	IncX3	-	-	-	-	-	-	-	-	-	-	-	-	-	-	SHV-12	-	NDM-1	-	-	-	-	-	-	-	-	-	-	-	-	-	-	-	-	-	-	-	-	-	-	-	-
344	GCA_010183605.1_ASM1018360v1_genomic	ST15	CRKP	CP039798.1	97466	IncFII(Yp)	-	-	-	-	-	-	-	-	-	-	-	-	-	-	CTX-M-15	-	KPC-2	-	-	-	-	-	-	-	-	-	-	-	-	-	-	-	-	-	-	-	-	-	-	-	-
344	GCA_010183605.1_ASM1018360v1_genomic	ST15	CRKP	CP039800.1	51995	IncN2	-	-	-	-	-	-	-	-	-	-	-	-	-	-	-	-	NDM-1	-	-	-	-	-	-	-	-	-	-	-	-	-	-	-	-	-	-	-	-	-	-	-	-
345	GCA_010183625.1_ASM1018362v1_genomic	ST15	CRKP	CP039805.1	97386	IncFII(Yp)	-	-	-	-	-	-	-	-	-	-	-	-	-	-	CTX-M-15	-	KPC-2	-	-	-	-	-	-	-	-	-	-	-	-	-	-	-	-	-	-	-	-	-	-	-	-
345	GCA_010183625.1_ASM1018362v1_genomic	ST15	CRKP	CP039806.1	51995	IncN2	-	-	-	-	-	-	-	-	-	-	-	-	-	-	-	-	NDM-1	-	-	-	-	-	-	-	-	-	-	-	-	-	-	-	-	-	-	-	-	-	-	-	-
346	GCA_010183645.1_ASM1018364v1_genomic	ST11	CRKP	CP039810.1	153556	IncFII(pHN7A8),IncR	rmtB	-	-	-	-	-	-	-	-	-	-	-	TEM-1D.v1^	-	CTX-M-65	-	KPC-2	-	-	-	-	-	-	-	-	-	-	-	-	-	-	-	-	-	-	-	-	-	-	-	-
346	GCA_010183645.1_ASM1018364v1_genomic	ST11	CRKP	CP039811.1	53097	IncX3	-	-	-	-	-	-	-	-	-	-	-	-	-	-	SHV-12^	-	NDM-1	-	-	-	-	-	-	-	-	-	-	-	-	-	-	-	-	-	-	-	-	-	-	-	-
347	GCA_010183665.1_ASM1018366v1_genomic	ST15	CRKP	CP039815.1	97386	IncFII(Yp)	-	-	-	-	-	-	-	-	-	-	-	-	-	-	CTX-M-15	-	KPC-2	-	-	-	-	-	-	-	-	-	-	-	-	-	-	-	-	-	-	-	-	-	-	-	-
347	GCA_010183665.1_ASM1018366v1_genomic	ST15	CRKP	CP039817.1	51995	IncN2	-	-	-	-	-	-	-	-	-	-	-	-	-	-	-	-	NDM-1	-	-	-	-	-	-	-	-	-	-	-	-	-	-	-	-	-	-	-	-	-	-	-	-
348	GCA_010183685.1_ASM1018368v1_genomic	ST11	CRKP	CP039820.1	172001	IncFII(pHN7A8),IncR	rmtB	-	fosA3	-	-	-	catII.2*	-	-	-	-	-	TEM-1D.v1^	-	CTX-M-65	-	KPC-2	-	-	-	-	-	-	-	-	-	-	-	-	-	-	-	-	-	-	-	-	-	-	-	-
348	GCA_010183685.1_ASM1018368v1_genomic	ST11	CRKP	CP039821.1	63046	IncN	-	-	-	qnrS1;qnrS1	-	-	-	-	-	-	-	dfrA14.v1^	-	-	-	-	NDM-1	-	-	-	-	-	-	-	-	-	-	-	-	-	-	-	-	-	-	-	-	-	-	-	-
349	GCA_010183705.1_ASM1018370v1_genomic	-	CRKP	CP039824.1	318848	-	aac(6')-Ib-cr.v2;aac(6')-Ib4^;aadA16*	-	-	-	-	mphE.v2;msrE	catB3.v2;catII.2*	arr-3;arr-3;arr-3	sul1;sul1;sul1	-	-	dfrA27	OXA-1;TEM-1D.v1^	-	-	-	NDM-1	-	-	-	-	-	-	-	-	-	-	-	-	-	-	-	-	-	-	-	-	-	-	-	-
349	GCA_010183705.1_ASM1018370v1_genomic	-	CRKP	CP039826.1	175540	IncFIA(HI1),IncFII	-	-	-	-	-	-	-	-	-	-	-	-	-	-	-	-	KPC-2	-	-	-	-	-	-	-	-	-	-	-	-	-	-	-	-	-	-	-	-	-	-	-	-
350	GCA_010183725.1_ASM1018372v1_genomic	-	CRKP	CP039829.1	317231	-	aac(6')-Ib-cr.v2;aac(6')-Ib4^;aadA16*	-	-	-	-	mphE.v2;msrE	catB3.v2;catII.2*	arr-3;arr-3;arr-3	sul1;sul1;sul1	-	-	dfrA27	OXA-1;TEM-1D.v1^	-	-	-	NDM-1	-	-	-	-	-	-	-	-	-	-	-	-	-	-	-	-	-	-	-	-	-	-	-	-
350	GCA_010183725.1_ASM1018372v1_genomic	-	CRKP	CP039831.1	175540	IncFIA(HI1),IncFII	-	-	-	-	-	-	-	-	-	-	-	-	-	-	-	-	KPC-2	-	-	-	-	-	-	-	-	-	-	-	-	-	-	-	-	-	-	-	-	-	-	-	-
351	GCA_013378155.1_ASM1337815v1_genomic	ST11	CRKP	CP039938.1	63589	IncL/M(pOXA-48)	-	-	-	-	-	-	-	-	-	-	-	-	-	-	-	-	OXA-48	-	-	-	-	-	-	-	-	-	-	-	-	-	-	-	-	-	-	-	-	-	-	-	-
352	GCA_013378175.1_ASM1337817v1_genomic	ST11	CRKP	CP039941.1	63589	IncL/M(pOXA-48)	-	-	-	-	-	-	-	-	-	-	-	-	-	-	-	-	OXA-48	-	-	-	-	-	-	-	-	-	-	-	-	-	-	-	-	-	-	-	-	-	-	-	-
353	GCA_013378195.1_ASM1337819v1_genomic	ST11	CRKP	CP039944.1	63589	IncL/M(pOXA-48)	-	-	-	-	-	-	-	-	-	-	-	-	-	-	-	-	OXA-48	-	-	-	-	-	-	-	-	-	-	-	-	-	-	-	-	-	-	-	-	-	-	-	-
354	GCA_013378215.1_ASM1337821v1_genomic	ST11	CRKP	CP039947.1	63589	IncL/M(pOXA-48)	-	-	-	-	-	-	-	-	-	-	-	-	-	-	-	-	OXA-48	-	-	-	-	-	-	-	-	-	-	-	-	-	-	-	-	-	-	-	-	-	-	-	-
355	GCA_013378235.1_ASM1337823v1_genomic	ST11	CRKP	CP039950.1	63589	IncL/M(pOXA-48)	-	-	-	-	-	-	-	-	-	-	-	-	-	-	-	-	OXA-48	-	-	-	-	-	-	-	-	-	-	-	-	-	-	-	-	-	-	-	-	-	-	-	-
356	GCA_013378255.1_ASM1337825v1_genomic	ST307	CRKP	CP039953.1	63589	IncL/M(pOXA-48)	-	-	-	-	-	-	-	-	-	-	-	-	-	-	-	-	OXA-48	-	-	-	-	-	-	-	-	-	-	-	-	-	-	-	-	-	-	-	-	-	-	-	-
357	GCA_013378275.1_ASM1337827v1_genomic	ST307	CRKP	CP039956.1	63589	IncL/M(pOXA-48)	-	-	-	-	-	-	-	-	-	-	-	-	-	-	-	-	OXA-48	-	-	-	-	-	-	-	-	-	-	-	-	-	-	-	-	-	-	-	-	-	-	-	-
358	GCA_013378295.1_ASM1337829v1_genomic	ST11	CRKP	CP039959.1	63589	IncL/M(pOXA-48)	-	-	-	-	-	-	-	-	-	-	-	-	-	-	-	-	OXA-48	-	-	-	-	-	-	-	-	-	-	-	-	-	-	-	-	-	-	-	-	-	-	-	-
359	GCA_013378315.1_ASM1337831v1_genomic	ST11	CRKP	CP039962.1	63589	IncL/M(pOXA-48)	-	-	-	-	-	-	-	-	-	-	-	-	-	-	-	-	OXA-48	-	-	-	-	-	-	-	-	-	-	-	-	-	-	-	-	-	-	-	-	-	-	-	-
360	GCA_005239265.1_ASM523926v1_genomic	-	CRKP	CP039969.1	168369	IncFIB(K),IncFII	-	-	-	-	-	-	-	-	-	-	-	-	-	-	-	-	KPC-2	-	-	-	-	-	-	-	-	-	-	-	-	-	-	-	-	-	-	-	-	-	-	-	-
361	GCA_005239285.1_ASM523928v1_genomic	-	CRKP	CP039975.1	282961	IncFIB(K),IncFII,IncFII(Yp),IncR	-	-	-	-	-	-	-	-	-	-	-	-	-	-	-	-	KPC-2	-	-	-	-	-	-	-	-	-	-	-	-	-	-	-	-	-	-	-	-	-	-	-	-
363	GCA_011106605.1_ASM1110660v1_genomic	ST11	CRKP	CP040031.1	65499	IncL/M(pOXA-48)	-	-	-	-	-	-	-	-	-	-	-	-	-	-	-	-	OXA-48	-	-	-	-	-	-	-	-	-	-	-	-	-	-	-	-	-	-	-	-	-	-	-	-
364	GCA_011106775.1_ASM1110677v1_genomic	ST11	CRKP	CP040036.1	65499	IncL/M(pOXA-48)	-	-	-	-	-	-	-	-	-	-	-	-	-	-	-	-	OXA-48	-	-	-	-	-	-	-	-	-	-	-	-	-	-	-	-	-	-	-	-	-	-	-	-
366	GCA_009914235.1_ASM991423v1_genomic	ST11	CRKP	CP040123.1	227415	IncFIB(K),IncR	-	-	-	-	-	-	-	-	sul2	-	-	-	-	-	SHV-12	-	KPC-2	-	-	-	-	-	-	-	-	-	-	-	-	-	-	-	-	-	-	-	-	-	-	-	-
367	GCA_008373035.2_ASM837303v2_genomic	ST11	CRKP	CP040180.1	131019	IncFII,IncR	-	-	-	-	-	-	-	-	-	-	-	-	-	-	-	-	KPC-2	-	-	-	-	-	-	-	-	-	-	-	-	-	-	-	-	-	-	-	-	-	-	-	-
369	GCA_013377395.1_ASM1337739v1_genomic	ST16	CRKP	CP040446.1	46161	IncX3	-	-	-	-	-	-	-	-	-	-	-	-	-	-	-	-	NDM-5	-	-	-	-	-	-	-	-	-	-	-	-	-	-	-	-	-	-	-	-	-	-	-	-
370	GCA_005853785.1_ASM585378v1_genomic	ST11	CRKP	CP040535.1	177591	IncFII(pHN7A8),IncR	rmtB	-	fosA3	-	-	-	catII.2*	-	-	-	-	-	TEM-1D.v1^	-	CTX-M-65	-	KPC-2	-	-	-	-	-	-	-	-	-	-	-	-	-	-	-	-	-	-	-	-	-	-	-	-
371	GCA_005854245.1_ASM585424v1_genomic	ST11	CRKP	CP040541.1	177585	IncFII(pHN7A8),IncR	rmtB	-	fosA3	-	-	-	catII.2*	-	-	-	-	-	TEM-1D.v1^	-	CTX-M-65	-	KPC-2	-	-	-	-	-	-	-	-	-	-	-	-	-	-	-	-	-	-	-	-	-	-	-	-
372	GCA_005854025.1_ASM585402v1_genomic	ST11	CRKP	CP040547.1	177587	IncFII(pHN7A8),IncR	rmtB	-	fosA3	-	-	-	catII.2*	-	-	-	-	-	TEM-1D.v1^	-	CTX-M-65	-	KPC-2	-	-	-	-	-	-	-	-	-	-	-	-	-	-	-	-	-	-	-	-	-	-	-	-
373	GCA_005885775.1_ASM588577v1_genomic	ST15	CRKP	CP040598.1	106597	IncFIB(pB171),IncFII(Yp)	-	-	-	-	-	-	-	-	sul1*	-	-	-	-	-	-	-	NDM-1	-	-	-	-	-	-	-	-	-	-	-	-	-	-	-	-	-	-	-	-	-	-	-	-
374	GCA_005944305.1_ASM594430v1_genomic	ST147	CRKP	CP040728.1	53955	IncFIB(pQil)	aac(6')-Ib-cr.v2;aph(3')-VI	-	-	qnrS1	-	-	catB3.v2	arr-3	sul1	-	-	-	OXA-1	-	-	-	NDM-1	-	-	-	-	-	-	-	-	-	-	-	-	-	-	-	-	-	-	-	-	-	-	-	-
378	GCA_006459145.1_ASM645914v1_genomic	ST101	CRKP	CP041083.1	179254	IncA/C2	aph(3')-VI*;armA*;strA.v1^;strB.v1	-	-	-	-	mphE.v2;msrE	cmlA5;floR.v2*	arr-2	sul1;sul1;sul2	tet(A).v2	-	dfrA14.v1^	CMY-16*;OXA-10;TEM-1D.v1^	-	CTX-M-15	-	NDM-1	-	-	-	-	-	-	-	-	-	-	-	-	-	-	-	-	-	-	-	-	-	-	-	-
378	GCA_006459145.1_ASM645914v1_genomic	ST101	CRKP	CP041085.1	63499	IncL/M(pOXA-48)	-	-	-	-	-	-	-	-	-	-	-	-	-	-	-	-	OXA-48	-	-	-	-	-	-	-	-	-	-	-	-	-	-	-	-	-	-	-	-	-	-	-	-
381	GCA_008728695.1_ASM872869v1_genomic	ST11	CRKP	CP041375.1	134972	IncFII(pHN7A8),IncR	rmtB	-	-	-	-	-	-	-	-	-	-	-	TEM-1D.v1^	-	CTX-M-65;SHV-12	-	KPC-2	-	-	-	-	-	-	-	-	-	-	-	-	-	-	-	-	-	-	-	-	-	-	-	-
382	GCA_007873865.1_ASM787386v1_genomic	ST16	CRKP	CP041642.1	121851	IncFII	aac(3)-IId^;aac(6')-Ib'.v1;aadA*	-	-	qnrS1	-	-	-	-	-	-	-	-	LAP-2	-	CTX-M-14	-	NDM-4	-	-	-	-	-	-	-	-	-	-	-	-	-	-	-	-	-	-	-	-	-	-	-	-
385	GCA_008065415.1_ASM806541v1_genomic	ST16	CRKP	CP041930.1	86019	IncFII(S)	rmtB	-	-	-	-	-	-	-	-	-	-	-	TEM-1D.v1^	-	-	-	NDM-4	-	-	-	-	-	-	-	-	-	-	-	-	-	-	-	-	-	-	-	-	-	-	-	-
385	GCA_008065415.1_ASM806541v1_genomic	ST16	CRKP	CP041931.1	51479	ColKP3,IncX3	-	-	-	qnrS1	-	-	-	-	-	-	-	-	-	-	-	-	OXA-181	-	-	-	-	-	-	-	-	-	-	-	-	-	-	-	-	-	-	-	-	-	-	-	-
386	GCA_009720445.1_ASM972044v1_genomic	ST16	CRKP	CP041948.1	75307	IncFII	-	-	-	-	-	-	-	-	-	-	-	dfrA12	-	-	-	-	NDM-5	-	-	-	-	-	-	-	-	-	-	-	-	-	-	-	-	-	-	-	-	-	-	-	-
387	GCA_008931345.1_ASM893134v1_genomic	ST12	CRKP	CP042483.1	208956	IncFIB(pB171),IncFII(Yp)	aac(3)-IId^;aac(6')-Ib4	-	-	-	-	mphA	catB3.v2	arr-3	sul1	-	-	-	-	-	-	-	IMP-4	-	-	-	-	-	-	-	-	-	-	-	-	-	-	-	-	-	-	-	-	-	-	-	-
388	GCA_008931565.1_ASM893156v1_genomic	ST1109	CRKP	CP042522.1	87731	IncL/M	aac(3)-IId^;aac(6')-Ib4	-	-	qnrB2.v1^	-	mphA	catB3.v2	-	sul1;sul1	-	-	-	TEM-1D.v1^	-	-	-	IMP-4	-	-	-	-	-	-	-	-	-	-	-	-	-	-	-	-	-	-	-	-	-	-	-	-
390	GCA_012169405.1_ASM1216940v1_genomic	ST86	CRKP	CP042976.1	43296	IncX6	-	-	-	-	-	-	-	-	-	-	-	-	-	-	-	-	KPC-2	-	-	-	-	-	-	-	-	-	-	-	-	-	-	-	-	-	-	-	-	-	-	-	-
391	GCA_008121515.1_ASM812151v1_genomic	ST258	CRKP	CP043048.1	71836	IncFIA(HI1)	aac(6')-Ib'.v1;aadA*;strA.v1^;strB.v1	-	-	-	-	-	-	-	sul2	-	-	dfrA14.v1^	OXA-9.v1	-	-	-	KPC-3*	-	-	-	-	-	-	-	-	-	-	-	-	-	-	-	-	-	-	-	-	-	-	-	-
392	GCA_003038135.2_ASM303813v2_genomic	ST11	CRKP	CP043354.1	99284	IncFII(pHN7A8),IncN	aac(6')-Ib-cr.v2	-	-	-	-	-	catII.2*	-	-	tet(A).v1*	-	-	TEM-1D.v1^	-	CTX-M-65	-	KPC-2	-	-	-	-	-	-	-	-	-	-	-	-	-	-	-	-	-	-	-	-	-	-	-	-
393	GCA_002852785.2_ASM285278v2_genomic	ST11	CRKP	CP043358.1	154719	IncFII(pHN7A8),IncR	rmtB	-	-	-	-	-	-	-	-	-	-	-	TEM-1D.v1^	-	CTX-M-65	-	KPC-2	-	-	-	-	-	-	-	-	-	-	-	-	-	-	-	-	-	-	-	-	-	-	-	-
394	GCA_009937845.1_ASM993784v1_genomic	ST14	CRKP	CP043863.1	84647	IncFII	aadA2^	-	-	-	-	ermB.v1*;mphA?	-	-	sul1*	-	-	dfrA12	-	-	-	-	NDM-5	-	-	-	-	-	-	-	-	-	-	-	-	-	-	-	-	-	-	-	-	-	-	-	-
396	GCA_008632935.2_ASM863293v2_genomic	ST512	CRKP	CP043971.1	113639	IncFIB(pQil),IncFII	-	-	-	-	-	-	-	-	-	-	-	-	TEM-1D.v1^	-	-	-	KPC-3	-	-	-	-	-	-	-	-	-	-	-	-	-	-	-	-	-	-	-	-	-	-	-	-
398	GCA_008693425.1_ASM869342v1_genomic	-	CRKP	CP044032.1	63589	IncL/M(pOXA-48)	-	-	-	-	-	-	-	-	-	-	-	-	-	-	-	-	OXA-48	-	-	-	-	-	-	-	-	-	-	-	-	-	-	-	-	-	-	-	-	-	-	-	-
399	GCA_008693405.1_ASM869340v1_genomic	ST147	CRKP	CP044035.1	114306	IncFIB(pB171),IncFII(Yp)	rmtC	-	-	-	-	-	-	-	sul1*	-	-	-	-	-	-	-	NDM-1	-	-	-	-	-	-	-	-	-	-	-	-	-	-	-	-	-	-	-	-	-	-	-	-
401	GCA_008728415.1_ASM872841v1_genomic	ST11	CRKP	CP044259.1	144422	IncFII(pHN7A8),IncR	rmtB	-	fosA3	-	-	-	-	-	-	-	-	-	TEM-1D.v1^	-	CTX-M-65	-	KPC-2	-	-	-	-	-	-	-	-	-	-	-	-	-	-	-	-	-	-	-	-	-	-	-	-
405	GCA_009025895.1_ASM902589v1_genomic	ST16	CRKP	CP045022.1	50635	IncN	-	-	-	-	-	-	-	-	-	-	-	dfrA14.v2*?	-	-	-	-	KPC-14	-	-	-	-	-	-	-	-	-	-	-	-	-	-	-	-	-	-	-	-	-	-	-	-
406	GCA_009884395.1_ASM988439v1_genomic	ST17	CRKP	CP045195.1	50514	ColKP3,IncX3	-	-	-	qnrS1	-	-	-	-	-	-	-	-	-	-	-	-	OXA-181	-	-	-	-	-	-	-	-	-	-	-	-	-	-	-	-	-	-	-	-	-	-	-	-
407	GCA_011066505.1_ASM1106650v1_genomic	ST11	CRKP	CP045264.1	129252	IncFII(pHN7A8),IncR	rmtB	-	fosA3	-	-	-	catII.2*	-	-	-	-	-	TEM-1D.v1^	-	CTX-M-65;SHV-12	-	KPC-2	-	-	-	-	-	-	-	-	-	-	-	-	-	-	-	-	-	-	-	-	-	-	-	-
409	GCA_009884415.1_ASM988441v1_genomic	ST15	CRKP	CP045680.1	6141	ColKP3	-	-	-	-	-	-	-	-	-	-	-	-	-	-	-	-	OXA-232	-	-	-	-	-	-	-	-	-	-	-	-	-	-	-	-	-	-	-	-	-	-	-	-
412	GCA_009755705.1_ASM975570v1_genomic	ST307	CRKP	CP046614.1	230910	-	aac(6')-Ib4	-	-	-	-	-	-	-	-	-	-	-	TEM-1D.v1^	-	CTX-M-3	-	IMP-38	-	-	-	-	-	-	-	-	-	-	-	-	-	-	-	-	-	-	-	-	-	-	-	-
415	GCA_009833945.1_ASM983394v1_genomic	ST11	CRKP	CP047161.1	127240	IncFII(pHN7A8),IncR	rmtB	-	fosA3	-	-	-	-	-	-	-	-	-	TEM-1D.v1^	-	CTX-M-65;SHV-12	-	KPC-2	-	-	-	-	-	-	-	-	-	-	-	-	-	-	-	-	-	-	-	-	-	-	-	-
416	GCA_009856585.1_ASM985658v1_genomic	ST11	CRKP	CP047194.1	142228	IncFII(pHN7A8),IncR	rmtB	-	fosA3	-	-	-	-	-	-	-	-	-	TEM-1D.v1^	-	CTX-M-65;SHV-12	-	KPC-2	-	-	-	-	-	-	-	-	-	-	-	-	-	-	-	-	-	-	-	-	-	-	-	-
417	GCA_014189335.1_ASM1418933v1_genomic	ST1454	CRKP	CP047272.1	271744	IncA/C2,IncFIB(pB171),IncFII(S),IncFII(SARC14)	aac(3)-IId^;strA.v1*;strB.v1*	-	-	-	-	-	catII.2*	-	sul2;sul2	tet(A).v2	-	-	CMY-4.v1;TEM-1D.v1^	-	-	-	OXA-204	-	-	-	-	-	-	-	-	-	-	-	-	-	-	-	-	-	-	-	-	-	-	-	-
422	GCA_015910145.1_ASM1591014v1_genomic	ST376	CRKP	CP047703.1	150505	IncA/C2	aac(6')-Il	-	-	-	-	-	-	-	sul1	-	-	dfrA1.v2	CMY-2.v2	-	-	-	VIM-1	-	-	-	-	-	-	-	-	-	-	-	-	-	-	-	-	-	-	-	-	-	-	-	-
423	GCA_015910165.1_ASM1591016v1_genomic	ST17	CRKP	CP047709.1	81960	IncN,IncR	aac(6')-Ib4^;aadA1.v1^	-	-	qnrS1	-	mphA	-	-	sul1	-	-	dfrA14.v1^	-	-	-	-	VIM-1	-	-	-	-	-	-	-	-	-	-	-	-	-	-	-	-	-	-	-	-	-	-	-	-
427	GCA_013416085.1_ASM1341608v1_genomic	ST11	CRKP	CP049948.1	63589	IncL/M(pOXA-48)	-	-	-	-	-	-	-	-	-	-	-	-	-	-	-	-	OXA-48	-	-	-	-	-	-	-	-	-	-	-	-	-	-	-	-	-	-	-	-	-	-	-	-
428	GCA_013416105.1_ASM1341610v1_genomic	ST11	CRKP	CP049951.1	63589	IncL/M(pOXA-48)	-	-	-	-	-	-	-	-	-	-	-	-	-	-	-	-	OXA-48	-	-	-	-	-	-	-	-	-	-	-	-	-	-	-	-	-	-	-	-	-	-	-	-
429	GCA_013416125.1_ASM1341612v1_genomic	ST11	CRKP	CP049954.1	63589	IncL/M(pOXA-48)	-	-	-	-	-	-	-	-	-	-	-	-	-	-	-	-	OXA-48	-	-	-	-	-	-	-	-	-	-	-	-	-	-	-	-	-	-	-	-	-	-	-	-
430	GCA_011765385.1_ASM1176538v1_genomic	-	CRKP	CP050276.1	404774	IncFIB(K),IncFIB(pKPHS1),IncHI1B	-	-	-	-	-	-	-	-	-	-	-	-	-	-	-	-	KPC-2	-	-	-	-	-	-	-	-	-	-	-	1	1*-24%	1*-55%	1	1*	-	-	-	-	5*-0%	3	2*-50%	rmpA2_8-60%
430	GCA_011765385.1_ASM1176538v1_genomic	-	CRKP	CP050279.1	96437	IncFII(pCRY)	-	-	-	qnrS1	-	-	-	-	-	-	-	-	LAP-2	-	-	-	KPC-2	-	-	-	-	-	-	-	-	-	-	-	-	-	-	-	-	-	-	-	-	-	-	-	-
431	GCA_011765405.1_ASM1176540v1_genomic	ST11	CRKP	CP050282.1	185429	IncFII(pHN7A8),IncR	aac(6')-Ib3^;aac(6')-Ib3^	-	-	-	-	-	-	-	-	-	-	-	TEM-1D.v1^	-	CTX-M-14;SHV-12	-	KPC-2	-	-	-	-	-	-	-	-	-	-	-	-	-	-	-	-	-	-	-	-	-	-	-	-
432	GCA_011765425.1_ASM1176542v1_genomic	ST11	CRKP	CP050288.1	93415	IncFII(pCRY)	-	-	-	qnrS1	-	-	-	-	-	-	-	-	-	-	-	-	KPC-2	-	-	-	-	-	-	-	-	-	-	-	-	-	-	-	-	-	-	-	-	-	-	-	-
433	GCA_015238655.1_ASM1523865v1_genomic	ST11	CRKP	CP050339.1	86253	IncFII(pHN7A8),IncR	-	-	-	-	-	-	catII.2*	-	-	-	-	-	-	-	-	-	KPC-2	-	-	-	-	-	-	-	-	-	-	-	-	-	-	-	-	-	-	-	-	-	-	-	-
434	GCA_015238895.1_ASM1523889v1_genomic	ST11	CRKP	CP050345.1	91097	IncFII(pHN7A8),IncR	-	-	-	-	-	-	catII.2*	-	-	-	-	-	-	-	CTX-M-65	-	KPC-2	-	-	-	-	-	-	-	-	-	-	-	-	-	-	-	-	-	-	-	-	-	-	-	-
435	GCA_015239135.1_ASM1523913v1_genomic	ST11	CRKP	CP050351.1	91502	IncFII(pHN7A8),IncR	-	-	-	-	-	-	catII.2*	-	-	-	-	-	-	-	CTX-M-65	-	KPC-2*	-	-	-	-	-	-	-	-	-	-	-	-	-	-	-	-	-	-	-	-	-	-	-	-
436	GCA_015239295.1_ASM1523929v1_genomic	ST11	CRKP	CP050357.1	91097	IncFII(pHN7A8),IncR	-	-	-	-	-	-	catII.2*	-	-	-	-	-	-	-	CTX-M-65	-	KPC-2	-	-	-	-	-	-	-	-	-	-	-	-	-	-	-	-	-	-	-	-	-	-	-	-
437	GCA_011769725.1_ASM1176972v1_genomic	ST147	CRKP	CP050367.1	103085	IncFII	aadA2^;aadA2^;rmtB	-	-	-	-	ermB.v1*;mphA?	-	-	sul1	-	-	dfrA12	TEM-1D.v1^	-	-	-	NDM-5	-	-	-	-	-	-	-	-	-	-	-	-	-	-	-	-	-	-	-	-	-	-	-	-
437	GCA_011769725.1_ASM1176972v1_genomic	ST147	CRKP	CP050368.1	6812	ColKP3	-	-	-	-	-	-	-	-	-	-	-	-	-	-	-	-	OXA-181	-	-	-	-	-	-	-	-	-	-	-	-	-	-	-	-	-	-	-	-	-	-	-	-
438	GCA_011769805.1_ASM1176980v1_genomic	ST11	CRKP	CP050374.1	193462	IncFIB(pQil),IncFII	aac(3)-IIa.v1^;aac(6')-Ib;aac(6')-Ib;rmtF;rmtF	-	-	-	-	-	-	arr-2;arr-2	-	-	-	-	-	-	CTX-M-15;CTX-M-15	-	NDM-1	-	-	-	-	-	-	-	-	-	-	-	-	-	-	-	-	-	-	-	-	-	-	-	-
438	GCA_011769805.1_ASM1176980v1_genomic	ST11	CRKP	CP050375.1	51140	ColKP3,IncX3	-	-	-	qnrS1	-	-	-	-	-	-	-	-	-	-	-	-	OXA-181	-	-	-	-	-	-	-	-	-	-	-	-	-	-	-	-	-	-	-	-	-	-	-	-
439	GCA_011769825.1_ASM1176982v1_genomic	ST15	CRKP	CP050380.1	353810	IncFIB(Mar),IncHI1B	aph(3')-VI;aph3-Ia.v1^;armA	-	-	qnrS1	-	mphA?;mphE.v2;msrE	-	-	sul1;sul2	-	-	dfrA5	-	-	-	-	NDM-1	-	-	-	-	-	-	-	-	-	-	-	1	15	1	1	1	-	-	-	-	27	2	2	rmpA2_6*-55%
439	GCA_011769825.1_ASM1176982v1_genomic	ST15	CRKP	CP050381.1	71402	IncFII(pCoo)	-	-	-	-	-	-	-	-	-	-	-	-	-	-	-	-	OXA-244	-	-	-	-	-	-	-	-	-	-	-	-	-	-	-	-	-	-	-	-	-	-	-	-
448	GCA_012168575.2_ASM1216857v2_genomic	ST37	CRKP	CP050859.2	59764	IncN	-	-	-	qnrS1*	-	-	-	-	-	-	-	dfrA14.v1^	-	-	-	-	NDM-1	-	-	-	-	-	-	-	-	-	-	-	-	-	-	-	-	-	-	-	-	-	-	-	-
455	GCA_012971365.1_ASM1297136v1_genomic	ST11	CRKP	CP052170.1	46836	IncX3	-	-	-	-	-	-	-	-	-	-	-	-	-	-	-	-	KPC-2	-	-	-	-	-	-	-	-	-	-	-	-	-	-	-	-	-	-	-	-	-	-	-	-
520	GCA_012970485.1_ASM1297048v1_genomic	ST307	CRKP	CP052507.1	46835	IncX3	-	-	-	-	-	-	-	-	-	-	-	-	-	-	-	-	KPC-2	-	-	-	-	-	-	-	-	-	-	-	-	-	-	-	-	-	-	-	-	-	-	-	-
545	GCA_016804025.1_ASM1680402v1_genomic	ST11	CRKP	CP053017.1	169824	IncFII(pHN7A8),IncR	rmtB	-	fosA3	-	-	-	catII.2*	-	-	-	-	-	TEM-1D.v1^	-	CTX-M-65	-	KPC-2	-	-	-	-	-	-	-	-	-	-	-	-	-	-	-	-	-	-	-	-	-	-	-	-
546	GCA_014524525.1_ASM1452452v1_genomic	ST15	CRKP	CP053039.1	8312	IncQ1	-	-	-	-	-	-	-	-	-	-	-	-	-	-	-	-	KPC-2	-	-	-	-	-	-	-	-	-	-	-	-	-	-	-	-	-	-	-	-	-	-	-	-
547	GCA_002967795.2_ASM296779v2_genomic	ST11	CRKP	CP053365.1	329160	IncA/C2,IncFIB(K),IncFII	aac(6')-Ib3^;aph(3')-VI;rmtC	-	-	qnrB1.v1	-	mphA	catA1^	-	sul1	-	-	dfrA14.v2*	CMY-6	-	-	-	NDM-1	-	-	-	-	-	-	-	-	-	-	-	-	-	-	-	-	-	-	-	-	-	-	-	-
548	GCA_011742585.2_ASM1174258v2_genomic	ST2096	CRKP	CP053768.1	97846	IncFII	aadA2^;rmtB	-	-	-	-	ermB.v1*;mphA?	-	-	sul1	-	-	dfrA12	-	-	-	-	NDM-5	-	-	-	-	-	-	-	-	-	-	-	-	-	-	-	-	-	-	-	-	-	-	-	-
549	GCA_011742415.2_ASM1174241v2_genomic	ST2096	CRKP	CP053774.1	11154	ColKP3,ColKP3	-	-	-	-	-	-	-	-	-	-	-	-	-	-	-	-	OXA-232	-	-	-	-	-	-	-	-	-	-	-	-	-	-	-	-	-	-	-	-	-	-	-	-
549	GCA_011742415.2_ASM1174241v2_genomic	ST2096	CRKP	CP053778.1	6030	ColKP3	-	-	-	-	-	-	-	-	-	-	-	-	-	-	-	-	OXA-232	-	-	-	-	-	-	-	-	-	-	-	-	-	-	-	-	-	-	-	-	-	-	-	-
551	GCA_011742515.2_ASM1174251v2_genomic	ST437	CRKP	CP054171.1	92972	IncFII	rmtB	-	-	-	-	ermB.v1*;mphA?	-	-	sul1	-	-	-	TEM-1D.v1^	-	-	-	NDM-5	-	-	-	-	-	-	-	-	-	-	-	-	-	-	-	-	-	-	-	-	-	-	-	-
552	GCA_013305305.1_ASM1330530v1_genomic	ST258	CRKP	CP054266.1	89626	IncFIB(pQil),IncFII	-	-	-	-	-	-	-	-	-	-	-	-	-	-	-	-	KPC-3	-	-	-	-	-	-	-	-	-	-	-	-	-	-	-	-	-	-	-	-	-	-	-	-
553	GCA_014170015.1_ASM1417001v1_genomic	ST37	CRKP	CP054288.1	43620	repA	-	-	-	-	-	-	-	-	-	-	-	-	TEM-1D.v1^	-	-	-	KPC-2	-	-	-	-	-	-	-	-	-	-	-	-	-	-	-	-	-	-	-	-	-	-	-	-
554	GCA_014170035.1_ASM1417003v1_genomic	ST37	CRKP	CP054293.1	43621	repA	-	-	-	-	-	-	-	-	-	-	-	-	TEM-1D.v1^	-	-	-	KPC-2	-	-	-	-	-	-	-	-	-	-	-	-	-	-	-	-	-	-	-	-	-	-	-	-
556	GCA_013348905.1_ASM1334890v1_genomic	ST11	CRKP	CP054722.1	133772	IncFII(pHN7A8),IncR	rmtB	-	-	-	-	-	-	-	-	-	-	-	TEM-1D.v1^	-	CTX-M-65;SHV-12	-	KPC-2	-	-	-	-	-	-	-	-	-	-	-	-	-	-	-	-	-	-	-	-	-	-	-	-
557	GCA_013348965.1_ASM1334896v1_genomic	ST11	CRKP	CP054728.1	133772	IncFII(pHN7A8),IncR	rmtB	-	-	-	-	-	-	-	-	-	-	-	TEM-1D.v1^	-	CTX-M-65;SHV-12	-	KPC-2	-	-	-	-	-	-	-	-	-	-	-	-	-	-	-	-	-	-	-	-	-	-	-	-
558	GCA_013348945.1_ASM1334894v1_genomic	ST11	CRKP	CP054734.1	123177	IncFII(pHN7A8),IncR	-	-	-	-	-	-	-	-	-	-	-	-	-	-	CTX-M-65;SHV-12	-	KPC-2	-	-	-	-	-	-	-	-	-	-	-	-	-	-	-	-	-	-	-	-	-	-	-	-
559	GCA_013348985.1_ASM1334898v1_genomic	ST11	CRKP	CP054740.1	123177	IncFII(pHN7A8),IncR	-	-	-	-	-	-	-	-	-	-	-	-	-	-	CTX-M-65;SHV-12	-	KPC-2	-	-	-	-	-	-	-	-	-	-	-	-	-	-	-	-	-	-	-	-	-	-	-	-
560	GCA_013349005.1_ASM1334900v1_genomic	ST11	CRKP	CP054746.1	133772	IncFII(pHN7A8),IncR	rmtB	-	-	-	-	-	-	-	-	-	-	-	TEM-1D.v1^	-	CTX-M-65;SHV-12	-	KPC-2	-	-	-	-	-	-	-	-	-	-	-	-	-	-	-	-	-	-	-	-	-	-	-	-
561	GCA_013349025.1_ASM1334902v1_genomic	ST11	CRKP	CP054752.1	133772	IncFII(pHN7A8),IncR	rmtB	-	-	-	-	-	-	-	-	-	-	-	TEM-1D.v1^	-	CTX-M-65;SHV-12	-	KPC-2	-	-	-	-	-	-	-	-	-	-	-	-	-	-	-	-	-	-	-	-	-	-	-	-
562	GCA_013348925.1_ASM1334892v1_genomic	ST11	CRKP	CP054758.1	123177	IncFII(pHN7A8),IncR	-	-	-	-	-	-	-	-	-	-	-	-	-	-	CTX-M-65;SHV-12	-	KPC-2	-	-	-	-	-	-	-	-	-	-	-	-	-	-	-	-	-	-	-	-	-	-	-	-
563	GCA_013348885.1_ASM1334888v1_genomic	ST11	CRKP	CP054764.1	133772	IncFII(pHN7A8),IncR	rmtB	-	-	-	-	-	-	-	-	-	-	-	TEM-1D.v1^	-	CTX-M-65;SHV-12	-	KPC-2	-	-	-	-	-	-	-	-	-	-	-	-	-	-	-	-	-	-	-	-	-	-	-	-
564	GCA_013349045.1_ASM1334904v1_genomic	ST11	CRKP	CP054770.1	133772	IncFII(pHN7A8),IncR	rmtB	-	-	-	-	-	-	-	-	-	-	-	TEM-1D.v1^	-	CTX-M-65;SHV-12	-	KPC-2	-	-	-	-	-	-	-	-	-	-	-	-	-	-	-	-	-	-	-	-	-	-	-	-
565	GCA_013349065.1_ASM1334906v1_genomic	ST11	CRKP	CP054776.1	133772	IncFII(pHN7A8),IncR	rmtB	-	-	-	-	-	-	-	-	-	-	-	TEM-1D.v1^	-	CTX-M-65;SHV-12	-	KPC-2	-	-	-	-	-	-	-	-	-	-	-	-	-	-	-	-	-	-	-	-	-	-	-	-
566	GCA_013349085.1_ASM1334908v1_genomic	ST11	CRKP	CP054782.1	133771	IncFII(pHN7A8),IncR	rmtB	-	-	-	-	-	-	-	-	-	-	-	TEM-1D.v1^	-	CTX-M-65;SHV-12^	-	KPC-2	-	-	-	-	-	-	-	-	-	-	-	-	-	-	-	-	-	-	-	-	-	-	-	-
595	GCA_009738595.2_ASM973859v2_genomic	ST512	CRKP	CP058327.1	120302	IncFIB(pQil),IncFII	aac(6')-Ib'.v2^	-	-	-	-	-	-	-	-	-	-	-	TEM-1D.v1^	-	-	-	KPC-3*	-	-	-	-	-	-	-	-	-	-	-	-	-	-	-	-	-	-	-	-	-	-	-	-
595	GCA_009738595.2_ASM973859v2_genomic	ST512	CRKP	CP058330.1	119621	IncFIB(pKPHS1)	-	-	-	-	-	-	-	-	-	-	-	-	-	-	-	-	KPC-3*	-	-	-	-	-	-	-	-	-	-	-	-	-	-	-	-	-	-	-	-	-	-	-	-
598	GCA_011742285.2_ASM1174228v2_genomic	ST16	CRKP	CP058942.1	99664	IncFII	aadA2^;rmtB	-	-	-	-	ermB.v1*;mphA?	-	-	sul1	-	-	dfrA12	TEM-1D.v1^	-	-	-	NDM-5	-	-	-	-	-	-	-	-	-	-	-	-	-	-	-	-	-	-	-	-	-	-	-	-
598	GCA_011742285.2_ASM1174228v2_genomic	ST16	CRKP	CP058945.1	50126	ColKP3,IncX3	-	-	-	-	-	-	-	-	-	-	-	-	-	-	-	-	OXA-181	-	-	-	-	-	-	-	-	-	-	-	-	-	-	-	-	-	-	-	-	-	-	-	-
600	GCA_013694405.1_ASM1369440v1_genomic	ST147	CRKP	CP059311.1	286241	IncFIB(Mar),IncHI1B	aac(6')-Ib-cr.v2;aadA2^;armA	-	-	qnrB1.v2^	-	mphE.v2;msrE	CatB4.v1;catA1^	-	sul1	-	-	dfrA12	OXA-1	-	CTX-M-15	-	NDM-1	-	-	-	-	-	-	-	-	-	-	-	-	-	-	-	-	-	-	-	-	-	-	-	-
601	GCA_013694425.1_ASM1369442v1_genomic	ST147	CRKP	CP059314.1	49681	IncR	aac(6')-Il;aph3-Ia.v1^;strA.v1;strB.v1	-	-	-	-	mphA	-	-	sul1	-	-	dfrA1.v2	-	-	-	-	VIM-1	-	-	-	-	-	-	-	-	-	-	-	-	-	-	-	-	-	-	-	-	-	-	-	-
601	GCA_013694425.1_ASM1369442v1_genomic	ST147	CRKP	CP059315.1	101059	IncFIB(pQil),IncFII	-	-	-	-	-	-	-	-	-	-	-	-	-	-	-	-	KPC-2	-	-	-	-	-	-	-	-	-	-	-	-	-	-	-	-	-	-	-	-	-	-	-	-
602	GCA_014123345.1_ASM1412334v1_genomic	ST15	CRKP	CP059890.1	95050	FII(pBK30683)	-	-	-	-	-	-	-	-	-	-	-	-	-	-	-	-	KPC-2	-	-	-	-	-	-	-	-	-	-	-	-	-	-	-	-	-	-	-	-	-	-	-	-
604	GCA_014304835.1_ASM1430483v1_genomic	ST65	CRKP	CP060284.1	71861	-	-	-	-	-	-	mphA	-	-	-	-	-	-	TEM-1D.v1^	-	-	-	KPC-2	-	-	-	-	-	-	-	-	-	-	-	-	-	-	-	-	-	-	-	-	-	-	-	-
605	GCA_011742505.2_ASM1174250v2_genomic	ST42	CRKP	CP060425.1	47630	IncFIB(pQil)	-	-	-	-	-	-	-	-	-	-	-	-	-	-	-	-	OXA-181	-	-	-	-	-	-	-	-	-	-	-	-	-	-	-	-	-	-	-	-	-	-	-	-
607	GCA_014495765.1_ASM1449576v1_genomic	ST147	CRKP	CP061054.1	6103	ColKP3	-	-	-	-	-	-	-	-	-	-	-	-	-	-	-	-	OXA-181	-	-	-	-	-	-	-	-	-	-	-	-	-	-	-	-	-	-	-	-	-	-	-	-
608	GCA_014495785.1_ASM1449578v1_genomic	ST147	CRKP	CP061063.1	6103	ColKP3	-	-	-	-	-	-	-	-	-	-	-	-	-	-	-	-	OXA-181	-	-	-	-	-	-	-	-	-	-	-	-	-	-	-	-	-	-	-	-	-	-	-	-
609	GCA_014725775.1_ASM1472577v1_genomic	ST86	CRKP	CP061353.1	73483	-	-	-	-	-	-	mphA	-	-	-	-	-	-	TEM-1D.v1^	-	-	-	KPC-2	-	-	-	-	-	-	-	-	-	-	-	-	-	-	-	-	-	-	-	-	-	-	-	-
610	GCA_014725755.1_ASM1472575v1_genomic	ST15	CRKP	CP061355.1	124452	FII(pBK30683)	-	-	-	-	-	-	-	-	-	-	-	-	TEM-1D.v1^	-	-	-	KPC-2	-	-	-	-	-	-	-	-	-	-	-	-	-	-	-	-	-	-	-	-	-	-	-	-
611	GCA_012029895.2_ASM1202989v2_genomic	ST37	CRKP	CP061382.1	136387	IncFIA(HI1),IncFII(Yp)	-	-	-	-	-	-	-	-	-	-	-	dfrA14.v1^	-	-	-	-	KPC-3;KPC-3	-	-	-	-	-	-	-	-	-	-	-	-	-	-	-	-	-	-	-	-	-	-	-	-
612	GCA_012030545.2_ASM1203054v2_genomic	ST512	CRKP	CP061387.1	114416	IncFIB(pQil),IncFII	-	-	-	-	-	-	-	-	-	-	-	-	TEM-1D.v1^	-	-	-	KPC-3	-	-	-	-	-	-	-	-	-	-	-	-	-	-	-	-	-	-	-	-	-	-	-	-
613	GCA_012029695.2_ASM1202969v2_genomic	ST14	CRKP	CP061394.1	43501	repA	-	-	-	-	-	-	-	-	-	-	-	-	TEM-1D.v1^	-	-	-	KPC-3	-	-	-	-	-	-	-	-	-	-	-	-	-	-	-	-	-	-	-	-	-	-	-	-
614	GCA_012029945.2_ASM1202994v2_genomic	ST258	CRKP	CP061398.1	121507	-	-	-	-	-	-	-	-	-	-	-	-	-	TEM-1D.v1^	-	-	-	KPC-3	-	-	-	-	-	-	-	-	-	-	-	-	-	-	-	-	-	-	-	-	-	-	-	-
615	GCA_012029975.2_ASM1202997v2_genomic	ST258	CRKP	CP061401.1	77139	IncFIA(HI1)	aac(6')-Ib'.v1;aadA*;strA.v1^;strB.v1	-	-	-	-	-	-	-	sul2	-	-	dfrA14.v1^	OXA-9.v1;TEM-1D.v1^	-	-	-	KPC-3	-	-	-	-	-	-	-	-	-	-	-	-	-	-	-	-	-	-	-	-	-	-	-	-
616	GCA_012029935.2_ASM1202993v2_genomic	ST13	CRKP	CP061406.1	85405	ColRNAI,IncFIA(HI1),IncFII	aac(6')-Ib'.v1	-	-	-	-	-	-	-	-	-	-	-	-	-	-	-	KPC-3	-	-	-	-	-	-	-	-	-	-	-	-	-	-	-	-	-	-	-	-	-	-	-	-
617	GCA_014764345.1_ASM1476434v1_genomic	ST37	CRKP	CP061701.1	334893	-	aac(3)-IId^	-	-	qnrA3^	-	mphA	-	arr-3	sul1;sul1;sul1	-	-	dfrA27	FONA-5*;TEM-1D.v1^	-	SFO-1.v1;VEB-3	-	NDM-1	-	-	-	-	-	-	-	-	-	-	-	-	-	-	-	-	-	-	-	-	-	-	-	-
620	GCA_017310305.1_ASM1731030v1_genomic	ST383	CRKP	CP061951.1	77477	IncL/M(pOXA-48)	aph(3')-VI*;strA.v1;strA.v1;strB.v1	-	-	-	-	ermB.v1*	-	-	-	-	-	-	-	-	CTX-M-14^	-	OXA-48	-	-	-	-	-	-	-	-	-	-	-	-	-	-	-	-	-	-	-	-	-	-	-	-
621	GCA_017310325.1_ASM1731032v1_genomic	ST11	CRKP	CP061956.1	67524	IncL/M(pOXA-48)	aph(3')-VI*;strA.v1;strA.v1;strB.v1	-	-	-	-	-	-	-	-	-	-	-	-	-	-	-	OXA-48	-	-	-	-	-	-	-	-	-	-	-	-	-	-	-	-	-	-	-	-	-	-	-	-
622	GCA_017310345.1_ASM1731034v1_genomic	ST11	CRKP	CP061958.1	109135	IncL/M(pOXA-48),IncR	aac(3)-IIa.v1;aph(3')-VI*;strA.v1;strA.v1;strB.v1	-	-	-	-	-	-	-	-	-	-	-	TEM-1D.v1^	-	CTX-M-14^	-	OXA-48	-	-	-	-	-	-	-	-	-	-	-	-	-	-	-	-	-	-	-	-	-	-	-	-
622	GCA_017310345.1_ASM1731034v1_genomic	ST11	CRKP	CP061960.1	144349	IncFII(pHN7A8),IncR	-	-	-	-	-	-	-	-	-	-	-	-	-	-	CTX-M-65;SHV-12	-	KPC-2	-	-	-	-	-	-	-	-	-	-	-	-	-	-	-	-	-	-	-	-	-	-	-	-
623	GCA_017310365.1_ASM1731036v1_genomic	ST395	CRKP	CP061964.1	63578	IncL/M(pOXA-48)	-	-	-	-	-	-	-	-	-	-	-	-	-	-	-	-	OXA-48	-	-	-	-	-	-	-	-	-	-	-	-	-	-	-	-	-	-	-	-	-	-	-	-
624	GCA_017310385.1_ASM1731038v1_genomic	ST1393	CRKP	CP061969.1	63581	IncL/M(pOXA-48)	-	-	-	-	-	-	-	-	-	-	-	-	-	-	-	-	OXA-244*	-	-	-	-	-	-	-	-	-	-	-	-	-	-	-	-	-	-	-	-	-	-	-	-
626	GCA_017310425.1_ASM1731042v1_genomic	ST147	CRKP	CP061978.1	77479	IncL/M(pOXA-48)	aph(3')-VI*;strA.v1;strA.v1;strB.v1	-	-	-	-	ermB.v1*	-	-	-	-	-	-	-	-	CTX-M-14^	-	OXA-48	-	-	-	-	-	-	-	-	-	-	-	-	-	-	-	-	-	-	-	-	-	-	-	-
627	GCA_014883955.1_ASM1488395v1_genomic	ST504	CRKP	CP062794.1	15947	ColRNAI	-	-	-	-	-	-	-	-	-	-	-	-	-	-	-	-	KPC-2	-	-	-	-	-	-	-	-	-	-	-	-	-	-	-	-	-	-	-	-	-	-	-	-
628	GCA_009661485.2_ASM966148v2_genomic	ST377	CRKP	CP062988.1	63454	IncL/M(pOXA-48)	-	-	-	-	-	-	-	-	-	-	-	-	-	-	-	-	OXA-48	-	-	-	-	-	-	-	-	-	-	-	-	-	-	-	-	-	-	-	-	-	-	-	-
635	GCA_014961485.1_ASM1496148v1_genomic	ST2667	CRKP	CP063148.1	159093	IncFII(p14)	-	-	-	-	-	-	-	-	-	-	tmexC1*;tmexD1*;toprJ1*	-	-	-	-	-	KPC-2	-	-	-	-	-	-	-	-	-	-	-	-	-	-	-	-	-	-	-	-	-	-	-	-
635	GCA_014961485.1_ASM1496148v1_genomic	ST2667	CRKP	CP063149.1	375474	-	aac(3)-IId^;aadA16*;strA.v1^;strB.v1^	-	-	qnrB6^	-	mphA	-	arr-3	sul1;sul1;sul1;sul2*	-	tmexC1*;tmexD1*;toprJ1*	dfrA27	TEM-1D.v1^	-	-	-	NDM-1	-	-	-	-	-	-	-	-	-	-	-	-	-	-	-	-	-	-	-	-	-	-	-	-
637	GCA_015074925.1_ASM1507492v1_genomic	ST23	CRKP	CP063280.1	63589	IncL/M(pOXA-48)	-	-	-	-	-	-	-	-	-	-	-	-	-	-	-	-	OXA-48	-	-	-	-	-	-	-	-	-	-	-	-	-	-	-	-	-	-	-	-	-	-	-	-
638	GCA_015690055.1_ASM1569005v1_genomic	ST893	CRKP	CP063432.1	73549	-	-	-	-	-	-	mphA	-	-	-	-	-	-	TEM-1	-	-	-	KPC-2	-	-	-	-	-	-	-	-	-	-	-	-	-	-	-	-	-	-	-	-	-	-	-	-
639	GCA_015238555.1_ASM1523855v1_genomic	ST2667	CRKP	CP063748.1	374513	-	aac(3)-IId^;aadA16*;strA.v1^;strB.v1^	-	-	qnrB6^	-	mphA	-	arr-3	sul1;sul1;sul1;sul2*	-	tmexC1*;tmexD1*;toprJ1*	dfrA27	TEM-1D.v1^	-	-	-	NDM-1	-	-	-	-	-	-	-	-	-	-	-	-	-	-	-	-	-	-	-	-	-	-	-	-
639	GCA_015238555.1_ASM1523855v1_genomic	ST2667	CRKP	CP063749.1	142252	IncFII(p14)	-	-	-	-	-	-	-	-	-	-	-	-	-	-	-	-	KPC-2	-	-	-	-	-	-	-	-	-	-	-	-	-	-	-	-	-	-	-	-	-	-	-	-
640	GCA_015243235.1_ASM1524323v1_genomic	ST11	CRKP	CP063761.1	107554	IncFII(pHN7A8)	rmtB	-	-	-	-	-	-	-	-	-	-	-	TEM-1D.v1^	-	CTX-M-65;SHV-12	-	KPC-2	-	-	-	-	-	-	-	-	-	-	-	-	-	-	-	-	-	-	-	-	-	-	-	-
641	GCA_015277755.1_ASM1527775v1_genomic	ST11	CRKP	CP063835.1	128675	IncFII(pHN7A8),IncR	rmtB	-	fosA3	-	-	-	-	-	-	-	-	-	TEM-1D.v1^	-	CTX-M-65	-	KPC-2	-	-	-	-	-	-	-	-	-	-	-	-	-	-	-	-	-	-	-	-	-	-	-	-
665	GCA_015353095.1_ASM1535309v1_genomic	ST340	CRKP	CP064177.1	46161	IncX3	-	-	-	-	-	-	-	-	-	-	-	-	-	-	-	-	NDM-5	-	-	-	-	-	-	-	-	-	-	-	-	-	-	-	-	-	-	-	-	-	-	-	-
668	GCA_015355895.1_ASM1535589v1_genomic	ST11	CRKP	CP064212.1	277720	IncFIB(K),IncHI1B	-	-	-	-	-	-	-	-	-	-	-	-	-	-	-	-	KPC-2	-	-	-	-	-	-	-	-	-	-	-	1	1	1	1	1	-	-	-	-	26*-0%	3	2	rmpA2_3-47%
668	GCA_015355895.1_ASM1535589v1_genomic	ST11	CRKP	CP064215.1	77551	IncFII(pCRY)	-	-	-	qnrS1	-	-	-	-	-	-	-	-	LAP-2	-	-	-	KPC-2	-	-	-	-	-	-	-	-	-	-	-	-	-	-	-	-	-	-	-	-	-	-	-	-
669	GCA_015355935.1_ASM1535593v1_genomic	ST11	CRKP	CP064219.1	146760	IncFII(pCRY)	-	-	-	qnrS1	-	-	catII.2*	-	sul2	tet(A).v1	-	dfrA14.v1^	LAP-2	-	SHV-12	-	KPC-2	-	-	-	-	-	-	-	-	-	-	-	-	-	-	-	-	-	-	-	-	-	-	-	-
670	GCA_015355915.1_ASM1535591v1_genomic	ST11	CRKP	CP064225.1	133575	IncFII(pCRY)	-	-	-	qnrS1	-	-	-	-	sul2	-	-	dfrA14.v1^	LAP-2	-	-	-	KPC-2	-	-	-	-	-	-	-	-	-	-	-	-	-	-	-	-	-	-	-	-	-	-	-	-
671	GCA_015355955.1_ASM1535595v1_genomic	ST23	CRKP	CP064231.1	105085	FII(pBK30683)	-	-	-	-	-	-	-	-	-	-	-	-	-	-	-	-	KPC-2	-	-	-	-	-	-	-	-	-	-	-	-	-	-	-	-	-	-	-	-	-	-	-	-
672	GCA_015355975.1_ASM1535597v1_genomic	ST23	CRKP	CP064234.1	105085	FII(pBK30683)	-	-	-	-	-	-	-	-	-	-	-	-	-	-	-	-	KPC-2	-	-	-	-	-	-	-	-	-	-	-	-	-	-	-	-	-	-	-	-	-	-	-	-
673	GCA_015355995.1_ASM1535599v1_genomic	ST11	CRKP	CP064237.1	165027	IncFII(pHN7A8),IncR	aac(6')-Ib3^;aac(6')-Ib3^	-	-	-	-	-	-	-	-	-	-	-	TEM-1D.v1^	-	CTX-M-14;SHV-12	-	KPC-2	-	-	-	-	-	-	-	-	-	-	-	-	-	-	-	-	-	-	-	-	-	-	-	-
674	GCA_015356015.1_ASM1535601v1_genomic	ST11	CRKP	CP064243.1	154868	IncFII(pHN7A8),IncR	aac(6')-Ib3^	-	-	-	-	-	-	-	-	-	-	-	TEM-1D.v1^	-	CTX-M-14	-	KPC-2	-	-	-	-	-	-	-	-	-	-	-	-	-	-	-	-	-	-	-	-	-	-	-	-
675	GCA_015356035.1_ASM1535603v1_genomic	ST11	CRKP	CP064248.1	168025	IncFII(pHN7A8),IncR	rmtB	-	fosA3	-	-	-	catII.2*	-	-	-	-	-	TEM-1D.v1^	-	CTX-M-65	-	KPC-2	-	-	-	-	-	-	-	-	-	-	-	-	-	-	-	-	-	-	-	-	-	-	-	-
676	GCA_015356055.1_ASM1535605v1_genomic	ST11	CRKP	CP064253.1	167834	IncFII(pHN7A8),IncR	rmtB	-	fosA3	-	-	-	catII.2*	-	-	-	-	-	TEM-1D.v1^	-	CTX-M-65	-	KPC-2	-	-	-	-	-	-	-	-	-	-	-	-	-	-	-	-	-	-	-	-	-	-	-	-
677	GCA_015355875.1_ASM1535587v1_genomic	ST11	CRKP	CP064259.1	394328	IncFIB(K),IncFIB(pKPHS1),IncHI1B	-	-	-	-	-	-	-	-	-	-	-	-	-	-	-	-	KPC-2	-	-	-	-	-	-	-	-	-	-	-	1	1	1	1	1	-	-	-	-	26*-0%	3	2	rmpA2_3-47%
677	GCA_015355875.1_ASM1535587v1_genomic	ST11	CRKP	CP064261.1	77551	IncFII(pCRY)	-	-	-	qnrS1	-	-	-	-	-	-	-	-	LAP-2	-	-	-	KPC-2	-	-	-	-	-	-	-	-	-	-	-	-	-	-	-	-	-	-	-	-	-	-	-	-
678	GCA_015475915.1_ASM1547591v1_genomic	ST846	CRKP	CP064297.1	132884	ColRNAI,IncFII	aac(6')-Ib-cr.v2	-	-	-	-	-	CatB4.v1	-	-	tet(A).v1	-	dfrA14.v1^	OXA-1	-	CTX-M-15	-	KPC-2	-	-	-	-	-	-	-	-	-	-	-	-	-	-	-	-	-	-	-	-	-	-	-	-
680	GCA_015318225.2_ASM1531822v2_genomic	ST29	CRKP	CP064852.1	94968	IncFII(Yp)	-	-	-	-	-	-	-	-	-	-	-	-	-	-	-	-	KPC-2	-	-	-	-	-	-	-	-	-	-	-	-	-	-	-	-	-	-	-	-	-	-	-	-
684	GCA_015774895.1_ASM1577489v1_genomic	ST1128	CRKP	CP065342.1	107590	IncFIB(pB171),IncFII(Yp)	rmtC	-	-	-	-	-	-	-	sul1*	-	-	-	-	-	-	-	NDM-1	-	-	-	-	-	-	-	-	-	-	-	-	-	-	-	-	-	-	-	-	-	-	-	-
685	GCA_015775135.1_ASM1577513v1_genomic	ST11	CRKP	CP065346.1	49941	IncX3	-	-	-	-	-	-	-	-	-	-	-	-	-	-	-	-	NDM-5	-	-	-	-	-	-	-	-	-	-	-	-	-	-	-	-	-	-	-	-	-	-	-	-
686	GCA_015774955.1_ASM1577495v1_genomic	ST11	CRKP	CP065350.1	49940	IncX3	-	-	-	-	-	-	-	-	-	-	-	-	-	-	-	-	NDM-5	-	-	-	-	-	-	-	-	-	-	-	-	-	-	-	-	-	-	-	-	-	-	-	-
687	GCA_015775275.1_ASM1577527v1_genomic	ST1128	CRKP	CP065352.1	107589	IncFIB(pB171),IncFII(Yp)	rmtC	-	-	-	-	-	-	-	sul1*	-	-	-	-	-	-	-	NDM-1	-	-	-	-	-	-	-	-	-	-	-	-	-	-	-	-	-	-	-	-	-	-	-	-
690	GCA_015992385.1_ASM1599238v1_genomic	ST11	CRKP	CP065440.1	89034	IncFII(pHN7A8),IncR	-	-	-	-	-	-	-	-	-	-	-	-	-	-	CTX-M-90	-	KPC-2	-	-	-	-	-	-	-	-	-	-	-	-	-	-	-	-	-	-	-	-	-	-	-	-
691	GCA_015992405.1_ASM1599240v1_genomic	ST11	CRKP	CP065442.1	6570	-	-	-	-	-	-	-	-	-	-	-	-	-	-	-	-	-	KPC-2	-	-	-	-	-	-	-	-	-	-	-	-	-	-	-	-	-	-	-	-	-	-	-	-
692	GCA_015992265.1_ASM1599226v1_genomic	ST11	CRKP	CP065445.1	94245	IncFII(pHN7A8),IncR	-	-	-	-	-	-	-	-	-	-	-	-	-	-	-	-	KPC-2	-	-	-	-	-	-	-	-	-	-	-	-	-	-	-	-	-	-	-	-	-	-	-	-
694	GCA_016067835.1_ASM1606783v1_genomic	ST11	CRKP	CP065455.1	74205	IncL/M(pOXA-48)	-	-	-	-	-	-	-	-	-	-	-	-	-	-	-	-	OXA-48	-	-	-	-	-	-	-	-	-	-	-	-	-	-	-	-	-	-	-	-	-	-	-	-
696	GCA_015992305.1_ASM1599230v1_genomic	ST11	CRKP	CP065461.1	105090	IncFII(pHN7A8),IncR	-	-	-	-	-	-	-	-	-	tet(A).v1*	-	-	-	-	CTX-M-65	-	KPC-2	-	-	-	-	-	-	-	-	-	-	-	-	-	-	-	-	-	-	-	-	-	-	-	-
697	GCA_015992325.1_ASM1599232v1_genomic	ST11	CRKP	CP065466.1	105091	IncFII(pHN7A8),IncR	-	-	-	-	-	-	-	-	-	tet(A).v1*	-	-	-	-	CTX-M-65	-	KPC-2	-	-	-	-	-	-	-	-	-	-	-	-	-	-	-	-	-	-	-	-	-	-	-	-
702	GCA_016403065.1_ASM1640306v1_genomic	ST11	CRKP	CP066251.1	122076	IncFII(pHN7A8),IncR	rmtB	-	-	-	-	-	-	-	-	-	-	-	TEM-1D.v1^	-	CTX-M-65;SHV-12^	-	KPC-2	-	-	-	-	-	-	-	-	-	-	-	-	-	-	-	-	-	-	-	-	-	-	-	-
703	GCA_016403085.1_ASM1640308v1_genomic	ST11	CRKP	CP066256.1	149407	IncFII(pHN7A8),IncR	rmtB	-	fosA3	-	-	-	-	-	-	-	-	-	TEM-1D.v1^	-	CTX-M-65;SHV-12	-	KPC-2	-	-	-	-	-	-	-	-	-	-	-	-	-	-	-	-	-	-	-	-	-	-	-	-
704	GCA_014041845.2_ASM1404184v2_genomic	ST11	CRKP	CP066518.1	149181	IncFII(pHN7A8)	rmtB	-	fosA3	-	-	-	-	-	-	-	-	-	TEM-1D.v1^	-	CTX-M-65;SHV-12	-	KPC-2	-	-	-	-	-	-	-	-	-	-	-	-	-	-	-	-	-	-	-	-	-	-	-	-
705	GCA_014041735.2_ASM1404173v2_genomic	ST11	CRKP	CP066524.1	149116	IncFII(pHN7A8),IncR	-	-	-	-	-	-	-	-	-	-	-	-	-	-	CTX-M-65	-	KPC-2	-	-	-	-	-	-	-	-	-	-	-	-	-	-	-	-	-	-	-	-	-	-	-	-
706	GCA_014041645.2_ASM1404164v2_genomic	ST11	CRKP	CP066529.1	144228	IncFII(pHN7A8)	rmtB	-	fosA3	-	-	-	-	-	-	-	-	-	TEM-1D.v1^	-	CTX-M-65	-	KPC-2	-	-	-	-	-	-	-	-	-	-	-	-	-	-	-	-	-	-	-	-	-	-	-	-
707	GCA_014041505.2_ASM1404150v2_genomic	ST11	CRKP	CP066536.1	154728	IncFII(pHN7A8),IncR	rmtB	-	-	-	-	-	-	-	-	-	-	-	TEM-1D.v1^	-	CTX-M-65	-	KPC-2	-	-	-	-	-	-	-	-	-	-	-	-	-	-	-	-	-	-	-	-	-	-	-	-
708	GCA_015022235.2_ASM1502223v2_genomic	ST11	CRKP	CP066544.1	88050	IncFII(pHN7A8),IncR	-	-	-	-	-	-	-	-	-	-	-	-	-	-	CTX-M-65	-	KPC-2	-	-	-	-	-	-	-	-	-	-	-	-	-	-	-	-	-	-	-	-	-	-	-	-
709	GCA_016598795.1_ASM1659879v1_genomic	ST147	CRKP	CP066856.1	311937	IncFIB(Mar),IncHI1B	aph(3')-VI;armA	-	-	qnrS1	-	mphE.v2;msrE	-	-	sul1;sul2	-	-	dfrA5	-	-	-	-	NDM-1*	-	-	-	-	-	-	-	-	-	-	-	1	15	1	1	1	-	-	-	-	27	2	2	rmpA2_6*-47%
712	GCA_017310565.1_ASM1731056v1_genomic	ST11	CRKP	CP068574.1	72218	IncL/M(pOXA-48)	aph(3')-VI*;strA.v1;strA.v1;strB.v1	-	-	-	-	-	-	-	-	-	-	-	-	-	CTX-M-14^	-	OXA-48	-	-	-	-	-	-	-	-	-	-	-	-	-	-	-	-	-	-	-	-	-	-	-	-
712	GCA_017310565.1_ASM1731056v1_genomic	ST11	CRKP	CP068575.1	86878	-	-	-	-	-	-	-	-	-	-	-	-	-	TEM-1D.v1^	-	-	-	KPC-2	-	-	-	-	-	-	-	-	-	-	-	-	-	-	-	-	-	-	-	-	-	-	-	-
713	GCA_016772535.1_ASM1677253v1_genomic	ST258	CRKP	CP068609.1	72912	IncR	aac(3)-IV;aac(6')-Ib'.v1;aadA2;aadA^;aph(4)-Ia	-	-	-	-	-	cmlA1*	-	sul3	-	-	-	TEM-1D.v1^	-	-	-	KPC-2	-	-	-	-	-	-	-	-	-	-	-	-	-	-	-	-	-	-	-	-	-	-	-	-
714	GCA_016772555.1_ASM1677255v1_genomic	ST258	CRKP	CP068613.1	73313	IncR	aac(3)-IV;aac(6')-Ib'.v1;aadA2;aadA^;aadA^;aph(4)-Ia	-	-	-	-	-	cmlA1*	-	-	-	-	-	TEM-1D.v1^	-	-	-	KPC-2	-	-	-	-	-	-	-	-	-	-	-	-	-	-	-	-	-	-	-	-	-	-	-	-
715	GCA_016772575.1_ASM1677257v1_genomic	ST258	CRKP	CP068617.1	67920	IncR	aac(3)-IV;aac(6')-Ib'.v1;aadA2;aph(4)-Ia	-	-	-	-	-	-	-	-	-	-	-	TEM-1D.v1^	-	-	-	KPC-2	-	-	-	-	-	-	-	-	-	-	-	-	-	-	-	-	-	-	-	-	-	-	-	-
716	GCA_016772595.1_ASM1677259v1_genomic	ST258	CRKP	CP068621.1	65819	IncR	aac(3)-IV;aac(6')-Ib'.v1;aph(4)-Ia	-	-	-	-	-	-	-	-	-	-	-	TEM-1D.v1^	-	-	-	KPC-3	-	-	-	-	-	-	-	-	-	-	-	-	-	-	-	-	-	-	-	-	-	-	-	-
717	GCA_016774455.1_ASM1677445v1_genomic	ST11	CRKP	CP068687.1	184751	IncFII(pHN7A8),IncR	rmtB	-	-	-	-	-	-	-	-	-	-	-	TEM-1D.v1^	-	-	-	KPC-2	-	-	-	-	-	-	-	-	-	-	-	-	-	-	-	-	-	-	-	-	-	-	-	-
718	GCA_016774435.1_ASM1677443v1_genomic	ST11	CRKP	CP068692.1	184748	IncFII(pHN7A8),IncR	rmtB	-	-	-	-	-	-	-	-	-	-	-	TEM-1D.v1^	-	-	-	KPC-2	-	-	-	-	-	-	-	-	-	-	-	-	-	-	-	-	-	-	-	-	-	-	-	-
720	GCA_016801375.1_ASM1680137v1_genomic	ST258	CRKP	CP069050.1	74767	IncI2	-	-	-	-	-	-	-	-	-	-	-	-	TEM-1D.v1^	-	-	-	KPC-3	-	-	-	-	-	-	-	-	-	-	-	-	-	-	-	-	-	-	-	-	-	-	-	-
721	GCA_016812055.1_ASM1681205v1_genomic	ST11	CRKP	CP069172.1	134972	IncFII(pHN7A8),IncR	rmtB	-	-	-	-	-	-	-	-	-	-	-	TEM-1D.v1^	-	CTX-M-65;SHV-12	-	KPC-2	-	-	-	-	-	-	-	-	-	-	-	-	-	-	-	-	-	-	-	-	-	-	-	-
721	GCA_016812055.1_ASM1681205v1_genomic	ST11	CRKP	CP069173.1	117844	IncB/O/K/Z	aadA2^	-	fosA3	-	-	mphA	-	-	sul1	-	-	dfrA12	-	-	-	-	NDM-5	-	-	-	-	-	-	-	-	-	-	-	-	-	-	-	-	-	-	-	-	-	-	-	-
722	GCA_015178905.2_ASM1517890v2_genomic	ST11	CRKP	CP069201.1	100426	IncFII(pHN7A8),IncR	-	-	-	-	-	-	-	-	-	-	-	-	-	-	CTX-M-14	-	KPC-2	-	-	-	-	-	-	-	-	-	-	-	-	-	-	-	-	-	-	-	-	-	-	-	-
746	GCA_016925215.1_ASM1692521v1_genomic	ST231	CRKP	CP070413.1	6141	ColKP3	-	-	-	-	-	-	-	-	-	-	-	-	-	-	-	-	OXA-232	-	-	-	-	-	-	-	-	-	-	-	-	-	-	-	-	-	-	-	-	-	-	-	-
747	GCA_016925235.1_ASM1692523v1_genomic	ST231	CRKP	CP070418.1	6141	ColKP3	-	-	-	-	-	-	-	-	-	-	-	-	-	-	-	-	OXA-232	-	-	-	-	-	-	-	-	-	-	-	-	-	-	-	-	-	-	-	-	-	-	-	-
748	GCA_016925275.1_ASM1692527v1_genomic	ST231	CRKP	CP070428.1	6141	ColKP3	-	-	-	-	-	-	-	-	-	-	-	-	-	-	-	-	OXA-232	-	-	-	-	-	-	-	-	-	-	-	-	-	-	-	-	-	-	-	-	-	-	-	-
749	GCA_016925295.1_ASM1692529v1_genomic	ST231	CRKP	CP070433.1	6141	ColKP3	-	-	-	-	-	-	-	-	-	-	-	-	-	-	-	-	OXA-232	-	-	-	-	-	-	-	-	-	-	-	-	-	-	-	-	-	-	-	-	-	-	-	-
751	GCA_016925355.1_ASM1692535v1_genomic	ST231	CRKP	CP070448.1	6141	ColKP3	-	-	-	-	-	-	-	-	-	-	-	-	-	-	-	-	OXA-232	-	-	-	-	-	-	-	-	-	-	-	-	-	-	-	-	-	-	-	-	-	-	-	-
752	GCA_016925375.1_ASM1692537v1_genomic	ST231	CRKP	CP070452.1	6141	ColKP3	-	-	-	-	-	-	-	-	-	-	-	-	-	-	-	-	OXA-232	-	-	-	-	-	-	-	-	-	-	-	-	-	-	-	-	-	-	-	-	-	-	-	-
753	GCA_016925415.1_ASM1692541v1_genomic	ST231	CRKP	CP070461.1	6141	ColKP3	-	-	-	-	-	-	-	-	-	-	-	-	-	-	-	-	OXA-232	-	-	-	-	-	-	-	-	-	-	-	-	-	-	-	-	-	-	-	-	-	-	-	-
755	GCA_016939535.1_ASM1693953v1_genomic	ST101	CRKP	CP070525.1	108537	IncFII,IncR	armA	-	-	-	-	mphE.v2;msrE	-	-	-	-	-	-	TEM-1D.v1^	-	-	-	KPC-2	-	-	-	-	-	-	-	-	-	-	-	-	-	-	-	-	-	-	-	-	-	-	-	-
756	GCA_016939675.1_ASM1693967v1_genomic	ST512	CRKP	CP070560.1	113456	IncFIB(pQil),IncFII	-	-	-	-	-	-	-	-	-	-	-	-	TEM-1D.v1^	-	-	-	KPC-3	-	-	-	-	-	-	-	-	-	-	-	-	-	-	-	-	-	-	-	-	-	-	-	-
757	GCA_016939695.1_ASM1693969v1_genomic	ST101	CRKP	CP070565.1	118664	IncFIA(HI1),IncFII,IncR	armA	-	-	-	-	mphE.v2;msrE	-	-	-	-	-	-	TEM-1D.v1^	-	-	-	KPC-2;KPC-2	-	-	-	-	-	-	-	-	-	-	-	-	-	-	-	-	-	-	-	-	-	-	-	-
758	GCA_016939755.1_ASM1693975v1_genomic	ST11	CRKP	CP070576.1	88945	IncR	aac(6')-Ib'.v1;aac(6')-Ib-cr.v2^	-	-	-	-	mphA	catB3.v2	arr-3	sul1	-	-	-	OXA-1	-	-	-	KPC-2	-	-	-	-	-	-	-	-	-	-	-	-	-	-	-	-	-	-	-	-	-	-	-	-
759	GCA_016939775.1_ASM1693977v1_genomic	ST846	CRKP	CP070580.1	88945	IncR	aac(6')-Ib'.v1;aac(6')-Ib-cr.v2^	-	-	-	-	mphA	catB3.v2	arr-3	sul1	-	-	-	OXA-1	-	-	-	KPC-3	-	-	-	-	-	-	-	-	-	-	-	-	-	-	-	-	-	-	-	-	-	-	-	-
760	GCA_016939815.1_ASM1693981v1_genomic	ST11	CRKP	CP070594.1	88946	IncR	aac(6')-Ib'.v1;aac(6')-Ib-cr.v2^	-	-	-	-	mphA	catB3.v2	arr-3	sul1	-	-	-	OXA-1	-	-	-	KPC-2	-	-	-	-	-	-	-	-	-	-	-	-	-	-	-	-	-	-	-	-	-	-	-	-
761	GCA_016939835.1_ASM1693983v1_genomic	ST101	CRKP	CP070599.1	122733	ColRNAI,IncFIA(HI1),IncFII,IncR	armA	-	-	-	-	mphE.v2;msrE	-	-	-	-	-	-	TEM-1D.v1^	-	-	-	KPC-2	-	-	-	-	-	-	-	-	-	-	-	-	-	-	-	-	-	-	-	-	-	-	-	-
762	GCA_017084505.1_ASM1708450v1_genomic	ST412	CRKP	CP070900.1	136763	IncFII	-	-	-	qnrS1	-	-	-	-	-	tet(A).v1	-	-	TEM-1D.v1^	-	CTX-M-15	-	NDM-1	-	-	-	-	-	-	-	-	-	-	-	-	-	-	-	-	-	-	-	-	-	-	-	-
766	GCA_014655455.2_ASM1465545v2_genomic	ST789	CRKP	CP071169.1	45181	IncX3	-	-	-	-	-	-	-	-	-	-	-	-	-	-	-	-	NDM-5	-	-	-	-	-	-	-	-	-	-	-	-	-	-	-	-	-	-	-	-	-	-	-	-
767	GCA_017301375.1_ASM1730137v1_genomic	ST14	CRKP	CP071280.1	269326	IncFIB(Mar),IncHI1B	aadA2^;aph(3')-VI;armA	-	-	-	-	mphE.v2^;msrE	-	-	sul1	-	-	dfrA12	-	-	-	-	NDM-1	-	-	-	-	-	-	-	-	-	-	-	-	-	-	-	-	-	-	-	-	-	-	-	-
767	GCA_017301375.1_ASM1730137v1_genomic	ST14	CRKP	CP071281.1	68932	IncL/M(pMU407)	strA.v1;strB.v1	-	-	-	-	-	-	-	-	-	-	-	-	-	CTX-M-14^	-	OXA-48	-	-	-	-	-	-	-	-	-	-	-	-	-	-	-	-	-	-	-	-	-	-	-	-
770	GCA_017742955.1_ASM1774295v1_genomic	ST231	CRKP	CP072406.1	6141	ColKP3	-	-	-	-	-	-	-	-	-	-	-	-	-	-	-	-	OXA-232	-	-	-	-	-	-	-	-	-	-	-	-	-	-	-	-	-	-	-	-	-	-	-	-
771	GCA_017742915.1_ASM1774291v1_genomic	ST231	CRKP	CP072411.1	6141	ColKP3	-	-	-	-	-	-	-	-	-	-	-	-	-	-	-	-	OXA-232	-	-	-	-	-	-	-	-	-	-	-	-	-	-	-	-	-	-	-	-	-	-	-	-
772	GCA_017742935.1_ASM1774293v1_genomic	ST231	CRKP	CP072416.1	6141	ColKP3	-	-	-	-	-	-	-	-	-	-	-	-	-	-	-	-	OXA-232	-	-	-	-	-	-	-	-	-	-	-	-	-	-	-	-	-	-	-	-	-	-	-	-
774	GCA_017809835.1_ASM1780983v1_genomic	ST11	CRKP	CP072465.1	119109	IncFII(pHN7A8),IncR	-	-	fosA3	-	-	-	-	-	-	-	-	-	-	-	SHV-12	-	KPC-2	-	-	-	-	-	-	-	-	-	-	-	-	-	-	-	-	-	-	-	-	-	-	-	-
779	GCA_014490685.2_ASM1449068v2_genomic	ST147	CRKP	CP072906.1	372862	IncFIB(Mar),IncHI1B	aac(3)-IIa.v1*;aac(6')-Ib-cr.v2	-	-	qnrE2	-	-	catA1^;catB3.v2	arr-3	sul1	-	-	-	OXA-1	-	TEM-26^	-	NDM-1	-	-	-	-	-	-	-	-	-	-	-	-	-	-	-	-	-	-	-	-	-	-	-	-
781	GCA_018075085.1_ASM1807508v1_genomic	ST1583	CRKP	CP072951.1	120604	IncFII(Yp)	aac(6')-Ib'.v2^;aadA*	-	-	-	-	-	-	-	-	-	-	-	OXA-9.v1;TEM-1D.v1^	-	-	-	KPC-3	-	-	-	-	-	-	-	-	-	-	-	-	-	-	-	-	-	-	-	-	-	-	-	-
782	GCA_018075325.1_ASM1807532v1_genomic	ST11	CRKP	CP073001.1	5692	-	-	-	-	-	-	-	-	-	-	-	-	-	-	-	-	-	KPC-2	-	-	-	-	-	-	-	-	-	-	-	-	-	-	-	-	-	-	-	-	-	-	-	-
786	GCA_900497045.1_ASM90049704v1_genomic	ST16	CRKP	LR025091.1	63589	IncL/M(pOXA-48)	-	-	-	-	-	-	-	-	-	-	-	-	-	-	-	-	OXA-48	-	-	-	-	-	-	-	-	-	-	-	-	-	-	-	-	-	-	-	-	-	-	-	-
787	GCA_900497055.1_KP920_genomic	ST16	CRKP	LR025095.1	63592	IncL/M(pOXA-48)	-	-	-	-	-	-	-	-	-	-	-	-	-	-	-	-	OXA-48	-	-	-	-	-	-	-	-	-	-	-	-	-	-	-	-	-	-	-	-	-	-	-	-
788	GCA_900497475.1_ASM90049747v1_genomic	ST3385	CRKP	LR025100.1	63589	IncL/M(pOXA-48)	-	-	-	-	-	-	-	-	-	-	-	-	-	-	-	-	OXA-48	-	-	-	-	-	-	-	-	-	-	-	-	-	-	-	-	-	-	-	-	-	-	-	-
795	GCA_902723695.1_Kpn154_genomic	ST86	CRKP	LR745044.1	61761	IncL/M(pOXA-48)	-	-	-	-	-	-	-	-	-	-	-	-	-	-	-	-	OXA-48	-	-	-	-	-	-	-	-	-	-	-	-	-	-	-	-	-	-	-	-	-	-	-	-
811	GCA_904863135.1_INF310_genomic	ST231	CRKP	LR890259.1	65499	IncL/M(pOXA-48)	-	-	-	-	-	-	-	-	-	-	-	-	-	-	-	-	OXA-48	-	-	-	-	-	-	-	-	-	-	-	-	-	-	-	-	-	-	-	-	-	-	-	-
836	GCA_904864465.1_INF298_genomic	ST231	CRKP	LR890431.1	65499	IncL/M(pOXA-48)	-	-	-	-	-	-	-	-	-	-	-	-	-	-	-	-	OXA-48	-	-	-	-	-	-	-	-	-	-	-	-	-	-	-	-	-	-	-	-	-	-	-	-
849	GCA_904865715.1_KSB1_5H_genomic	ST231	CRKP	LR890505.1	65499	IncL/M(pOXA-48)	-	-	-	-	-	-	-	-	-	-	-	-	-	-	-	-	OXA-48	-	-	-	-	-	-	-	-	-	-	-	-	-	-	-	-	-	-	-	-	-	-	-	-
851	GCA_904865815.1_INF281_genomic	ST231	CRKP	LR890520.1	65499	IncL/M(pOXA-48)	-	-	-	-	-	-	-	-	-	-	-	-	-	-	-	-	OXA-48	-	-	-	-	-	-	-	-	-	-	-	-	-	-	-	-	-	-	-	-	-	-	-	-
871	GCA_904866325.1_INF299_genomic	ST231	CRKP	LR890637.1	65499	IncL/M(pOXA-48)	-	-	-	-	-	-	-	-	-	-	-	-	-	-	-	-	OXA-48	-	-	-	-	-	-	-	-	-	-	-	-	-	-	-	-	-	-	-	-	-	-	-	-
881	GCA_904866445.1_INF305_genomic	ST231	CRKP	LR890707.1	65499	IncL/M(pOXA-48)	-	-	-	-	-	-	-	-	-	-	-	-	-	-	-	-	OXA-48	-	-	-	-	-	-	-	-	-	-	-	-	-	-	-	-	-	-	-	-	-	-	-	-
890	GCA_900069965.1_KPN_RH201207_genomic	ST258	CRKP	LT216438.1	117916	IncFIB(pQil),IncFII	-	-	-	-	-	-	-	-	-	-	-	-	TEM-1D.v1^	-	-	-	KPC-2	-	-	-	-	-	-	-	-	-	-	-	-	-	-	-	-	-	-	-	-	-	-	-	-
