# Supplementary material for: Prevalence of hypervirulent and carbapenem-resistant Klebsiella pneumoniae under divergent evolutionary patterns
Source: Emerg Microbes Infect. 2022 Aug 5;11(1):1936–49. doi: 10.1080/22221751.2022.2103454 (PMC9359173; doi:10.1080/22221751.2022.2103454)
Supplement: Supplemental Material [file TEMI_A_2103454_SM8825.zip › Supplementary_Materials/Supplementary_Table_S5.xlsx]

## Sheet: Supplementary Table S5
Supplementary Table S5. CR-hvkp and hv-CRKP strains of all 890 genomes.
Number	strain	ST	Evolutionary path	ID	length	replicon	Bla_Carb_acquired	iucA	iucB	iucC	iucD	iutA	iroB	iroC	iroD	iroN	rmpA	rmpD	rmpC	rmpA2
17	GCA_003203435.1_ASM320343v1_genomic	ST11	hv-CRKP	CP023723.1	297984	IncFIB(Mar),IncHI1B	-	1	1	1*	1	1	1	1*	1	1	22	2	2	rmpA2_8*
17	GCA_003203435.1_ASM320343v1_genomic	ST11	hv-CRKP	CP023724.1	159072	IncA/C2	-	-	-	-	-	-	-	-	-	-	-	-	-	-
17	GCA_003203435.1_ASM320343v1_genomic	ST11	hv-CRKP	CP023725.1	103454	IncFII(pHN7A8),IncN,IncR	KPC-2	-	-	-	-	-	-	-	-	-	-	-	-	-
18	GCA_002848585.1_ASM284858v1_genomic	ST11	hv-CRKP	CP025462.1	261706	IncFIB(Mar),IncHI1B	-	1	1	1	1	1	-	-	-	-	-	-	-	rmpA2_8-60%
18	GCA_002848585.1_ASM284858v1_genomic	ST11	hv-CRKP	CP025463.1	161580	IncFII(pHN7A8),IncR	KPC-2	-	-	-	-	-	-	-	-	-	-	-	-	-
18	GCA_002848585.1_ASM284858v1_genomic	ST11	hv-CRKP	CP025464.1	10060	ColRNAI	-	-	-	-	-	-	-	-	-	-	-	-	-	-
18	GCA_002848585.1_ASM284858v1_genomic	ST11	hv-CRKP	CP025465.1	5596	ColRNAI	-	-	-	-	-	-	-	-	-	-	-	-	-	-
19	GCA_003038215.3_ASM303821v3_genomic	ST11	hv-CRKP	CP028790.2	104810	IncFII(pHN7A8)	KPC-2	-	-	-	-	-	-	-	-	-	-	-	-	-
19	GCA_003038215.3_ASM303821v3_genomic	ST11	hv-CRKP	CP028791.1	288222	IncFIB(Mar)	-	1	1	1	1	1	-	-	-	-	-	-	-	rmpA2_6*-55%
20	GCA_003111805.2_ASM311180v2_genomic	ST11	hv-CRKP	CP029218.2	177991	IncFIB(K),IncHI1B	-	1	1	1	1	1	-	-	-	-	-	-	-	rmpA2_2-54%
20	GCA_003111805.2_ASM311180v2_genomic	ST11	hv-CRKP	CP029219.1	128737	IncFII(pHN7A8)	KPC-2	-	-	-	-	-	-	-	-	-	-	-	-	-
21	GCA_003112125.1_ASM311212v1_genomic	ST11	hv-CRKP	CP029221.1	217870	IncFIB(K),IncHI1B	-	1	1	1	1	1	-	-	-	-	2	3	2	rmpA2_3-47%
21	GCA_003112125.1_ASM311212v1_genomic	ST11	hv-CRKP	CP029222.1	142762	-	-	-	-	-	-	-	-	-	-	-	-	-	-	-
21	GCA_003112125.1_ASM311212v1_genomic	ST11	hv-CRKP	CP029223.1	87095	IncFII(pCRY)	-	-	-	-	-	-	-	-	-	-	-	-	-	-
21	GCA_003112125.1_ASM311212v1_genomic	ST11	hv-CRKP	CP029224.1	11970	ColRNAI	-	-	-	-	-	-	-	-	-	-	-	-	-	-
21	GCA_003112125.1_ASM311212v1_genomic	ST11	hv-CRKP	CP029225.1	145851	IncFII(pHN7A8),IncR	KPC-2	-	-	-	-	-	-	-	-	-	-	-	-	-
22	GCA_003111885.2_ASM311188v2_genomic	ST11	hv-CRKP	CP029227.1	130876	IncHI1B	-	1	1	1	1	1	-	-	-	-	-	-	-	rmpA2_9
22	GCA_003111885.2_ASM311188v2_genomic	ST11	hv-CRKP	CP029228.2	177614	IncFIB(K),IncHI1B	-	1	1	1	1	1	-	-	-	-	-	-	-	rmpA2_9
22	GCA_003111885.2_ASM311188v2_genomic	ST11	hv-CRKP	CP029229.1	11970	ColRNAI	-	-	-	-	-	-	-	-	-	-	-	-	-	-
22	GCA_003111885.2_ASM311188v2_genomic	ST11	hv-CRKP	CP029230.1	249533	IncFII(pHN7A8),IncI1	KPC-2	-	-	-	-	-	-	-	-	-	-	-	-	-
23	GCA_002852975.3_ASM285297v3_genomic	ST11	hv-CRKP	CP029379.1	11970	ColRNAI	-	-	-	-	-	-	-	-	-	-	-	-	-	-
23	GCA_002852975.3_ASM285297v3_genomic	ST11	hv-CRKP	CP029380.1	5596	ColRNAI	-	-	-	-	-	-	-	-	-	-	-	-	-	-
23	GCA_002852975.3_ASM285297v3_genomic	ST11	hv-CRKP	CP029381.1	146790	IncFII(pHN7A8),IncR	KPC-2	-	-	-	-	-	-	-	-	-	-	-	-	-
23	GCA_002852975.3_ASM285297v3_genomic	ST11	hv-CRKP	CP029382.1	85185	IncFII(pCRY)	-	-	-	-	-	-	-	-	-	-	-	-	-	-
23	GCA_002852975.3_ASM285297v3_genomic	ST11	hv-CRKP	CP029383.2	178741	IncFIB(K),IncHI1B	-	1	1	1	1	1	-	-	-	-	2	3	2	rmpA2_3-47%
24	GCA_014854815.1_ASM1485481v1_genomic	ST11	hv-CRKP	CP031935.1	198126	IncFIB(K),IncHI1B	-	1	1	1	1	1	-	-	-	-	2	3	2	rmpA2_3-47%
24	GCA_014854815.1_ASM1485481v1_genomic	ST11	hv-CRKP	CP031936.1	133770	IncFII(pHN7A8),IncR	KPC-2	-	-	-	-	-	-	-	-	-	-	-	-	-
24	GCA_014854815.1_ASM1485481v1_genomic	ST11	hv-CRKP	CP031937.1	87094	IncFII(pCRY)	-	-	-	-	-	-	-	-	-	-	-	-	-	-
25	GCA_006304565.1_ASM630456v1_genomic	ST11	hv-CRKP	CP032164.1	207409	IncFIB(K),IncHI1B	-	1	1	1	1*	1	-	-	-	-	-	-	-	rmpA2_3-47%
25	GCA_006304565.1_ASM630456v1_genomic	ST11	hv-CRKP	CP032165.1	130628	Col156,IncFIB(AP001918),IncFIC(FII)	-	-	-	-	-	-	-	-	-	-	-	-	-	-
25	GCA_006304565.1_ASM630456v1_genomic	ST11	hv-CRKP	CP032166.1	99048	IncFII(pHN7A8),IncR	KPC-2	-	-	-	-	-	-	-	-	-	-	-	-	-
26	GCA_009834285.1_ASM983428v1_genomic	ST11	hv-CRKP	CP032241.1	219775	IncFIB(K),IncHI1B	-	1	1	1	1	1	-	-	-	-	5-54%	3	2	rmpA2_3-47%
26	GCA_009834285.1_ASM983428v1_genomic	ST11	hv-CRKP	CP032242.1	96030	IncFII(pHN7A8),IncR	KPC-2	-	-	-	-	-	-	-	-	-	-	-	-	-
26	GCA_009834285.1_ASM983428v1_genomic	ST11	hv-CRKP	CP032243.1	84855	IncFII(pCRY)	-	-	-	-	-	-	-	-	-	-	-	-	-	-
28	GCA_006494895.1_ASM649489v1_genomic	ST11	hv-CRKP	CP033955.1	198087	IncFIB(K),IncHI1B	-	1	1	1	1	1	-	-	-	-	2	3	2	rmpA2_3-47%
28	GCA_006494895.1_ASM649489v1_genomic	ST11	hv-CRKP	CP033956.1	133772	IncFII(pHN7A8),IncR	KPC-2	-	-	-	-	-	-	-	-	-	-	-	-	-
28	GCA_006494895.1_ASM649489v1_genomic	ST11	hv-CRKP	CP033957.1	87095	IncFII(pCRY)	-	-	-	-	-	-	-	-	-	-	-	-	-	-
28	GCA_006494895.1_ASM649489v1_genomic	ST11	hv-CRKP	CP033958.1	11970	ColRNAI	-	-	-	-	-	-	-	-	-	-	-	-	-	-
28	GCA_006494895.1_ASM649489v1_genomic	ST11	hv-CRKP	CP033959.1	5596	ColRNAI	-	-	-	-	-	-	-	-	-	-	-	-	-	-
29	GCA_006494915.1_ASM649491v1_genomic	ST11	hv-CRKP	CP033961.1	145683	IncFIB(K),IncHI1B	-	1	1	1	1	1	-	-	-	-	-	-	-	rmpA2_9
29	GCA_006494915.1_ASM649491v1_genomic	ST11	hv-CRKP	CP033962.1	136159	IncFII(pHN7A8)	KPC-2	-	-	-	-	-	-	-	-	-	-	-	-	-
30	GCA_003856475.1_ASM385647v1_genomic	ST11	hv-CRKP	CP034124.1	200216	IncFIB(K),IncHI1B	-	1	1	1	1	1	-	-	-	-	2	3	2	rmpA2_3-47%
30	GCA_003856475.1_ASM385647v1_genomic	ST11	hv-CRKP	CP034125.1	109179	IncFII(pHN7A8),IncR	KPC-2	-	-	-	-	-	-	-	-	-	-	-	-	-
30	GCA_003856475.1_ASM385647v1_genomic	ST11	hv-CRKP	CP034126.1	85665	IncFII(pCRY)	-	-	-	-	-	-	-	-	-	-	-	-	-	-
30	GCA_003856475.1_ASM385647v1_genomic	ST11	hv-CRKP	CP034127.1	5596	ColRNAI	-	-	-	-	-	-	-	-	-	-	-	-	-	-
31	GCA_009684575.1_ASM968457v1_genomic	ST11	hv-CRKP	CP034416.1	215950	IncFIB(K),IncHI1B	-	1	1	1	1	1	-	-	-	-	2	3	2	rmpA2_3-47%
31	GCA_009684575.1_ASM968457v1_genomic	ST11	hv-CRKP	CP034417.1	128299	IncFII(pHN7A8),IncR	KPC-2	-	-	-	-	-	-	-	-	-	-	-	-	-
31	GCA_009684575.1_ASM968457v1_genomic	ST11	hv-CRKP	CP034418.1	10061	ColRNAI	-	-	-	-	-	-	-	-	-	-	-	-	-	-
31	GCA_009684575.1_ASM968457v1_genomic	ST11	hv-CRKP	CP034419.1	5596	ColRNAI	-	-	-	-	-	-	-	-	-	-	-	-	-	-
32	GCA_009684615.1_ASM968461v1_genomic	ST11	hv-CRKP	CP034421.1	274540	IncFIB(K),IncHI1B	-	1	1	1*-55%	1	1	1	4	1*-23%	1	5-54%	3	2*-50%	rmpA2_8-60%
32	GCA_009684615.1_ASM968461v1_genomic	ST11	hv-CRKP	CP034422.1	21744	IncFIB(AP001918)	-	-	-	-	-	-	-	-	-	-	-	-	-	-
32	GCA_009684615.1_ASM968461v1_genomic	ST11	hv-CRKP	CP034423.1	11225	-	-	-	-	-	-	-	-	-	-	-	-	-	-	-
32	GCA_009684615.1_ASM968461v1_genomic	ST11	hv-CRKP	CP034424.1	57881	IncFII(pHN7A8),IncR	KPC-2	-	-	-	-	-	-	-	-	-	-	-	-	-
34	GCA_005853785.1_ASM585378v1_genomic	ST11	hv-CRKP	CP040534.1	177790	IncFIB(K),IncHI1B	-	1	1	1	1	1	-	-	-	-	-	-	-	rmpA2_9
34	GCA_005853785.1_ASM585378v1_genomic	ST11	hv-CRKP	CP040535.1	177591	IncFII(pHN7A8),IncR	KPC-2	-	-	-	-	-	-	-	-	-	-	-	-	-
34	GCA_005853785.1_ASM585378v1_genomic	ST11	hv-CRKP	CP040536.1	99717	IncI1	-	-	-	-	-	-	-	-	-	-	-	-	-	-
34	GCA_005853785.1_ASM585378v1_genomic	ST11	hv-CRKP	CP040537.1	11970	ColRNAI	-	-	-	-	-	-	-	-	-	-	-	-	-	-
34	GCA_005853785.1_ASM585378v1_genomic	ST11	hv-CRKP	CP040538.1	5596	ColRNAI	-	-	-	-	-	-	-	-	-	-	-	-	-	-
35	GCA_005854245.1_ASM585424v1_genomic	ST11	hv-CRKP	CP040540.1	178154	IncFIB(K),IncHI1B	-	1	1	1	1	1	-	-	-	-	-	-	-	rmpA2_9
35	GCA_005854245.1_ASM585424v1_genomic	ST11	hv-CRKP	CP040541.1	177585	IncFII(pHN7A8),IncR	KPC-2	-	-	-	-	-	-	-	-	-	-	-	-	-
36	GCA_005854025.1_ASM585402v1_genomic	ST11	hv-CRKP	CP040546.1	177694	IncFIB(K),IncHI1B	-	1	1	1	1	1	-	-	-	-	-	-	-	rmpA2_2*-54%
36	GCA_005854025.1_ASM585402v1_genomic	ST11	hv-CRKP	CP040547.1	177587	IncFII(pHN7A8),IncR	KPC-2	-	-	-	-	-	-	-	-	-	-	-	-	-
36	GCA_005854025.1_ASM585402v1_genomic	ST11	hv-CRKP	CP040548.1	99717	IncI1	-	-	-	-	-	-	-	-	-	-	-	-	-	-
36	GCA_005854025.1_ASM585402v1_genomic	ST11	hv-CRKP	CP040549.1	11970	ColRNAI	-	-	-	-	-	-	-	-	-	-	-	-	-	-
36	GCA_005854025.1_ASM585402v1_genomic	ST11	hv-CRKP	CP040550.1	5596	ColRNAI	-	-	-	-	-	-	-	-	-	-	-	-	-	-
39	GCA_008728695.1_ASM872869v1_genomic	ST11	hv-CRKP	CP041374.1	197415	IncFIB(K),IncHI1B	-	1	1	1	1	1	-	-	-	-	2	3	2	rmpA2_3-47%
39	GCA_008728695.1_ASM872869v1_genomic	ST11	hv-CRKP	CP041375.1	134972	IncFII(pHN7A8),IncR	KPC-2	-	-	-	-	-	-	-	-	-	-	-	-	-
39	GCA_008728695.1_ASM872869v1_genomic	ST11	hv-CRKP	CP041376.1	87095	IncFII(pCRY)	-	-	-	-	-	-	-	-	-	-	-	-	-	-
39	GCA_008728695.1_ASM872869v1_genomic	ST11	hv-CRKP	CP041377.1	11970	ColRNAI	-	-	-	-	-	-	-	-	-	-	-	-	-	-
39	GCA_008728695.1_ASM872869v1_genomic	ST11	hv-CRKP	CP041378.1	5596	ColRNAI	-	-	-	-	-	-	-	-	-	-	-	-	-	-
41	GCA_009856585.1_ASM985658v1_genomic	ST11	hv-CRKP	CP047193.1	219800	IncFIB(K),IncHI1B	-	1	1	1	1	1	-	-	-	-	2	3	2	rmpA2_3-47%
41	GCA_009856585.1_ASM985658v1_genomic	ST11	hv-CRKP	CP047194.1	142228	IncFII(pHN7A8),IncR	KPC-2	-	-	-	-	-	-	-	-	-	-	-	-	-
41	GCA_009856585.1_ASM985658v1_genomic	ST11	hv-CRKP	CP047195.1	87117	IncFII(pCRY)	-	-	-	-	-	-	-	-	-	-	-	-	-	-
41	GCA_009856585.1_ASM985658v1_genomic	ST11	hv-CRKP	CP047196.1	12001	ColRNAI	-	-	-	-	-	-	-	-	-	-	-	-	-	-
42	GCA_011765405.1_ASM1176540v1_genomic	ST11	hv-CRKP	CP050281.1	237416	IncFIB(K),IncHI1B	-	1	1	1	1	1	-	-	-	-	5-54%	3	2*-50%	rmpA2_3-47%
42	GCA_011765405.1_ASM1176540v1_genomic	ST11	hv-CRKP	CP050282.1	185429	IncFII(pHN7A8),IncR	KPC-2	-	-	-	-	-	-	-	-	-	-	-	-	-
42	GCA_011765405.1_ASM1176540v1_genomic	ST11	hv-CRKP	CP050283.1	114400	IncFII(pCRY)	-	-	-	-	-	-	-	-	-	-	-	-	-	-
42	GCA_011765405.1_ASM1176540v1_genomic	ST11	hv-CRKP	CP050284.1	16223	ColRNAI	-	-	-	-	-	-	-	-	-	-	-	-	-	-
46	GCA_013348905.1_ASM1334890v1_genomic	ST11	hv-CRKP	CP054721.1	194901	IncFIB(K),IncHI1B	-	1	1	1	1	1	-	-	-	-	2	3	2	rmpA2_3-47%
46	GCA_013348905.1_ASM1334890v1_genomic	ST11	hv-CRKP	CP054722.1	133772	IncFII(pHN7A8),IncR	KPC-2	-	-	-	-	-	-	-	-	-	-	-	-	-
46	GCA_013348905.1_ASM1334890v1_genomic	ST11	hv-CRKP	CP054723.1	87095	IncFII(pCRY)	-	-	-	-	-	-	-	-	-	-	-	-	-	-
46	GCA_013348905.1_ASM1334890v1_genomic	ST11	hv-CRKP	CP054724.1	11970	ColRNAI	-	-	-	-	-	-	-	-	-	-	-	-	-	-
46	GCA_013348905.1_ASM1334890v1_genomic	ST11	hv-CRKP	CP054725.1	5596	ColRNAI	-	-	-	-	-	-	-	-	-	-	-	-	-	-
47	GCA_013348965.1_ASM1334896v1_genomic	ST11	hv-CRKP	CP054727.1	195027	IncFIB(K),IncHI1B	-	1	1	1	1	1	-	-	-	-	2	3	2	rmpA2_3-47%
47	GCA_013348965.1_ASM1334896v1_genomic	ST11	hv-CRKP	CP054728.1	133772	IncFII(pHN7A8),IncR	KPC-2	-	-	-	-	-	-	-	-	-	-	-	-	-
47	GCA_013348965.1_ASM1334896v1_genomic	ST11	hv-CRKP	CP054729.1	87095	IncFII(pCRY)	-	-	-	-	-	-	-	-	-	-	-	-	-	-
47	GCA_013348965.1_ASM1334896v1_genomic	ST11	hv-CRKP	CP054730.1	11970	ColRNAI	-	-	-	-	-	-	-	-	-	-	-	-	-	-
47	GCA_013348965.1_ASM1334896v1_genomic	ST11	hv-CRKP	CP054731.1	5596	ColRNAI	-	-	-	-	-	-	-	-	-	-	-	-	-	-
48	GCA_013348945.1_ASM1334894v1_genomic	ST11	hv-CRKP	CP054733.1	194896	IncFIB(K),IncHI1B	-	1	1	1	1	1	-	-	-	-	2	3	2	rmpA2_3-47%
48	GCA_013348945.1_ASM1334894v1_genomic	ST11	hv-CRKP	CP054734.1	123177	IncFII(pHN7A8),IncR	KPC-2	-	-	-	-	-	-	-	-	-	-	-	-	-
48	GCA_013348945.1_ASM1334894v1_genomic	ST11	hv-CRKP	CP054735.1	87095	IncFII(pCRY)	-	-	-	-	-	-	-	-	-	-	-	-	-	-
48	GCA_013348945.1_ASM1334894v1_genomic	ST11	hv-CRKP	CP054736.1	11970	ColRNAI	-	-	-	-	-	-	-	-	-	-	-	-	-	-
48	GCA_013348945.1_ASM1334894v1_genomic	ST11	hv-CRKP	CP054737.1	5596	ColRNAI	-	-	-	-	-	-	-	-	-	-	-	-	-	-
49	GCA_013348985.1_ASM1334898v1_genomic	ST11	hv-CRKP	CP054739.1	195034	IncFIB(K),IncHI1B	-	1	1	1	1	1	-	-	-	-	2	3	2	rmpA2_3-47%
49	GCA_013348985.1_ASM1334898v1_genomic	ST11	hv-CRKP	CP054740.1	123177	IncFII(pHN7A8),IncR	KPC-2	-	-	-	-	-	-	-	-	-	-	-	-	-
49	GCA_013348985.1_ASM1334898v1_genomic	ST11	hv-CRKP	CP054741.1	87095	IncFII(pCRY)	-	-	-	-	-	-	-	-	-	-	-	-	-	-
49	GCA_013348985.1_ASM1334898v1_genomic	ST11	hv-CRKP	CP054742.1	11970	ColRNAI	-	-	-	-	-	-	-	-	-	-	-	-	-	-
49	GCA_013348985.1_ASM1334898v1_genomic	ST11	hv-CRKP	CP054743.1	5596	ColRNAI	-	-	-	-	-	-	-	-	-	-	-	-	-	-
50	GCA_013349005.1_ASM1334900v1_genomic	ST11	hv-CRKP	CP054745.1	195025	IncFIB(K),IncHI1B	-	1	1	1	1	1	-	-	-	-	2	3	2	rmpA2_3-47%
50	GCA_013349005.1_ASM1334900v1_genomic	ST11	hv-CRKP	CP054746.1	133772	IncFII(pHN7A8),IncR	KPC-2	-	-	-	-	-	-	-	-	-	-	-	-	-
50	GCA_013349005.1_ASM1334900v1_genomic	ST11	hv-CRKP	CP054747.1	87095	IncFII(pCRY)	-	-	-	-	-	-	-	-	-	-	-	-	-	-
50	GCA_013349005.1_ASM1334900v1_genomic	ST11	hv-CRKP	CP054748.1	11971	ColRNAI	-	-	-	-	-	-	-	-	-	-	-	-	-	-
50	GCA_013349005.1_ASM1334900v1_genomic	ST11	hv-CRKP	CP054749.1	5596	ColRNAI	-	-	-	-	-	-	-	-	-	-	-	-	-	-
51	GCA_013349025.1_ASM1334902v1_genomic	ST11	hv-CRKP	CP054751.1	195028	IncFIB(K),IncHI1B	-	1	1	1	1	1	-	-	-	-	2	3	2	rmpA2_3-47%
51	GCA_013349025.1_ASM1334902v1_genomic	ST11	hv-CRKP	CP054752.1	133772	IncFII(pHN7A8),IncR	KPC-2	-	-	-	-	-	-	-	-	-	-	-	-	-
51	GCA_013349025.1_ASM1334902v1_genomic	ST11	hv-CRKP	CP054753.1	87095	IncFII(pCRY)	-	-	-	-	-	-	-	-	-	-	-	-	-	-
51	GCA_013349025.1_ASM1334902v1_genomic	ST11	hv-CRKP	CP054754.1	11970	ColRNAI	-	-	-	-	-	-	-	-	-	-	-	-	-	-
51	GCA_013349025.1_ASM1334902v1_genomic	ST11	hv-CRKP	CP054755.1	5596	ColRNAI	-	-	-	-	-	-	-	-	-	-	-	-	-	-
52	GCA_013348925.1_ASM1334892v1_genomic	ST11	hv-CRKP	CP054757.1	195024	IncFIB(K),IncHI1B	-	1	1	1	1	1	-	-	-	-	2	3	2	rmpA2_3-47%
52	GCA_013348925.1_ASM1334892v1_genomic	ST11	hv-CRKP	CP054758.1	123177	IncFII(pHN7A8),IncR	KPC-2	-	-	-	-	-	-	-	-	-	-	-	-	-
52	GCA_013348925.1_ASM1334892v1_genomic	ST11	hv-CRKP	CP054759.1	87095	IncFII(pCRY)	-	-	-	-	-	-	-	-	-	-	-	-	-	-
52	GCA_013348925.1_ASM1334892v1_genomic	ST11	hv-CRKP	CP054760.1	11970	ColRNAI	-	-	-	-	-	-	-	-	-	-	-	-	-	-
52	GCA_013348925.1_ASM1334892v1_genomic	ST11	hv-CRKP	CP054761.1	5596	ColRNAI	-	-	-	-	-	-	-	-	-	-	-	-	-	-
53	GCA_013348885.1_ASM1334888v1_genomic	ST11	hv-CRKP	CP054763.1	195077	IncFIB(K),IncHI1B	-	1	1	1	1	1	-	-	-	-	2	3	2	rmpA2_3-47%
53	GCA_013348885.1_ASM1334888v1_genomic	ST11	hv-CRKP	CP054764.1	133772	IncFII(pHN7A8),IncR	KPC-2	-	-	-	-	-	-	-	-	-	-	-	-	-
53	GCA_013348885.1_ASM1334888v1_genomic	ST11	hv-CRKP	CP054765.1	87095	IncFII(pCRY)	-	-	-	-	-	-	-	-	-	-	-	-	-	-
53	GCA_013348885.1_ASM1334888v1_genomic	ST11	hv-CRKP	CP054766.1	11970	ColRNAI	-	-	-	-	-	-	-	-	-	-	-	-	-	-
53	GCA_013348885.1_ASM1334888v1_genomic	ST11	hv-CRKP	CP054767.1	5596	ColRNAI	-	-	-	-	-	-	-	-	-	-	-	-	-	-
54	GCA_013349045.1_ASM1334904v1_genomic	ST11	hv-CRKP	CP054769.1	195034	IncFIB(K),IncHI1B	-	1	1	1	1	1	-	-	-	-	2	3	2	rmpA2_3-47%
54	GCA_013349045.1_ASM1334904v1_genomic	ST11	hv-CRKP	CP054770.1	133772	IncFII(pHN7A8),IncR	KPC-2	-	-	-	-	-	-	-	-	-	-	-	-	-
54	GCA_013349045.1_ASM1334904v1_genomic	ST11	hv-CRKP	CP054771.1	87095	IncFII(pCRY)	-	-	-	-	-	-	-	-	-	-	-	-	-	-
54	GCA_013349045.1_ASM1334904v1_genomic	ST11	hv-CRKP	CP054772.1	11970	ColRNAI	-	-	-	-	-	-	-	-	-	-	-	-	-	-
54	GCA_013349045.1_ASM1334904v1_genomic	ST11	hv-CRKP	CP054773.1	5596	ColRNAI	-	-	-	-	-	-	-	-	-	-	-	-	-	-
55	GCA_013349065.1_ASM1334906v1_genomic	ST11	hv-CRKP	CP054775.1	195030	IncFIB(K),IncHI1B	-	1	1	1	1	1	-	-	-	-	2	3	2	rmpA2_3-47%
55	GCA_013349065.1_ASM1334906v1_genomic	ST11	hv-CRKP	CP054776.1	133772	IncFII(pHN7A8),IncR	KPC-2	-	-	-	-	-	-	-	-	-	-	-	-	-
55	GCA_013349065.1_ASM1334906v1_genomic	ST11	hv-CRKP	CP054777.1	87095	IncFII(pCRY)	-	-	-	-	-	-	-	-	-	-	-	-	-	-
55	GCA_013349065.1_ASM1334906v1_genomic	ST11	hv-CRKP	CP054778.1	15931	ColRNAI	-	-	-	-	-	-	-	-	-	-	-	-	-	-
55	GCA_013349065.1_ASM1334906v1_genomic	ST11	hv-CRKP	CP054779.1	5596	ColRNAI	-	-	-	-	-	-	-	-	-	-	-	-	-	-
56	GCA_013349085.1_ASM1334908v1_genomic	ST11	hv-CRKP	CP054781.1	195031	IncFIB(K),IncHI1B	-	1	1	1	1	1	-	-	-	-	2	3	2	rmpA2_3-47%
56	GCA_013349085.1_ASM1334908v1_genomic	ST11	hv-CRKP	CP054782.1	133771	IncFII(pHN7A8),IncR	KPC-2	-	-	-	-	-	-	-	-	-	-	-	-	-
56	GCA_013349085.1_ASM1334908v1_genomic	ST11	hv-CRKP	CP054783.1	87095	IncFII(pCRY)	-	-	-	-	-	-	-	-	-	-	-	-	-	-
56	GCA_013349085.1_ASM1334908v1_genomic	ST11	hv-CRKP	CP054784.1	11970	ColRNAI	-	-	-	-	-	-	-	-	-	-	-	-	-	-
56	GCA_013349085.1_ASM1334908v1_genomic	ST11	hv-CRKP	CP054785.1	5596	ColRNAI	-	-	-	-	-	-	-	-	-	-	-	-	-	-
60	GCA_015243235.1_ASM1524323v1_genomic	ST11	hv-CRKP	CP063760.1	219933	IncFIB(K),IncHI1B	-	1	1	1	1	1	-	-	-	-	2	3	2	rmpA2_3-47%
60	GCA_015243235.1_ASM1524323v1_genomic	ST11	hv-CRKP	CP063761.1	107554	IncFII(pHN7A8)	KPC-2	-	-	-	-	-	-	-	-	-	-	-	-	-
60	GCA_015243235.1_ASM1524323v1_genomic	ST11	hv-CRKP	CP063762.1	65935	IncR	-	-	-	-	-	-	-	-	-	-	-	-	-	-
60	GCA_015243235.1_ASM1524323v1_genomic	ST11	hv-CRKP	CP063763.1	61413	IncFII(pCRY)	-	-	-	-	-	-	-	-	-	-	-	-	-	-
60	GCA_015243235.1_ASM1524323v1_genomic	ST11	hv-CRKP	CP063764.1	11970	ColRNAI	-	-	-	-	-	-	-	-	-	-	-	-	-	-
60	GCA_015243235.1_ASM1524323v1_genomic	ST11	hv-CRKP	CP063765.1	5596	ColRNAI	-	-	-	-	-	-	-	-	-	-	-	-	-	-
61	GCA_015277755.1_ASM1527775v1_genomic	ST11	hv-CRKP	CP063834.1	215999	IncFIB(K),IncHI1B	-	1	1	1	1	1	-	-	-	-	4-47%	3	2	rmpA2_3-47%
61	GCA_015277755.1_ASM1527775v1_genomic	ST11	hv-CRKP	CP063835.1	128675	IncFII(pHN7A8),IncR	KPC-2	-	-	-	-	-	-	-	-	-	-	-	-	-
61	GCA_015277755.1_ASM1527775v1_genomic	ST11	hv-CRKP	CP063836.1	87095	IncFII(pCRY)	-	-	-	-	-	-	-	-	-	-	-	-	-	-
61	GCA_015277755.1_ASM1527775v1_genomic	ST11	hv-CRKP	CP063837.1	11970	ColRNAI	-	-	-	-	-	-	-	-	-	-	-	-	-	-
61	GCA_015277755.1_ASM1527775v1_genomic	ST11	hv-CRKP	CP063838.1	5596	ColRNAI	-	-	-	-	-	-	-	-	-	-	-	-	-	-
62	GCA_015355935.1_ASM1535593v1_genomic	ST11	hv-CRKP	CP064218.1	217869	IncFIB(K),IncHI1B	-	1	1	1	1	1	-	-	-	-	2*	3	2	rmpA2_3-47%
62	GCA_015355935.1_ASM1535593v1_genomic	ST11	hv-CRKP	CP064219.1	146760	IncFII(pCRY)	KPC-2	-	-	-	-	-	-	-	-	-	-	-	-	-
62	GCA_015355935.1_ASM1535593v1_genomic	ST11	hv-CRKP	CP064220.1	87179	IncFII(pHN7A8),IncR	-	-	-	-	-	-	-	-	-	-	-	-	-	-
62	GCA_015355935.1_ASM1535593v1_genomic	ST11	hv-CRKP	CP064221.1	11970	ColRNAI	-	-	-	-	-	-	-	-	-	-	-	-	-	-
62	GCA_015355935.1_ASM1535593v1_genomic	ST11	hv-CRKP	CP064222.1	5596	ColRNAI	-	-	-	-	-	-	-	-	-	-	-	-	-	-
63	GCA_015355915.1_ASM1535591v1_genomic	ST11	hv-CRKP	CP064224.1	219796	IncFIB(K),IncHI1B	-	1	1	1	1	1	-	-	-	-	2	3	2	rmpA2_3-47%
63	GCA_015355915.1_ASM1535591v1_genomic	ST11	hv-CRKP	CP064225.1	133575	IncFII(pCRY)	KPC-2	-	-	-	-	-	-	-	-	-	-	-	-	-
63	GCA_015355915.1_ASM1535591v1_genomic	ST11	hv-CRKP	CP064226.1	91913	IncFII(pHN7A8),IncR	-	-	-	-	-	-	-	-	-	-	-	-	-	-
63	GCA_015355915.1_ASM1535591v1_genomic	ST11	hv-CRKP	CP064227.1	10060	ColRNAI	-	-	-	-	-	-	-	-	-	-	-	-	-	-
63	GCA_015355915.1_ASM1535591v1_genomic	ST11	hv-CRKP	CP064228.1	5596	ColRNAI	-	-	-	-	-	-	-	-	-	-	-	-	-	-
64	GCA_015355995.1_ASM1535599v1_genomic	ST11	hv-CRKP	CP064236.1	219405	IncFIB(K),IncHI1B	-	1	1	1	1	1	-	-	-	-	2	3	2	rmpA2_6-60%
64	GCA_015355995.1_ASM1535599v1_genomic	ST11	hv-CRKP	CP064237.1	165027	IncFII(pHN7A8),IncR	KPC-2	-	-	-	-	-	-	-	-	-	-	-	-	-
64	GCA_015355995.1_ASM1535599v1_genomic	ST11	hv-CRKP	CP064238.1	87095	IncFII(pCRY)	-	-	-	-	-	-	-	-	-	-	-	-	-	-
64	GCA_015355995.1_ASM1535599v1_genomic	ST11	hv-CRKP	CP064239.1	11970	ColRNAI	-	-	-	-	-	-	-	-	-	-	-	-	-	-
64	GCA_015355995.1_ASM1535599v1_genomic	ST11	hv-CRKP	CP064240.1	5596	ColRNAI	-	-	-	-	-	-	-	-	-	-	-	-	-	-
65	GCA_015356015.1_ASM1535601v1_genomic	ST11	hv-CRKP	CP064242.1	221242	IncFIB(K),IncHI1B	-	1	1	1	1	1	-	-	-	-	-	3	2	rmpA2_3-47%
65	GCA_015356015.1_ASM1535601v1_genomic	ST11	hv-CRKP	CP064243.1	154868	IncFII(pHN7A8),IncR	KPC-2	-	-	-	-	-	-	-	-	-	-	-	-	-
65	GCA_015356015.1_ASM1535601v1_genomic	ST11	hv-CRKP	CP064244.1	87095	IncFII(pCRY)	-	-	-	-	-	-	-	-	-	-	-	-	-	-
65	GCA_015356015.1_ASM1535601v1_genomic	ST11	hv-CRKP	CP064245.1	11970	ColRNAI	-	-	-	-	-	-	-	-	-	-	-	-	-	-
66	GCA_016403065.1_ASM1640306v1_genomic	ST11	hv-CRKP	CP066250.1	193221	IncFIB(K),IncHI1B	-	1	1	1	1	1	-	-	-	-	-	-	-	rmpA2_3-47%
66	GCA_016403065.1_ASM1640306v1_genomic	ST11	hv-CRKP	CP066251.1	122076	IncFII(pHN7A8),IncR	KPC-2	-	-	-	-	-	-	-	-	-	-	-	-	-
66	GCA_016403065.1_ASM1640306v1_genomic	ST11	hv-CRKP	CP066252.1	99066	ColRNAI,IncFII(pCRY)	-	-	-	-	-	-	-	-	-	-	-	-	-	-
66	GCA_016403065.1_ASM1640306v1_genomic	ST11	hv-CRKP	CP066253.1	5596	ColRNAI	-	-	-	-	-	-	-	-	-	-	-	-	-	-
67	GCA_016403085.1_ASM1640308v1_genomic	ST11	hv-CRKP	CP066255.1	215966	IncFIB(K),IncHI1B	-	1	1	1	1	1	-	-	-	-	2	3	2	rmpA2_3-47%
67	GCA_016403085.1_ASM1640308v1_genomic	ST11	hv-CRKP	CP066256.1	149407	IncFII(pHN7A8),IncR	KPC-2	-	-	-	-	-	-	-	-	-	-	-	-	-
67	GCA_016403085.1_ASM1640308v1_genomic	ST11	hv-CRKP	CP066257.1	86962	IncFII(pCRY)	-	-	-	-	-	-	-	-	-	-	-	-	-	-
67	GCA_016403085.1_ASM1640308v1_genomic	ST11	hv-CRKP	CP066258.1	11970	ColRNAI	-	-	-	-	-	-	-	-	-	-	-	-	-	-
67	GCA_016403085.1_ASM1640308v1_genomic	ST11	hv-CRKP	CP066259.1	4974	-	-	-	-	-	-	-	-	-	-	-	-	-	-	-
68	GCA_016774455.1_ASM1677445v1_genomic	ST11	hv-CRKP	CP068685.1	263776	IncFIB(Mar)	-	1	1*	1	1	1	-	-	-	-	-	-	-	rmpA2_5-54%
68	GCA_016774455.1_ASM1677445v1_genomic	ST11	hv-CRKP	CP068686.1	225445	IncFIB(K),IncHI1B	-	1	1*	1	1	1	1	4	1	1	-	2	2	rmpA2_5-54%
68	GCA_016774455.1_ASM1677445v1_genomic	ST11	hv-CRKP	CP068687.1	184751	IncFII(pHN7A8),IncR	KPC-2	-	-	-	-	-	-	-	-	-	-	-	-	-
68	GCA_016774455.1_ASM1677445v1_genomic	ST11	hv-CRKP	CP068688.1	10206	ColRNAI	-	-	-	-	-	-	-	-	-	-	-	-	-	-
68	GCA_016774435.1_ASM1677443v1_genomic	ST11	hv-CRKP	CP068690.1	302690	IncFIB(Mar)	-	1	1	1	1	1	-	-	-	-	-	-	-	rmpA2_8*
68	GCA_016774435.1_ASM1677443v1_genomic	ST11	hv-CRKP	CP068691.1	206263	IncFIB(K),IncFII	-	-	-	-	-	-	-	-	-	-	-	-	-	-
68	GCA_016774435.1_ASM1677443v1_genomic	ST11	hv-CRKP	CP068692.1	184748	IncFII(pHN7A8),IncR	KPC-2	-	-	-	-	-	-	-	-	-	-	-	-	-
68	GCA_016774435.1_ASM1677443v1_genomic	ST11	hv-CRKP	CP068693.1	10206	ColRNAI	-	-	-	-	-	-	-	-	-	-	-	-	-	-
69	GCA_016812055.1_ASM1681205v1_genomic	ST11	hv-CRKP	CP069171.1	191359	IncFIB(K),IncHI1B	-	1	1	1	1	1	-	-	-	-	-	-	-	rmpA2_3-47%
69	GCA_016812055.1_ASM1681205v1_genomic	ST11	hv-CRKP	CP069172.1	134972	IncFII(pHN7A8),IncR	KPC-2	-	-	-	-	-	-	-	-	-	-	-	-	-
69	GCA_016812055.1_ASM1681205v1_genomic	ST11	hv-CRKP	CP069173.1	117844	IncB/O/K/Z	NDM-5	-	-	-	-	-	-	-	-	-	-	-	-	-
69	GCA_016812055.1_ASM1681205v1_genomic	ST11	hv-CRKP	CP069174.1	11970	ColRNAI	-	-	-	-	-	-	-	-	-	-	-	-	-	-
69	GCA_016812055.1_ASM1681205v1_genomic	ST11	hv-CRKP	CP069175.1	5596	ColRNAI	-	-	-	-	-	-	-	-	-	-	-	-	-	-
69	GCA_016812055.1_ASM1681205v1_genomic	ST11	hv-CRKP	CP069176.1	87095	IncFII(pCRY)	-	-	-	-	-	-	-	-	-	-	-	-	-	-
70	GCA_018075325.1_ASM1807532v1_genomic	ST11	hv-CRKP	CP072997.1	217255	IncFIB(K),IncHI1B	-	1	1	1	1	1	-	-	-	-	2*	-	-	rmpA2_9
70	GCA_018075325.1_ASM1807532v1_genomic	ST11	hv-CRKP	CP072998.1	163348	IncFII(pHN7A8),IncR	-	-	-	-	-	-	-	-	-	-	-	-	-	-
70	GCA_018075325.1_ASM1807532v1_genomic	ST11	hv-CRKP	CP072999.1	9111	-	-	-	-	-	-	-	-	-	-	-	-	-	-	-
70	GCA_018075325.1_ASM1807532v1_genomic	ST11	hv-CRKP	CP073000.1	6796	ColRNAI	-	-	-	-	-	-	-	-	-	-	-	-	-	-
70	GCA_018075325.1_ASM1807532v1_genomic	ST11	hv-CRKP	CP073001.1	5692	-	KPC-2	-	-	-	-	-	-	-	-	-	-	-	-	-
1	GCA_001902335.1_ASM190233v1_genomic	ST23	CR-hvKp	CP018338.1	202175	IncFIB(K)	-	1	1	1	1	1	-	-	-	-	5-54%	28*-58%	2	rmpA2_8*-60%
1	GCA_001902335.1_ASM190233v1_genomic	ST23	CR-hvKp	CP018339.1	204862	IncFIB(Mar)	-	-	-	-	-	-	-	-	-	-	-	-	-	-
38	GCA_005944305.1_ASM594430v1_genomic	ST147	hv-CRKP	CP040725.1	31607	IncX4	-	-	-	-	-	-	-	-	-	-	-	-	-	-
38	GCA_005944305.1_ASM594430v1_genomic	ST147	hv-CRKP	CP040726.1	339117	IncFIB(Mar),IncHI1B	-	1*-44%	15	1	1	1	-	-	-	-	27	2	2	rmpA2_6*-47%
38	GCA_005944305.1_ASM594430v1_genomic	ST147	hv-CRKP	CP040727.1	3843	-	-	-	-	-	-	-	-	-	-	-	-	-	-	-
38	GCA_005944305.1_ASM594430v1_genomic	ST147	hv-CRKP	CP040728.1	53955	IncFIB(pQil)	NDM-1	-	-	-	-	-	-	-	-	-	-	-	-	-
38	GCA_005944305.1_ASM594430v1_genomic	ST147	hv-CRKP	CP040729.1	112707	IncFIB(pKPHS1)	-	-	-	-	-	-	-	-	-	-	-	-	-	-
38	GCA_005944305.1_ASM594430v1_genomic	ST147	hv-CRKP	CP040730.1	79244	IncR,IncR	-	-	-	-	-	-	-	-	-	-	-	-	-	-
38	GCA_005944305.1_ASM594430v1_genomic	ST147	hv-CRKP	CP040731.1	56271	IncR,IncR	-	-	-	-	-	-	-	-	-	-	-	-	-	-
59	GCA_017310425.1_ASM1731042v1_genomic	ST147	hv-CRKP	CP061976.1	24514	IncX1	-	-	-	-	-	-	-	-	-	-	-	-	-	-
59	GCA_017310425.1_ASM1731042v1_genomic	ST147	hv-CRKP	CP061977.1	266729	IncFIB(Mar),IncHI1B	-	1	15	1	1	1	-	-	-	-	27	2	-	rmpA2_6*-47%
59	GCA_017310425.1_ASM1731042v1_genomic	ST147	hv-CRKP	CP061978.1	77479	IncL/M(pOXA-48)	OXA-48	-	-	-	-	-	-	-	-	-	-	-	-	-
59	GCA_017310425.1_ASM1731042v1_genomic	ST147	hv-CRKP	CP061979.1	95882	IncFII	-	-	-	-	-	-	-	-	-	-	-	-	-	-
37	GCA_005885775.1_ASM588577v1_genomic	ST15	hv-CRKP	CP040594.1	31184	IncX4	-	-	-	-	-	-	-	-	-	-	-	-	-	-
37	GCA_005885775.1_ASM588577v1_genomic	ST15	hv-CRKP	CP040595.1	277162	IncFIB(K),IncHI1B	-	1*-70%	1	1	1	1	-	-	-	-	-	-	-	rmpA2_9
37	GCA_005885775.1_ASM588577v1_genomic	ST15	hv-CRKP	CP040596.1	9571	ColRNAI	-	-	-	-	-	-	-	-	-	-	-	-	-	-
37	GCA_005885775.1_ASM588577v1_genomic	ST15	hv-CRKP	CP040597.1	111583	IncFIB(pKPHS1)	-	-	-	-	-	-	-	-	-	-	-	-	-	-
37	GCA_005885775.1_ASM588577v1_genomic	ST15	hv-CRKP	CP040598.1	106597	IncFIB(pB171),IncFII(Yp)	NDM-1	-	-	-	-	-	-	-	-	-	-	-	-	-
37	GCA_005885775.1_ASM588577v1_genomic	ST15	hv-CRKP	CP040599.1	11025	Col440I	-	-	-	-	-	-	-	-	-	-	-	-	-	-
40	GCA_009884415.1_ASM988441v1_genomic	ST15	hv-CRKP	CP045675.1	177848	IncFIB(K),IncHI1B	-	1	1	1	1	1	-	-	-	-	-	-	-	rmpA2_9
40	GCA_009884415.1_ASM988441v1_genomic	ST15	hv-CRKP	CP045676.1	146858	IncFIB(pQil),IncFII	-	-	-	-	-	-	-	-	-	-	-	-	-	-
40	GCA_009884415.1_ASM988441v1_genomic	ST15	hv-CRKP	CP045677.1	128536	-	-	-	-	-	-	-	-	-	-	-	-	-	-	-
40	GCA_009884415.1_ASM988441v1_genomic	ST15	hv-CRKP	CP045678.1	94887	-	-	-	-	-	-	-	-	-	-	-	-	-	-	-
40	GCA_009884415.1_ASM988441v1_genomic	ST15	hv-CRKP	CP045679.1	9730	ColRNAI	-	-	-	-	-	-	-	-	-	-	-	-	-	-
40	GCA_009884415.1_ASM988441v1_genomic	ST15	hv-CRKP	CP045680.1	6141	ColKP3	OXA-232	-	-	-	-	-	-	-	-	-	-	-	-	-
40	GCA_009884415.1_ASM988441v1_genomic	ST15	hv-CRKP	CP045681.1	5640	-	-	-	-	-	-	-	-	-	-	-	-	-	-	-
40	GCA_009884415.1_ASM988441v1_genomic	ST15	hv-CRKP	CP045682.1	4510	Col440I	-	-	-	-	-	-	-	-	-	-	-	-	-	-
40	GCA_009884415.1_ASM988441v1_genomic	ST15	hv-CRKP	CP045683.1	3770	ColRNAI	-	-	-	-	-	-	-	-	-	-	-	-	-	-
40	GCA_009884415.1_ASM988441v1_genomic	ST15	hv-CRKP	CP045684.1	3373	-	-	-	-	-	-	-	-	-	-	-	-	-	-	-
40	GCA_009884415.1_ASM988441v1_genomic	ST15	hv-CRKP	CP045685.1	2310	Col(MG828)	-	-	-	-	-	-	-	-	-	-	-	-	-	-
40	GCA_009884415.1_ASM988441v1_genomic	ST15	hv-CRKP	CP045686.1	1551	Col(MG828)	-	-	-	-	-	-	-	-	-	-	-	-	-	-
1	GCA_001902335.1_ASM190233v1_genomic	ST23	CR-hvKp	CP018340.1	81939	IncFIA(HI1),IncFII	-	-	-	-	-	-	-	-	-	-	-	-	-	-
1	GCA_001902335.1_ASM190233v1_genomic	ST23	CR-hvKp	CP018341.1	81641	IncFII(pCRY)	-	-	-	-	-	-	-	-	-	-	-	-	-	-
1	GCA_001902335.1_ASM190233v1_genomic	ST23	CR-hvKp	CP018342.1	63588	IncL/M(pOXA-48)	OXA-48	-	-	-	-	-	-	-	-	-	-	-	-	-
44	GCA_011742585.2_ASM1174258v2_genomic	ST2096	hv-CRKP	CP053766.1	307718	IncFIB(Mar),IncHI1B	-	1	1	1	1	1	-	-	-	-	-	-	-	rmpA2_8-60%
44	GCA_011742585.2_ASM1174258v2_genomic	ST2096	hv-CRKP	CP053767.1	211810	IncFIB(K),IncFII	-	-	-	-	-	-	-	-	-	-	-	-	-	-
44	GCA_011742585.2_ASM1174258v2_genomic	ST2096	hv-CRKP	CP053768.1	97846	IncFII	NDM-5	-	-	-	-	-	-	-	-	-	-	-	-	-
44	GCA_011742585.2_ASM1174258v2_genomic	ST2096	hv-CRKP	CP053769.1	9730	ColRNAI	-	-	-	-	-	-	-	-	-	-	-	-	-	-
44	GCA_011742585.2_ASM1174258v2_genomic	ST2096	hv-CRKP	CP053770.1	1702	-	-	-	-	-	-	-	-	-	-	-	-	-	-	-
45	GCA_011742415.2_ASM1174241v2_genomic	ST2096	hv-CRKP	CP053772.1	317680	IncFIB(Mar),IncHI1B	-	1	1	1*	1	1	-	-	-	-	-	-	-	rmpA2_8-60%
45	GCA_011742415.2_ASM1174241v2_genomic	ST2096	hv-CRKP	CP053773.1	105455	IncFIB(K)	-	-	-	-	-	-	-	-	-	-	-	-	-	-
45	GCA_011742415.2_ASM1174241v2_genomic	ST2096	hv-CRKP	CP053774.1	11154	ColKP3,ColKP3	OXA-232	-	-	-	-	-	-	-	-	-	-	-	-	-
45	GCA_011742415.2_ASM1174241v2_genomic	ST2096	hv-CRKP	CP053775.1	9730	ColRNAI	-	-	-	-	-	-	-	-	-	-	-	-	-	-
45	GCA_011742415.2_ASM1174241v2_genomic	ST2096	hv-CRKP	CP053776.1	8811	ColKP3,ColKP3	-	-	-	-	-	-	-	-	-	-	-	-	-	-
45	GCA_011742415.2_ASM1174241v2_genomic	ST2096	hv-CRKP	CP053777.1	8051	ColKP3	-	-	-	-	-	-	-	-	-	-	-	-	-	-
45	GCA_011742415.2_ASM1174241v2_genomic	ST2096	hv-CRKP	CP053778.1	6030	ColKP3	OXA-232	-	-	-	-	-	-	-	-	-	-	-	-	-
45	GCA_011742415.2_ASM1174241v2_genomic	ST2096	hv-CRKP	CP053779.1	5850	ColKP3	-	-	-	-	-	-	-	-	-	-	-	-	-	-
45	GCA_011742415.2_ASM1174241v2_genomic	ST2096	hv-CRKP	CP053780.1	4167	Col440I	-	-	-	-	-	-	-	-	-	-	-	-	-	-
1	GCA_001902335.1_ASM190233v1_genomic	ST23	CR-hvKp	CP018343.1	57266	IncFII	-	-	-	-	-	-	-	-	-	-	-	-	-	-
2	GCA_003932915.1_ASM393291v1_genomic	ST65	CR-hvKp	CP024708.1	237216	IncFIB(K),IncHI1B	-	1	1	1	1	1	1	13	1	1	2	4-0%	2	rmpA2_6*-47%
2	GCA_003932915.1_ASM393291v1_genomic	ST65	CR-hvKp	CP024709.1	47126	-	KPC-2	-	-	-	-	-	-	-	-	-	-	-	-	-
3	GCA_009497755.1_ASM949775v1_genomic	ST1265	CR-hvKp	CP026024.1	229796	IncFIB(K),IncHI1B	-	1	1	1	1	1	1	4	1	1	2	3	2	rmpA2_8-60%
3	GCA_009497755.1_ASM949775v1_genomic	ST1265	CR-hvKp	CP026025.1	81180	-	KPC-2	-	-	-	-	-	-	-	-	-	-	-	-	-
4	GCA_002944845.1_ASM294484v1_genomic	ST86	CR-hvKp	CP026587.1	215697	IncFIB(K),IncHI1B	-	1	1	1	1*	1	1	1	1	1	4-47%	2	2	rmpA2_9
4	GCA_002944845.1_ASM294484v1_genomic	ST86	CR-hvKp	CP026588.1	126149	IncFII	-	-	-	-	-	-	-	-	-	-	-	-	-	-
4	GCA_002944845.1_ASM294484v1_genomic	ST86	CR-hvKp	CP026589.1	89247	IncFII(pHN7A8)	KPC-2	-	-	-	-	-	-	-	-	-	-	-	-	-
4	GCA_002944845.1_ASM294484v1_genomic	ST86	CR-hvKp	CP026590.1	49215	IncN	NDM-1	-	-	-	-	-	-	-	-	-	-	-	-	-
5	GCA_015290985.1_ASM1529098v1_genomic	ST23	CR-hvKp	CP028851.1	238037	-	NDM-1	-	-	-	-	-	-	-	-	-	-	-	-	-
5	GCA_015290985.1_ASM1529098v1_genomic	ST23	CR-hvKp	CP028852.1	231431	IncFIB(K),IncHI1B	-	1	1	1	1	1	1	4	1	1	2	2	2	rmpA2_6*-60%
6	GCA_003286995.1_ASM328699v1_genomic	ST1660	CR-hvKp	CP030267.1	41519	-	KPC-2	-	-	-	-	-	-	-	-	-	-	-	-	-
6	GCA_003286995.1_ASM328699v1_genomic	ST1660	CR-hvKp	CP030268.1	111007	IncFIB(pKPHS1)	-	-	-	-	-	-	-	-	-	-	-	-	-	-
6	GCA_003286995.1_ASM328699v1_genomic	ST1660	CR-hvKp	CP030270.1	236809	IncFIB(K)	-	1*	1	1	1	1	1	4	1	1	2	3	2	rmpA2_8*-60%
7	GCA_003855515.1_ASM385551v1_genomic	ST23	CR-hvKp	CP034083.1	229648	IncFIB(K),IncHI1B	-	1	1	1	1	1	1	4	1	1	2	3	2	rmpA2_3-47%
7	GCA_003855515.1_ASM385551v1_genomic	ST23	CR-hvKp	CP034084.1	144158	IncA/C	VIM-1	-	-	-	-	-	-	-	-	-	-	-	-	-
7	GCA_003855515.1_ASM385551v1_genomic	ST23	CR-hvKp	CP034085.1	113569	IncFII	-	-	-	-	-	-	-	-	-	-	-	-	-	-
8	GCA_004332075.1_ASM433207v1_genomic	ST86	CR-hvKp	CP034776.1	218147	IncFIB(K),IncHI1B	-	1	1	1	1	1	1	1	1	1	2	2	2	rmpA2_2*-46%
8	GCA_004332075.1_ASM433207v1_genomic	ST86	CR-hvKp	CP034777.1	109503	IncFII	KPC-2	-	-	-	-	-	-	-	-	-	-	-	-	-
9	GCA_004295405.1_ASM429540v1_genomic	ST23	CR-hvKp	CP036191.1	216586	IncFIB(K)	-	1	1	1*-13%	1	1	1	4	1	1	2	2*	10*-0%	rmpA2_8*-53%
9	GCA_004295405.1_ASM429540v1_genomic	ST23	CR-hvKp	CP036192.1	165052	IncA/C2	-	-	-	-	-	-	-	-	-	-	-	-	-	-
9	GCA_004295405.1_ASM429540v1_genomic	ST23	CR-hvKp	CP036193.1	164195	IncFIB(pQil),IncFII	-	-	-	-	-	-	-	-	-	-	-	-	-	-
9	GCA_004295405.1_ASM429540v1_genomic	ST23	CR-hvKp	CP036194.1	108957	IncFIB(pKPHS1)	-	-	-	-	-	-	-	-	-	-	-	-	-	-
9	GCA_004295405.1_ASM429540v1_genomic	ST23	CR-hvKp	CP036195.1	67237	IncX3	-	-	-	-	-	-	-	-	-	-	-	-	-	-
9	GCA_004295405.1_ASM429540v1_genomic	ST23	CR-hvKp	CP036196.1	9729	ColRNAI	-	-	-	-	-	-	-	-	-	-	-	-	-	-
9	GCA_004295405.1_ASM429540v1_genomic	ST23	CR-hvKp	CP036197.1	6140	ColKP3	OXA-232	-	-	-	-	-	-	-	-	-	-	-	-	-
9	GCA_004295405.1_ASM429540v1_genomic	ST23	CR-hvKp	CP036198.1	3630	Col440II,ColRNAI	-	-	-	-	-	-	-	-	-	-	-	-	-	-
10	GCA_004924315.1_ASM492431v1_genomic	ST23	CR-hvKp	CP037743.1	227239	IncFIB(K),IncHI1B	-	1	1	1	1	1	1	4	1	1	2	3	2	rmpA2_3-47%
27	GCA_003850165.1_ASM385016v1_genomic	ST231	hv-CRKP	CP033948.1	70586	IncFIA,IncFII(pAMA1167-NDM-5)	-	45*	12*	33*	35	61	-	-	-	-	-	-	-	-
27	GCA_003850165.1_ASM385016v1_genomic	ST231	hv-CRKP	CP033949.1	7819	Col440I	-	-	-	-	-	-	-	-	-	-	-	-	-	-
27	GCA_003850165.1_ASM385016v1_genomic	ST231	hv-CRKP	CP033950.1	6141	ColKP3	OXA-232	-	-	-	-	-	-	-	-	-	-	-	-	-
27	GCA_003850165.1_ASM385016v1_genomic	ST231	hv-CRKP	CP033951.1	4991	ColRNAI	-	-	-	-	-	-	-	-	-	-	-	-	-	-
27	GCA_003850165.1_ASM385016v1_genomic	ST231	hv-CRKP	CP033952.1	3998	-	-	-	-	-	-	-	-	-	-	-	-	-	-	-
33	GCA_002909775.2_ASM290977v2_genomic	ST231	hv-CRKP	CP036328.1	130775	IncFIB(pQil),IncFII	-	-	-	-	-	-	-	-	-	-	-	-	-	-
33	GCA_002909775.2_ASM290977v2_genomic	ST231	hv-CRKP	CP036329.1	71246	IncFIA,IncFII(pAMA1167-NDM-5)	-	45*	12*	33*	35	61	-	-	-	-	-	-	-	-
33	GCA_002909775.2_ASM290977v2_genomic	ST231	hv-CRKP	CP036330.1	47429	-	-	-	-	-	-	-	-	-	-	-	-	-	-	-
33	GCA_002909775.2_ASM290977v2_genomic	ST231	hv-CRKP	CP036331.1	10101	ColKP3,ColKP3	OXA-232	-	-	-	-	-	-	-	-	-	-	-	-	-
33	GCA_002909775.2_ASM290977v2_genomic	ST231	hv-CRKP	CP036332.1	8504	Col440I	-	-	-	-	-	-	-	-	-	-	-	-	-	-
33	GCA_002909775.2_ASM290977v2_genomic	ST231	hv-CRKP	CP036333.1	7358	-	-	-	-	-	-	-	-	-	-	-	-	-	-	-
33	GCA_002909775.2_ASM290977v2_genomic	ST231	hv-CRKP	CP036334.1	4994	ColRNAI	-	-	-	-	-	-	-	-	-	-	-	-	-	-
10	GCA_004924315.1_ASM492431v1_genomic	ST23	CR-hvKp	CP037744.1	121239	IncFIB(pQil),IncFII	KPC-2	-	-	-	-	-	-	-	-	-	-	-	-	-
11	GCA_014304835.1_ASM1430483v1_genomic	ST65	CR-hvKp	CP060282.1	237444	IncFIB(K),IncHI1B	-	1	1	1	1	1	1	13	1	1	5*-12%	4-0%	2	rmpA2_8*-59%
43	GCA_012168575.2_ASM1216857v2_genomic	ST37	unassigned	CP050859.2	59764	IncN	NDM-1	-	-	-	-	-	-	-	-	-	-	-	-	-
43	GCA_012168575.2_ASM1216857v2_genomic	ST37	unassigned	CP050860.1	242628	IncFIB(K),IncFII	-	14-2%	9	12	12	16	-	-	-	-	-	-	-	-
72	GCA_015910145.1_ASM1591014v1_genomic	ST376	unassigned	CP047701.1	279435	IncHI1B	-	1	15	1	1	1*	-	-	-	-	-	-	-	rmpA2_6*-47%
72	GCA_015910145.1_ASM1591014v1_genomic	ST376	unassigned	CP047702.1	192765	IncFIB(K),IncFII	-	-	-	-	-	-	-	-	-	-	-	-	-	-
72	GCA_015910145.1_ASM1591014v1_genomic	ST376	unassigned	CP047703.1	150505	IncA/C2	VIM-1	-	-	-	-	-	-	-	-	-	-	-	-	-
72	GCA_015910145.1_ASM1591014v1_genomic	ST376	unassigned	CP047704.1	73052	IncL/M(pMU407)	-	-	-	-	-	-	-	-	-	-	-	-	-	-
72	GCA_015910145.1_ASM1591014v1_genomic	ST376	unassigned	CP047705.1	9730	ColRNAI	-	-	-	-	-	-	-	-	-	-	-	-	-	-
72	GCA_015910145.1_ASM1591014v1_genomic	ST376	unassigned	CP047706.1	3991	ColRNAI	-	-	-	-	-	-	-	-	-	-	-	-	-	-
57	GCA_017310305.1_ASM1731030v1_genomic	ST383	hv-CRKP	CP061949.1	295331	IncFIB(Mar),IncHI1B	-	1*-3%	15	1*-81%	1*-67%	1*-9%	-	-	-	-	27	2	-	rmpA2_6*-47%
57	GCA_017310305.1_ASM1731030v1_genomic	ST383	hv-CRKP	CP061950.1	35664	IncR	-	-	-	-	-	-	-	-	-	-	-	-	-	-
57	GCA_017310305.1_ASM1731030v1_genomic	ST383	hv-CRKP	CP061951.1	77477	IncL/M(pOXA-48)	OXA-48	-	-	-	-	-	-	-	-	-	-	-	-	-
58	GCA_017310365.1_ASM1731036v1_genomic	ST395	hv-CRKP	CP061962.1	307252	IncFIB(Mar),IncHI1B	-	1	1	1	1	1	-	-	-	-	-	-	-	rmpA2_6*-62%
58	GCA_017310365.1_ASM1731036v1_genomic	ST395	hv-CRKP	CP061963.1	62234	IncR	-	-	-	-	-	-	-	-	-	-	-	-	-	-
58	GCA_017310365.1_ASM1731036v1_genomic	ST395	hv-CRKP	CP061964.1	63578	IncL/M(pOXA-48)	OXA-48	-	-	-	-	-	-	-	-	-	-	-	-	-
74	GCA_017084505.1_ASM1708450v1_genomic	ST412	unassigned	CP070899.1	225276	IncFIB(K),IncFIB(K)	-	1	1*	1*	1	1	1	1	1	1	22	2	2	rmpA2_8*
74	GCA_017084505.1_ASM1708450v1_genomic	ST412	unassigned	CP070900.1	136763	IncFII	NDM-1	-	-	-	-	-	-	-	-	-	-	-	-	-
74	GCA_017084505.1_ASM1708450v1_genomic	ST412	unassigned	CP070901.1	21383	IncFIB(K)	-	-	-	-	-	-	-	-	-	-	-	-	-	-
11	GCA_014304835.1_ASM1430483v1_genomic	ST65	CR-hvKp	CP060283.1	111136	IncFII	-	-	-	-	-	-	-	-	-	-	-	-	-	-
11	GCA_014304835.1_ASM1430483v1_genomic	ST65	CR-hvKp	CP060284.1	71861	-	KPC-2	-	-	-	-	-	-	-	-	-	-	-	-	-
12	GCA_014725775.1_ASM1472577v1_genomic	ST86	CR-hvKp	CP061351.1	200067	IncFIB(K),IncHI1B	-	1	1	1	1	1	-	-	-	1	2	2	2	rmpA2_6*-55%
12	GCA_014725775.1_ASM1472577v1_genomic	ST86	CR-hvKp	CP061352.1	108694	IncFII	-	-	-	-	-	-	-	-	-	-	-	-	-	-
12	GCA_014725775.1_ASM1472577v1_genomic	ST86	CR-hvKp	CP061353.1	73483	-	KPC-2	-	-	-	-	-	-	-	-	-	-	-	-	-
13	GCA_015074925.1_ASM1507492v1_genomic	ST23	CR-hvKp	CP063278.1	232362	IncFIB(K),IncHI1B	-	1	1	1	1	1	1	4	1	1	2	3	2	rmpA2_8-60%
13	GCA_015074925.1_ASM1507492v1_genomic	ST23	CR-hvKp	CP063279.1	127014	IncFII	-	-	-	-	-	-	-	-	-	-	-	-	-	-
13	GCA_015074925.1_ASM1507492v1_genomic	ST23	CR-hvKp	CP063280.1	63589	IncL/M(pOXA-48)	OXA-48	-	-	-	-	-	-	-	-	-	-	-	-	-
14	GCA_015355955.1_ASM1535595v1_genomic	ST23	CR-hvKp	CP064230.1	228974	IncFIB(K),IncHI1B	-	1	1	1	1	1	1	4	1	1	2	3	2	rmpA2_3-47%
14	GCA_015355955.1_ASM1535595v1_genomic	ST23	CR-hvKp	CP064231.1	105085	FII(pBK30683)	KPC-2	-	-	-	-	-	-	-	-	-	-	-	-	-
15	GCA_015355975.1_ASM1535597v1_genomic	ST23	CR-hvKp	CP064233.1	228973	IncFIB(K),IncHI1B	-	1	1	1	1	1	1	4	1	1	2	3	2	rmpA2_3-47%
15	GCA_015355975.1_ASM1535597v1_genomic	ST23	CR-hvKp	CP064234.1	105085	FII(pBK30683)	KPC-2	-	-	-	-	-	-	-	-	-	-	-	-	-
16	GCA_902723695.1_Kpn154_genomic	ST86	CR-hvKp	LR745043.1	215306	IncFIB(K),IncHI1B	-	1	1	1	1	1	1	1	1	1	2	2	2	rmpA2_2*-54%
16	GCA_902723695.1_Kpn154_genomic	ST86	CR-hvKp	LR745044.1	61761	IncL/M(pOXA-48)	OXA-48	-	-	-	-	-	-	-	-	-	-	-	-	-
71	GCA_002257935.4_ASM225793v4_genomic	ST36	CR-hvKp	CP028389.3	166034	IncFII	KPC-2	-	-	-	-	-	-	-	-	-	-	-	-	-
71	GCA_002257935.4_ASM225793v4_genomic	ST36	CR-hvKp	CP028390.2	208166	IncFIB(K),IncHI1B	-	1	1	1	1	1	1	1	1	1	2	2	2	rmpA2_4*-34%
73	GCA_015690055.1_ASM1569005v1_genomic	ST893	unassigned	CP063429.1	214979	IncFIB(K)	-	1	1	1	1	1	1	1	1	1	2	2	2	rmpA2_8*
73	GCA_015690055.1_ASM1569005v1_genomic	ST893	unassigned	CP063430.1	118887	IncFII	-	-	-	-	-	-	-	-	-	-	-	-	-	-
73	GCA_015690055.1_ASM1569005v1_genomic	ST893	unassigned	CP063431.1	112224	IncFIB(pKPHS1)	-	-	-	-	-	-	-	-	-	-	-	-	-	-
73	GCA_015690055.1_ASM1569005v1_genomic	ST893	unassigned	CP063432.1	73549	-	KPC-2	-	-	-	-	-	-	-	-	-	-	-	-	-
73	GCA_015690055.1_ASM1569005v1_genomic	ST893	unassigned	CP063433.1	9294	ColRNAI	-	-	-	-	-	-	-	-	-	-	-	-	-	-
73	GCA_015690055.1_ASM1569005v1_genomic	ST893	unassigned	CP063434.1	5669	-	-	-	-	-	-	-	-	-	-	-	-	-	-	-
73	GCA_015690055.1_ASM1569005v1_genomic	ST893	unassigned	CP063435.1	5466	-	-	-	-	-	-	-	-	-	-	-	-	-	-	-
73	GCA_015690055.1_ASM1569005v1_genomic	ST893	unassigned	CP063436.1	5167	Col156	-	-	-	-	-	-	-	-	-	-	-	-	-	-
73	GCA_015690055.1_ASM1569005v1_genomic	ST893	unassigned	CP063437.1	3252	Col440II	-	-	-	-	-	-	-	-	-	-	-	-	-	-
73	GCA_015690055.1_ASM1569005v1_genomic	ST893	unassigned	CP063438.1	1708	-	-	-	-	-	-	-	-	-	-	-	-	-	-	-
73	GCA_015690055.1_ASM1569005v1_genomic	ST893	unassigned	CP063439.1	228	-	-	-	-	-	-	-	-	-	-	-	-	-	-	-
